# Supplementary material for: Single-cell profiling of H3K4me1-H3K27me3 revealed bivalent regulation of abnormal neuronal development caused by prenatal e-cigarette vaporing
Source: Commun Biol. 2025 Sep 1;8:1326. doi: 10.1038/s42003-025-08683-8 (PMC12402338; doi:10.1038/s42003-025-08683-8)
Supplement: Supplementary file 3 — Supplementary Data 1 [file 42003_2025_8683_MOESM3_ESM.xlsx]

## Sheet: RNA-seq Cell Types
Supplementary Data 1a: RNA-seq Cell Types
Cluster ID	Cell type	Cell number
0	Immature_N	2189
1	L2/3 IT	1992
2	inMGE	1359
3	L4/5 IT 1	1276
4	L4/5 IT 2	1249
5	L6 CT	966
6	L6 IT	539
7	inCGE	509
8	Astrocyte	454
9	OPCs	376
10	Inhibitory_N	218
11	ECs	190
12	L5/6 NP	188
13	L5 PT	94
14	CRs	57

## Sheet: H3K4me1 Cell Types
Supplementary Data 1b: Cell Types in H3K4me1 dataset
Cluster ID	Cell type	Cell number
0	L2/3 IT	458
1	Immature_N	347
2	L4/5 IT 2	341
3	L4/5 IT 1	210
4	L6 CT	198
5	inMGE	169
6	Astrocyte	161
7	L6 IT	127
8	inCGE	123
9	OPCs	103
10	inMGE	93
11	CRs	87
12	ECs	80
13	L5/6 NP	47

## Sheet: H3K27me3 Cell Types
Supplementary Data 1c: Cell Types in H3K27me3 dataset
Cluster ID	Cell type	Cell number
0	L2/3 IT	1980
1	Immature_N	1478
2	L4/5 IT 1	1309
3	L4/5 IT 2	1253
4	inMGE	933
5	L6 CT	865
6	inCGE	585
7	inMGE	498
8	Astrocyte	454
9	L6 IT	422
10	OPCs	379
11	Immature_N	289
12	Immature_N	260
13	ECs	235
14	Immature_N	221
15	Immature_N	192
16	L5/6 NP	182
17	CRs	51
18	L6 CT	40
