# Supplementary material for: Single-cell profiling of H3K4me1-H3K27me3 revealed bivalent regulation of abnormal neuronal development caused by prenatal e-cigarette vaporing
Source: Commun Biol. 2025 Sep 1;8:1326. doi: 10.1038/s42003-025-08683-8 (PMC12402338; doi:10.1038/s42003-025-08683-8)
Supplement: Supplementary file 4 — Supplementary Data 2 [file 42003_2025_8683_MOESM4_ESM.xlsx]

## Sheet: Excit-NvsInhib-N_DEGs
Supplementary Data 2: Differentially expressed genes in excitatory neurons vs inhibitory neurons
p_val	avg_log2FC	pct.1	pct.2	p_val_adj	ensembl	symbol
0	-5.13828	0.287	0.84	0	ENSRNOG00000014248	Erbb4
0	1.99347	0.734	0.215	0	ENSRNOG00000010188	Satb2
0	1.91927	0.866	0.373	0	ENSRNOG00000067998
0	1.58071	0.763	0.285	0	ENSRNOG00000033531	Cacna2d1
0	1.88574	0.949	0.485	0	ENSRNOG00000008919	Arpp21
0	-4.61318	0.067	0.52	0	ENSRNOG00000012428	Maf
0	-3.93786	0.209	0.65	0	ENSRNOG00000068162	Npas3
0	-4.56186	0.079	0.503	0	ENSRNOG00000020514	Sox6
0	1.30056	0.794	0.371	0	ENSRNOG00000063253	Adgrl2
0	1.30056	0.794	0.371	0	ENSRNOG00000065347	Adgrl2
0	-3.93837	0.15	0.553	0	ENSRNOG00000001575	Grik1
0	-3.34625	0.348	0.745	0	ENSRNOG00000008939	Nxph1
0	-3.93177	0.18	0.577	0	ENSRNOG00000004077	Kcnc2
0	-2.83646	0.315	0.702	0	ENSRNOG00000025881	Rbms3
0	-3.078	0.134	0.512	0	ENSRNOG00000005365	Kcnip1
0	1.24182	0.883	0.506	0	ENSRNOG00000070508
0	-4.71871	0.053	0.413	0	ENSRNOG00000014163	Zfp536
0	1.68304	0.935	0.58	0	ENSRNOG00000010392	Nrg1
0	-3.54133	0.149	0.485	0	ENSRNOG00000029903	Spock3
0	-2.78179	0.224	0.543	0	ENSRNOG00000011700	Ptprm
0	1.34896	0.949	0.673	0	ENSRNOG00000067224
0	-5.21516	0.02	0.276	0	ENSRNOG00000018200	Gad2
0	0.971595	0.938	0.685	0	ENSRNOG00000032576	Nlgn1
0	-2.56236	0.3	0.492	0	ENSRNOG00000014006	Neto1
0	-1.94224	0.665	0.842	0	ENSRNOG00000067282	Galntl6
0	-1.72655	0.434	0.587	0	ENSRNOG00000007294	Sntg1
0	-4.73797	0.254	0.388	0	ENSRNOG00000030775	Adarb2
0	-2.13762	0.83	0.962	0	ENSRNOG00000047574	Nrxn3
0	1.1998	0.982	0.869	0	ENSRNOG00000023661	Celf2
0	-2.08518	0.806	0.917	0	ENSRNOG00000006617	Cntnap2
0	1.45828	0.99	0.901	0	ENSRNOG00000005711	Ptprd
0	0.866915	0.976	0.89	0	ENSRNOG00000018500	Frmd4a
0	0.902383	0.98	0.897	0	ENSRNOG00000022635	Dlg2
0	-1.33908	0.594	0.659	0	ENSRNOG00000030547	Dpp6
0	-1.07548	0.837	0.877	0	ENSRNOG00000012405	Tcf4
0	-1.30903	0.808	0.832	0	ENSRNOG00000045816	Gria1
0	-1.09182	0.905	0.92	0	ENSRNOG00000004013	Grip1
2.13683391826339e-320	1.04111	0.964	0.883	6.45473421689823e-316	ENSRNOG00000002595	Dpp10
9.14462719537889e-316	-3.65916	0.089	0.333	2.7623175369081e-311	ENSRNOG00000021441	Reln
9.3867432553498e-314	-1.23421	0.674	0.736	0	ENSRNOG00000012573	Dlgap2
2.2641561736504e-311	1.30046	0.727	0.298	6.83934e-307	ENSRNOG00000006235	Nell2
2.70048356295314e-310	1.93919	0.621	0.196	8.15735e-306	ENSRNOG00000004730	Meis2
8.33529522857414e-310	-1.56973	0.523	0.687	2.51784e-305	ENSRNOG00000006957	Gria4
5.62889e-308	1.32212	0.777	0.364	1.70032e-303	ENSRNOG00000010911	Tmem108
5.1524e-305	0.803768	0.84	0.444	1.55639e-300	ENSRNOG00000027770	Trpm3
8.30217e-302	-4.74663	0.029	0.27	2.50784e-297	ENSRNOG00000016627	Eya4
3.36814e-293	0.930657	0.895	0.553	1.01742e-288	ENSRNOG00000011400	Ralyl
3.53201e-293	1.72977	0.593	0.181	1.06691e-288	ENSRNOG00000047605	Ptprk
1.44862e-292	1.22611	0.787	0.39	4.37585e-288	ENSRNOG00000007057	Csmd2
1.5364e-292	0.662322	0.972	0.859	4.64101e-288	ENSRNOG00000050220	Nrxn1
3.53777e-286	-3.12511	0.092	0.353	1.06865e-281	ENSRNOG00000012708	Ptchd4
1.1999e-283	1.09705	0.844	0.479	3.62452e-279	ENSRNOG00000008082	Rgs6
4.40655e-282	-1.42871	0.586	0.647	1.33109e-277	ENSRNOG00000004473	Ppargc1a
3.57201e-278	1.19257	0.668	0.261	1.079e-273	ENSRNOG00000000886	Caln1
6.91905e-275	1.553	0.785	0.427	2.09004e-270	ENSRNOG00000071105	Gpc5
1.7134e-271	1.71785	0.625	0.226	5.17565e-267	ENSRNOG00000003205	Ldb2
6.7906e-264	-4.80695	0.023	0.234	2.05124e-259	ENSRNOG00000067530	LOC103691527
1.26653e-260	1.14016	0.775	0.397	3.8258e-256	ENSRNOG00000007014	Cnksr2
1.31845e-252	0.994485	0.857	0.539	3.98263e-248	ENSRNOG00000017060	Ryr2
3.14293e-252	1.00049	0.8	0.432	9.49384e-248	ENSRNOG00000012284	Khdrbs2
4.21195e-250	-3.00477	0.103	0.322	1.2723e-245	ENSRNOG00000008187	Ubash3b
6.36732e-246	1.64897	0.698	0.338	1.92338e-241	ENSRNOG00000070575	Tafa1
2.21867e-239	0.874641	0.892	0.604	6.70195e-235	ENSRNOG00000005662	Grm7
1.39891e-235	0.726647	0.937	0.741	4.2257e-231	ENSRNOG00000052157	Nav3
2.68843e-227	1.07734	0.688	0.319	8.12095e-223	ENSRNOG00000018674	Ntrk3
5.3599e-227	1.14529	0.688	0.319	1.61906e-222	ENSRNOG00000002327	Gabrb1
2.73823e-225	0.90653	0.895	0.617	8.27138e-221	ENSRNOG00000058308	Asic2
1.87609e-224	1.1397	0.754	0.399	5.66712e-220	ENSRNOG00000027869	Sox5
1.49988e-222	0.708543	0.959	0.783	4.53069e-218	ENSRNOG00000023809	Opcml
5.9042e-222	1.39349	0.556	0.198	1.78348e-217	ENSRNOG00000064634	Sorl1
1.41729e-221	-1.70158	0.311	0.536	4.2812e-217	ENSRNOG00000016502	Dscaml1
6.73085e-218	-2.44579	0.16	0.369	2.03319e-213	ENSRNOG00000033837	Cdh9
2.04523e-215	-1.64987	0.311	0.429	6.17804e-211	ENSRNOG00000015675	Nell1
8.03361e-214	1.655	0.453	0.124	2.42671e-209	ENSRNOG00000005934	Mlip
4.17278e-209	-0.956747	0.596	0.552	1.26047e-204	ENSRNOG00000046791	Sh3rf3
4.11475e-207	1.04144	0.666	0.313	1.24294e-202	ENSRNOG00000004200	Sybu
4.01818e-203	0.803532	0.897	0.656	1.21377e-198	ENSRNOG00000014264	Phactr1
3.31727e-201	0.902129	0.696	0.352	1.00205e-196	ENSRNOG00000007410	Dab1
1.08508e-200	-3.27163	0.058	0.24	3.27771e-196	ENSRNOG00000013555	Ankrd55
1.82341e-200	1.02877	0.751	0.418	5.50799e-196	ENSRNOG00000009276	Schip1
2.75426e-200	0.757436	0.866	0.579	8.31978e-196	ENSRNOG00000013781	Kcnq5
9.23705e-200	-1.05356	0.841	0.808	2.79024e-195	ENSRNOG00000029663	Il1rapl1
2.40273e-198	-2.06658	0.2	0.343	7.25792e-194	ENSRNOG00000005278	Trhde
8.31015e-196	1.4235	0.503	0.174	2.51025e-191	ENSRNOG00000008065	Wwc1
1.34522e-195	-1.59387	0.297	0.452	4.0635e-191	ENSRNOG00000009145	Klf12
3.97268e-192	0.894647	0.728	0.394	1.20003e-187	ENSRNOG00000009700	Dync1i1
6.81371e-192	-3.20062	0.066	0.232	2.05822e-187	ENSRNOG00000001525	Igsf11
2.19461e-190	-1.92356	0.194	0.37	6.62927e-186	ENSRNOG00000048297	Qki
7.09371e-188	-0.990089	0.578	0.544	2.1428e-183	ENSRNOG00000017406	Atrnl1
1.48278e-186	1.49428	0.459	0.147	4.47902e-182	ENSRNOG00000027233	Trpc5
2.9228e-185	0.730898	0.951	0.777	8.8289e-181	ENSRNOG00000050784	Macrod2
4.27021e-185	-2.05963	0.179	0.301	1.2899e-180	ENSRNOG00000004362	Rps6ka5
8.03231e-184	-0.830066	0.723	0.723	2.42632e-179	ENSRNOG00000004810	Plcb1
2.45681e-183	-1.60216	0.257	0.391	7.4213e-179	ENSRNOG00000013017	Arnt2
2.45681e-183	-1.60216	0.257	0.391	7.4213e-179	ENSRNOG00000063992	Arnt2
5.79106e-183	1.00335	0.561	0.238	1.74931e-178	ENSRNOG00000001528	Gap43
5.12529e-182	-0.880563	0.561	0.568	1.5482e-177	ENSRNOG00000015658	Sorbs1
1.56356e-180	0.684183	0.889	0.64	4.72306e-176	ENSRNOG00000030243	Lrp1b
3.23355e-179	0.688628	0.868	0.603	9.76757e-175	ENSRNOG00000004937	Csmd3
2.244e-178	1.33731	0.567	0.242	6.77844e-174	ENSRNOG00000000605	Hs3st5
3.56316e-176	1.844	0.379	0.097	1.07632e-171	ENSRNOG00000025273	L3mbtl4
2.62434e-175	0.676633	0.789	0.482	7.92734e-171	ENSRNOG00000008479	Slc8a1
4.12215e-175	-0.779559	0.721	0.739	1.24518e-170	ENSRNOG00000008570	Cadps
4.24755e-175	1.22531	0.461	0.162	1.28306e-170	ENSRNOG00000013196	Dok5
5.87734e-175	-2.9026	0.077	0.237	1.77537e-170	ENSRNOG00000014661	Zfp385d
6.14346e-175	0.776534	0.71	0.391	1.85576e-170	ENSRNOG00000012061	Prkcb
1.91251e-174	0.698891	0.766	0.454	5.77711e-170	ENSRNOG00000004613	Gpm6b
5.67121e-174	-2.67906	0.102	0.24	1.7131e-169	ENSRNOG00000008203	Synpr
1.35091e-173	0.874657	0.671	0.348	4.0807e-169	ENSRNOG00000009539	Khdrbs3
2.89803e-173	2.20316	0.366	0.09	8.75408e-169	ENSRNOG00000031100	Klhl1
4.32801e-171	1.74961	0.366	0.093	1.30736e-166	ENSRNOG00000017659	Hs3st2
1.9224e-170	-3.42036	0.041	0.201	5.80699e-166	ENSRNOG00000014443	Pde5a
1.96627e-170	-3.17751	0.065	0.223	5.9395e-166	ENSRNOG00000008683	Alk
1.07951e-169	-0.902897	0.477	0.465	3.26086e-165	ENSRNOG00000026490	Dnm3
1.13023e-168	1.15293	0.601	0.282	3.41409e-164	ENSRNOG00000009184	Foxp1
4.61949e-167	0.752819	0.644	0.331	1.39541e-162	ENSRNOG00000011015	Hivep2
1.09579e-166	0.667851	0.716	0.407	3.31006e-162	ENSRNOG00000021497	Akt3
1.29111e-165	-1.06051	0.471	0.526	3.90007e-161	ENSRNOG00000002318	Limch1
4.29502e-165	1.64739	0.407	0.124	1.2974e-160	ENSRNOG00000002053	Fras1
3.09541e-164	-0.698566	0.798	0.768	9.3503e-160	ENSRNOG00000016196	Dlgap1
3.66381e-164	1.2061	0.457	0.166	1.10673e-159	ENSRNOG00000013884	Psd3
1.25221e-163	0.654012	0.676	0.37	3.78256e-159	ENSRNOG00000000894	Fry
1.17995e-160	-1.78988	0.206	0.347	3.56426e-156	ENSRNOG00000006853	Elavl2
1.241e-160	0.843003	0.58	0.278	3.74868e-156	ENSRNOG00000007030	Epha7
3.84434e-160	1.31602	0.462	0.171	1.16126e-155	ENSRNOG00000006565	Fstl4
2.18457e-159	-1.1558	0.478	0.494	6.59894e-155	ENSRNOG00000012802	Tenm3
6.69396e-159	-1.7197	0.183	0.231	2.02204e-154	ENSRNOG00000014290	Grm1
1.48983e-158	-0.829594	0.546	0.511	4.50032e-154	ENSRNOG00000001141	Srrm4
1.9468e-158	0.674764	0.88	0.633	5.88071e-154	ENSRNOG00000070119	Pbx1
1.42251e-157	-0.478331	0.762	0.642	4.29698e-153	ENSRNOG00000014530	Nav2
3.17235e-156	0.855632	0.543	0.248	9.58272e-152	ENSRNOG00000006231	Ptpro
9.04299e-156	0.718536	0.634	0.335	2.73162e-151	ENSRNOG00000046333	Ablim1
1.94694e-155	0.57262	0.935	0.781	5.88113e-151	ENSRNOG00000011076	Ank2
2.83234e-155	-1.75441	0.299	0.41	8.55565e-151	ENSRNOG00000030151	Thsd7a
1.63419e-154	0.65098	0.635	0.339	4.9364e-150	ENSRNOG00000029798	Lrrc4c
2.09468e-154	0.612336	0.896	0.678	6.32739e-150	ENSRNOG00000001706	Kalrn
7.66127e-154	-1.93451	0.189	0.302	2.31424e-149	ENSRNOG00000013085	Nkain3
1.1239e-153	1.15714	0.673	0.375	3.39498e-149	ENSRNOG00000057716	Sgcz
1.84583e-153	0.734972	0.985	0.931	5.57571e-149	ENSRNOG00000031852	Lsamp
1.77874e-152	0.977018	0.491	0.207	5.37304e-148	ENSRNOG00000007104	Itpr1
7.66113e-152	0.672474	0.606	0.316	2.3142e-147	ENSRNOG00000018651	Agtpbp1
9.26936e-151	0.93634	0.541	0.248	2.79999e-146	ENSRNOG00000005438	Pcsk2
2.58811e-149	-0.827891	0.529	0.518	7.81792e-145	ENSRNOG00000022060	Magi1
4.4749e-149	-0.71566	0.699	0.617	1.35173e-144	ENSRNOG00000067416	Kcnd2
1.33216e-148	0.997681	0.479	0.199	4.02407e-144	ENSRNOG00000005159	Fam135b
2.26876e-148	-1.32151	0.361	0.453	6.85323e-144	ENSRNOG00000060105	Astn2
5.0497e-148	0.781612	0.499	0.224	1.52536e-143	ENSRNOG00000003603	Arhgap44
6.4283e-148	0.87291	0.499	0.221	1.9418e-143	ENSRNOG00000027230	Fhod3
1.72437e-147	1.04028	0.482	0.2	5.20879e-143	ENSRNOG00000013213	Epha4
8.09213e-147	1.00061	0.572	0.277	2.44439e-142	ENSRNOG00000051261	AABR07021536.1
1.2376e-145	-1.02088	0.476	0.429	3.73842e-141	ENSRNOG00000042753	Fgf13
1.5152e-145	-0.794398	0.663	0.64	4.57698e-141	ENSRNOG00000014322	Kazn
1.05225e-143	-0.681375	0.786	0.773	3.17854e-139	ENSRNOG00000030149	Adgrl3
2.21271e-142	-1.31392	0.415	0.512	6.68392e-138	ENSRNOG00000029556	LOC304725
1.20077e-141	1.58762	0.331	0.091	3.62716e-137	ENSRNOG00000054061	AABR07052327.1
1.93137e-141	0.606129	0.81	0.544	5.83408e-137	ENSRNOG00000004067	Nrcam
1.02136e-140	0.780783	0.632	0.342	3.08523e-136	ENSRNOG00000005375	RGD1564053
4.27803e-140	0.85343	0.548	0.266	1.29226e-135	ENSRNOG00000006761	Sh3gl2
8.13271e-140	0.656598	0.799	0.53	2.45665e-135	ENSRNOG00000018830	Aff3
2.91161e-139	0.650536	0.65	0.366	8.79509e-135	ENSRNOG00000024886	Ext1
1.38499e-138	-1.2076	0.464	0.506	4.18363e-134	ENSRNOG00000064852	Tafa2
1.68519e-138	0.429004	0.587	0.328	5.09044e-134	ENSRNOG00000011969	Dock9
1.78171e-138	-1.31541	0.279	0.339	5.38201e-134	ENSRNOG00000057754	Tcf12
2.47887e-138	0.548484	0.75	0.474	7.48793e-134	ENSRNOG00000016046	Hecw1
4.72038e-138	0.560757	0.858	0.614	1.42589e-133	ENSRNOG00000012207	Dst
5.41333e-138	-1.01248	0.403	0.461	1.6352e-133	ENSRNOG00000069588
9.63409e-138	0.586585	0.465	0.215	2.91017e-133	ENSRNOG00000016728	Tiam2
1.73251e-137	1.00132	0.404	0.153	5.2334e-133	ENSRNOG00000003813	Kcnk10
2.89848e-137	0.621297	0.581	0.308	8.75543e-133	ENSRNOG00000004181	Sdccag8
3.2783e-137	1.25334	0.364	0.12	9.90276e-133	ENSRNOG00000060407	Cacna1i
4.36145e-137	-2.17039	0.115	0.246	1.31746e-132	ENSRNOG00000030759	Nhs
1.21946e-136	-2.21946	0.113	0.236	3.68361e-132	ENSRNOG00000012759	Col19a1
1.46703e-136	-0.862697	0.526	0.52	4.43146e-132	ENSRNOG00000009419	Ptprg
2.52146e-136	0.517118	0.638	0.367	7.61657e-132	ENSRNOG00000055567	Fmnl2
5.67359e-136	0.358733	0.815	0.559	1.71382e-131	ENSRNOG00000026310	Marchf1
8.23094e-136	0.91814	0.41	0.16	2.48632e-131	ENSRNOG00000002652	Rap1gap2
2.11034e-135	0.834895	0.487	0.222	6.37472e-131	ENSRNOG00000008237	Unc13b
2.5624e-135	1.27955	0.383	0.133	7.74023e-131	ENSRNOG00000014153	Lhfpl6
6.5231e-134	-1.73668	0.19	0.321	1.97043e-129	ENSRNOG00000067338	Maml3
3.72131e-133	0.609672	0.846	0.606	1.1241e-128	ENSRNOG00000005985	Kcnma1
1.02683e-132	0.719201	0.597	0.319	3.10176e-128	ENSRNOG00000016879	Ldlrad4
4.18646e-132	1.44095	0.311	0.086	1.2646e-127	ENSRNOG00000008678	Antxr1
1.81328e-131	1.98399	0.246	0.047	5.47739e-127	ENSRNOG00000011160	Sv2b
2.99501e-131	0.430778	0.635	0.375	9.04703e-127	ENSRNOG00000005509	Pak5
3.62433e-131	-1.15847	0.374	0.552	1.0948e-126	ENSRNOG00000008666	Etl4
6.51509e-131	0.450099	0.666	0.404	1.96801e-126	ENSRNOG00000002863	Cacna1e
2.01231e-130	-1.13061	0.346	0.383	6.07857e-126	ENSRNOG00000032517	Cntn6
2.79297e-130	0.40642	0.652	0.392	8.43672e-126	ENSRNOG00000013312	Kcnt2
3.95949e-130	-0.396909	0.522	0.381	1.19604e-125	ENSRNOG00000063400	Shisa9
6.94275e-130	0.53361	0.546	0.287	2.0972e-125	ENSRNOG00000007151	Cdk14
7.80807e-130	1.85933	0.256	0.053	2.35858e-125	ENSRNOG00000008765	Zfhx4
8.56456e-130	-0.619557	0.561	0.51	2.5871e-125	ENSRNOG00000045771	Chl1
4.33721e-129	0.610783	0.581	0.316	1.31014e-124	ENSRNOG00000016576	Carmil1
1.04367e-128	0.945499	0.391	0.153	3.15261e-124	ENSRNOG00000009054	Elmod1
2.09368e-128	0.549723	0.789	0.53	6.32438e-124	ENSRNOG00000014576	Dock3
6.91979e-128	-0.758851	0.362	0.327	2.09026e-123	ENSRNOG00000005486	Phf20l1
1.89576e-127	1.08706	0.355	0.125	5.72653e-123	ENSRNOG00000065324
2.95201e-127	0.439939	0.56	0.312	8.91715e-123	ENSRNOG00000050206	Shank2
4.87475e-127	0.782893	0.544	0.277	1.47252e-122	ENSRNOG00000011211	Pex5l
8.54728e-127	-0.793349	0.503	0.481	2.58188e-122	ENSRNOG00000005519	Grm3
1.1884e-126	1.01029	0.362	0.132	3.58979e-122	ENSRNOG00000020478	Camk4
3.56548e-126	0.6404	0.384	0.164	1.07702e-121	ENSRNOG00000024435	Galnt17
5.10459e-126	0.632766	0.794	0.541	1.54194e-121	ENSRNOG00000005550	Lrfn5
7.86923e-126	0.372363	0.577	0.329	2.37706e-121	ENSRNOG00000017610	Nedd4l
1.30683e-125	1.25291	0.358	0.124	3.94755e-121	ENSRNOG00000008656	Snca
1.99453e-125	-0.860294	0.395	0.395	6.02486e-121	ENSRNOG00000056151	Rasgrf2
2.71143e-125	0.541875	0.922	0.744	8.19042e-121	ENSRNOG00000000618	Mdga2
5.50183e-125	-0.693434	0.38	0.319	1.66194e-120	ENSRNOG00000023765	Nyap2
6.44139e-125	0.732636	0.461	0.216	1.94575e-120	ENSRNOG00000063717	Apbb2
6.93725e-125	0.595865	0.57	0.314	2.09553e-120	ENSRNOG00000012424	Adam23
2.4412e-124	0.445553	0.724	0.466	7.37413e-120	ENSRNOG00000026705	Dgki
2.70066e-124	0.475445	0.668	0.408	8.15788e-120	ENSRNOG00000013481	Cdh11
7.7217e-124	0.491521	0.546	0.299	2.33249e-119	ENSRNOG00000016213	Ssbp2
9.63255e-124	-0.834326	0.375	0.375	2.9097e-119	ENSRNOG00000059510	Amph
1.2004e-123	1.80187	0.263	0.061	3.62605e-119	ENSRNOG00000065259
1.47536e-123	0.769163	0.646	0.373	4.45661e-119	ENSRNOG00000004158	Hdac9
5.14439e-123	-0.664045	0.736	0.697	1.55397e-118	ENSRNOG00000014862	Gabrg3
6.21118e-123	-1.65284	0.167	0.248	1.87621e-118	ENSRNOG00000000275	Fam13c
1.08087e-122	0.382223	0.738	0.49	3.26499e-118	ENSRNOG00000012364	Prickle2
1.43716e-122	0.12911	0.69	0.46	4.34122e-118	ENSRNOG00000027992	Dscam
2.1685e-122	0.9752	0.543	0.274	6.5504e-118	ENSRNOG00000014486	Rfx3
2.17079e-122	-0.502215	0.735	0.665	6.55732e-118	ENSRNOG00000018851	Ppp2r2b
2.38275e-122	1.56189	0.366	0.127	7.19757e-118	ENSRNOG00000009542	Kcnh5
2.93334e-122	0.989286	0.375	0.145	8.86075e-118	ENSRNOG00000000635	Arid5b
9.78545e-122	1.0779	0.319	0.108	2.95589e-117	ENSRNOG00000018712	Camk2a
3.46027e-121	-0.871608	0.441	0.456	1.04524e-116	ENSRNOG00000038406	Tmem132b
4.91667e-121	0.916415	0.359	0.134	1.48518e-116	ENSRNOG00000007636	Cadps2
7.29228e-121	0.492419	0.687	0.429	2.20278e-116	ENSRNOG00000050152	Chsy3
9.31008e-121	1.3972	0.294	0.084	2.8123e-116	ENSRNOG00000017193	Lingo1
1.20339e-120	0.301817	0.752	0.512	3.63509e-116	ENSRNOG00000017428	Map1b
4.74203e-120	-1.54838	0.203	0.27	1.43243e-115	ENSRNOG00000005723	Grin3a
5.04286e-120	-0.639802	0.437	0.386	1.5233e-115	ENSRNOG00000004917	Rasal2
5.1413e-120	0.507065	0.664	0.405	1.55303e-115	ENSRNOG00000012747	Spock1
7.42511e-120	-0.736406	0.361	0.322	2.2429e-115	ENSRNOG00000060350	Iqsec1
8.44371e-120	1.473	0.316	0.097	2.55059e-115	ENSRNOG00000030880	Hs6st2
1.80661e-119	0.726301	0.362	0.149	5.45721e-115	ENSRNOG00000003742	Cdkl5
2.28291e-119	-1.08997	0.27	0.259	6.89598e-115	ENSRNOG00000029012	Shisa6
1.14846e-118	-0.539718	0.75	0.699	3.46916e-114	ENSRNOG00000029598	Robo2
2.67083e-118	0.42259	0.522	0.29	8.06778e-114	ENSRNOG00000000648	Jmjd1c
5.5762e-118	-1.78847	0.175	0.287	1.6844e-113	ENSRNOG00000002811	Brinp3
7.99214e-118	0.773943	0.375	0.156	2.41419e-113	ENSRNOG00000066027	Necab1
8.06355e-117	-1.03101	0.42	0.461	2.43576e-112	ENSRNOG00000038004	Zfp804a
2.06902e-116	0.902855	0.356	0.139	6.24988e-112	ENSRNOG00000046242	Klf7
2.65562e-116	0.3	0.34	0.16	8.02183e-112	ENSRNOG00000009350	Sez6
3.9791e-116	0.356978	0.557	0.328	1.20197e-111	ENSRNOG00000010526	Dennd1a
6.54847e-116	1.18811	0.346	0.124	1.9781e-111	ENSRNOG00000013408	Npas2
1.00658e-115	0.562936	0.518	0.277	3.04058e-111	ENSRNOG00000006841	Ano4
1.0225e-115	1.08627	0.422	0.179	3.08866e-111	ENSRNOG00000002345	Rasgef1b
4.34178e-115	-1.58476	0.177	0.267	1.31152e-110	ENSRNOG00000012942	Satb1
4.52687e-115	0.607989	0.557	0.308	1.36743e-110	ENSRNOG00000030269	Atp2b2
6.14293e-115	0.81488	0.445	0.208	1.85559e-110	ENSRNOG00000000373	Ctnna3
7.56291e-115	-0.680392	0.673	0.638	2.28453e-110	ENSRNOG00000023549	Samd5
7.94952e-115	0.616334	0.627	0.369	2.40131e-110	ENSRNOG00000051837	Nwd2
8.38674e-115	0.34211	0.475	0.263	2.53338e-110	ENSRNOG00000013305	Atp2c1
1.30984e-114	-0.122688	0.592	0.424	3.95665e-110	ENSRNOG00000058476	Mast2
1.41964e-114	0.851119	0.613	0.349	4.28831e-110	ENSRNOG00000000606	Pcdh15
2.48059e-114	0.464291	0.425	0.215	7.4931e-110	ENSRNOG00000019885	Magi3
3.31834e-114	-0.711903	0.336	0.302	1.00237e-109	ENSRNOG00000047756	Mef2a
1.35584e-113	1.12402	0.364	0.139	4.09558e-109	ENSRNOG00000007377	Slit3
1.56388e-113	-0.127239	0.787	0.629	4.72401e-109	ENSRNOG00000054204	Gria2
2.64107e-113	0.434551	0.472	0.25	7.9779e-109	ENSRNOG00000005369	Kcnj3
3.02863e-113	-1.26114	0.218	0.239	9.14857e-109	ENSRNOG00000015741	Slc2a13
7.84548e-113	2.07449	0.276	0.074	2.36988e-108	ENSRNOG00000014768	Glis3
7.93173e-113	0.496449	0.613	0.363	2.39594e-108	ENSRNOG00000070614	Cntnap5a
1.45527e-112	0.479701	0.431	0.217	4.39593e-108	ENSRNOG00000014999	Tnpo1
1.58345e-112	0.641757	0.457	0.226	4.78314e-108	ENSRNOG00000006490	Neo1
2.8892e-112	0.279501	0.645	0.414	8.7274e-108	ENSRNOG00000002736	Rabgap1l
3.64379e-112	0.350298	0.675	0.438	1.10068e-107	ENSRNOG00000004560	Cacna1b
3.95443e-112	0.299936	0.611	0.385	1.19451e-107	ENSRNOG00000005018	Scn2a
9.3099e-112	0.19147	0.559	0.349	2.81224e-107	ENSRNOG00000032150	Adcy2
4.35899e-111	-0.67295	0.387	0.347	1.31672e-106	ENSRNOG00000066582	LOC108352541
1.34286e-110	0.717614	0.461	0.228	4.05637e-106	ENSRNOG00000053577	Gramd1b
1.42426e-110	0.25466	0.514	0.304	4.30227e-106	ENSRNOG00000022893	Rimbp2
1.67806e-110	0.266823	0.669	0.442	5.06892e-106	ENSRNOG00000002841	Cdc42bpa
2.80473e-110	1.54766	0.279	0.08	8.47225e-106	ENSRNOG00000015357	Bmper
3.07543e-110	0.387024	0.509	0.288	9.28996e-106	ENSRNOG00000008481	Reep1
4.33241e-110	0.946838	0.366	0.149	1.30869e-105	ENSRNOG00000004863	Mpped2
4.48728e-110	-0.681106	0.375	0.339	1.35547e-105	ENSRNOG00000004068	Ncoa1
7.96678e-110	0.414287	0.609	0.373	2.40653e-105	ENSRNOG00000008747	Plekha5
1.93484e-109	0.567686	0.393	0.184	5.84456e-105	ENSRNOG00000005271	Rapgef5
2.52246e-109	0.796401	0.39	0.169	7.61961e-105	ENSRNOG00000017969	Olfm3
3.13164e-109	1.45898	0.272	0.077	9.45975e-105	ENSRNOG00000004049	Baiap2
3.55749e-109	1.07363	0.298	0.1	1.07461e-104	ENSRNOG00000011946	Ptn
4.22318e-109	0.147829	0.57	0.366	1.2757e-104	ENSRNOG00000019482	Gnao1
4.2412e-109	0.578998	0.401	0.191	1.28114e-104	ENSRNOG00000066694	Mrtfb
4.48559e-109	0.993257	0.367	0.147	1.35496e-104	ENSRNOG00000003276	Myo1d
5.69959e-109	0.368308	0.499	0.279	1.72168e-104	ENSRNOG00000009029	Nptn
1.45441e-108	0.337525	0.473	0.267	4.39334e-104	ENSRNOG00000008996	Dpysl5
1.55218e-108	-0.332849	0.462	0.328	4.68867e-104	ENSRNOG00000060687	Slc24a3
1.55545e-108	-0.3658	0.661	0.556	4.69853e-104	ENSRNOG00000017940	Rere
3.52956e-108	0.419861	0.574	0.345	1.06618e-103	ENSRNOG00000061845	Cttnbp2
4.61294e-108	0.127466	0.664	0.46	1.39343e-103	ENSRNOG00000005133	Mapt
4.77119e-108	0.344531	0.561	0.338	1.44123e-103	ENSRNOG00000007916	Ptk2
6.25035e-108	0.402299	0.801	0.571	1.88804e-103	ENSRNOG00000052840	Tanc2
1.0559e-107	0.261258	0.523	0.311	3.18956e-103	ENSRNOG00000003680	Gabrb2
1.19638e-107	0.856156	0.399	0.179	3.61391e-103	ENSRNOG00000026466	Lrrtm3
6.02926e-107	0.500161	0.569	0.33	1.82126e-102	ENSRNOG00000006037	Snap25
1.21268e-106	-0.303365	0.559	0.443	3.66314e-102	ENSRNOG00000006816	Ubr5
2.11698e-106	0.308492	0.594	0.371	6.39478e-102	ENSRNOG00000005309	Scn8a
2.37492e-106	-0.564392	0.366	0.31	7.17393e-102	ENSRNOG00000026962	Osbpl8
2.37823e-106	-0.762684	0.376	0.352	7.18393e-102	ENSRNOG00000014528	Zswim6
2.4027e-106	0.947904	0.411	0.183	7.25782e-102	ENSRNOG00000000142	Plxdc2
6.33391e-106	0.32289	0.434	0.24	1.91328e-101	ENSRNOG00000008524	Glcci1
6.50486e-106	0.839148	0.357	0.149	1.96492e-101	ENSRNOG00000017939	Chn1
1.06237e-105	-1.25933	0.229	0.233	3.2091e-101	ENSRNOG00000003840	Slit2
1.65788e-105	-0.13188	0.641	0.491	5.00797e-101	ENSRNOG00000013780	Nf1
1.90147e-105	0.118747	0.596	0.395	5.74378e-101	ENSRNOG00000004026	Atp2b1
2.13072e-105	0.541939	0.424	0.214	6.43626e-101	ENSRNOG00000052080	Camk2b
2.98963e-105	0.942175	0.354	0.144	9.03077e-101	ENSRNOG00000016388	Sphkap
3.28054e-105	0.22198	0.446	0.259	9.90953e-101	ENSRNOG00000002339	Mark1
3.82596e-105	-0.440433	0.436	0.362	1.15571e-100	ENSRNOG00000020263	Atp1a3
4.33988e-105	0.270549	0.603	0.381	1.31095e-100	ENSRNOG00000005335	Galnt13
4.44531e-105	0.485634	0.766	0.531	1.3428e-100	ENSRNOG00000006174	Grid2
5.69527e-105	0.370553	0.507	0.292	1.72037e-100	ENSRNOG00000056894	St6galnac3
7.84911e-105	0.951452	0.706	0.467	2.37098e-100	ENSRNOG00000046660	Gpc6
7.95967e-105	0.235918	0.564	0.353	2.40438e-100	ENSRNOG00000011077	Tjp1
9.82582e-105	0.240751	0.699	0.479	2.96809e-100	ENSRNOG00000021984	Rgs7
1.12651e-104	-0.656485	0.453	0.415	3.40286e-100	ENSRNOG00000005673	Runx1t1
1.36604e-104	2.09952	0.25	0.063	4.1264e-100	ENSRNOG00000054508	Foxp2
1.85047e-104	0.298851	0.536	0.325	5.58971e-100	ENSRNOG00000011460	Arfgef3
1.96562e-104	-0.754912	0.337	0.257	5.93755e-100	ENSRNOG00000028832	Sorcs3
2.01082e-104	0.238813	0.513	0.315	6.07409e-100	ENSRNOG00000067240	LOC103690742
2.8368e-104	0.732134	0.358	0.156	8.56911e-100	ENSRNOG00000010065	Dgkh
3.95199e-104	0.246528	0.455	0.265	1.19378e-99	ENSRNOG00000004496	Rock2
5.39309e-104	0.258016	0.58	0.365	1.62909e-99	ENSRNOG00000008053	Atp8a2
5.7574e-104	1.03864	0.461	0.221	1.73914e-99	ENSRNOG00000011313	Sorcs1
8.22394e-104	0.220748	0.68	0.466	2.48421e-99	ENSRNOG00000005434	Sptbn1
8.88133e-104	0.276322	0.515	0.311	2.68278e-99	ENSRNOG00000016620	Csnk1g1
1.31865e-103	0.139291	0.705	0.493	3.98324e-99	ENSRNOG00000063828	Pcdh7
1.36777e-103	-0.210952	0.501	0.376	4.13161e-99	ENSRNOG00000024671	Dmxl1
1.4543e-103	0.542998	0.424	0.214	4.39301e-99	ENSRNOG00000052887	Dnajc6
1.75088e-103	0.476953	0.479	0.263	5.28887e-99	ENSRNOG00000011705	Stmn2
1.97221e-103	0.347364	0.531	0.316	5.95744e-99	ENSRNOG00000004099	R3hdm1
2.25723e-103	0.120518	0.757	0.558	6.8184e-99	ENSRNOG00000057626	Kif1b
2.78353e-103	0.643092	0.402	0.192	8.4082e-99	ENSRNOG00000054371	Prkcg
4.08933e-103	0.214764	0.541	0.34	1.23526e-98	ENSRNOG00000002886	Myh10
4.5559e-103	-0.439515	0.613	0.535	1.3762e-98	ENSRNOG00000002079	Mapk10
1.01834e-102	0.294502	0.726	0.503	3.0761e-98	ENSRNOG00000017163	Pfkp
1.08516e-102	-0.173162	0.493	0.361	3.27794e-98	ENSRNOG00000008298	Dock7
1.10741e-102	0.295847	0.456	0.259	3.34514e-98	ENSRNOG00000056106	Dip2b
1.1854e-102	-0.130143	0.491	0.352	3.58074e-98	ENSRNOG00000060946	Cask
2.00149e-102	0.727526	0.361	0.159	6.04589e-98	ENSRNOG00000054058	Osbpl1a
2.68474e-102	-0.141132	0.409	0.273	8.10979e-98	ENSRNOG00000012440	Msra
3.03696e-102	0.345317	0.46	0.259	9.17373e-98	ENSRNOG00000002001	Itsn1
5.45985e-102	0.17639	0.509	0.318	1.64926e-97	ENSRNOG00000010960	Ankh
6.98483e-102	0.210614	0.435	0.252	2.10991e-97	ENSRNOG00000008917	Ehbp1
8.86143e-102	-0.116275	0.575	0.42	2.67677e-97	ENSRNOG00000015602	Cdh2
9.02359e-102	0.7629	0.581	0.333	2.72576e-97	ENSRNOG00000056643	Cdh8
1.01738e-101	0.241256	0.642	0.429	3.0732e-97	ENSRNOG00000046023	Exoc4
1.04232e-101	-0.563603	0.429	0.368	3.14853e-97	ENSRNOG00000004823	Dock4
1.14182e-101	-0.159402	0.438	0.307	3.44911e-97	ENSRNOG00000018317	Aak1
1.57669e-101	-0.208861	0.503	0.383	4.76272e-97	ENSRNOG00000006001	Luc7l2
1.63313e-101	-0.132725	0.509	0.369	4.9332e-97	ENSRNOG00000058561	Srrm2
1.72998e-101	0.373432	0.457	0.255	5.22574e-97	ENSRNOG00000007801	R3hdm2
1.88875e-101	0.189717	0.522	0.331	5.70534e-97	ENSRNOG00000023176	Kidins220
2.26932e-101	-0.134729	0.636	0.49	6.85495e-97	ENSRNOG00000004269	Myt1l
2.51808e-101	0.230662	0.592	0.384	7.60637e-97	ENSRNOG00000018220	Pde4dip
3.41874e-101	-0.396965	0.601	0.514	1.0327e-96	ENSRNOG00000004345	Daam1
3.80574e-101	0.158133	0.541	0.348	1.1496e-96	ENSRNOG00000013718	Herc2
3.82357e-101	0.181302	0.634	0.428	1.15499e-96	ENSRNOG00000011504	Akap2
4.10521e-101	-0.613779	0.37	0.328	1.24006e-96	ENSRNOG00000013351	Stxbp5
5.42476e-101	-0.155572	0.444	0.31	1.63866e-96	ENSRNOG00000053680	Kansl1
5.98034e-101	0.291729	0.509	0.307	1.80648e-96	ENSRNOG00000027026	Jazf1
6.19117e-101	0.402176	0.441	0.238	1.87017e-96	ENSRNOG00000042929	Nos1ap
6.41145e-101	0.802377	0.344	0.145	1.93671e-96	ENSRNOG00000001065	Cyth3
7.60727e-101	0.67735	0.394	0.187	2.29793e-96	ENSRNOG00000031536	Syndig1
7.66789e-101	0.756982	0.571	0.325	2.31624e-96	ENSRNOG00000038987
7.92873e-101	0.124387	0.704	0.503	2.39503e-96	ENSRNOG00000015396	Sptan1
8.01491e-101	0.45617	0.461	0.256	2.42106e-96	ENSRNOG00000056243	ST7
8.18716e-101	-0.129554	0.586	0.444	2.47309e-96	ENSRNOG00000065497	LOC102547183
1.15466e-100	-0.901478	0.398	0.397	3.48788e-96	ENSRNOG00000031287	Cacna2d3
1.1629e-100	0.120244	0.645	0.451	3.51278e-96	ENSRNOG00000014368	Eif4g3
1.37816e-100	0.317557	0.485	0.282	4.163e-96	ENSRNOG00000011133	Trpc4
2.17853e-100	0.164887	0.744	0.542	6.58069e-96	ENSRNOG00000010479	Mycbp2
4.01458e-100	-0.117744	0.653	0.497	1.21268e-95	ENSRNOG00000015603	Prkce
4.87454e-100	0.102285	0.611	0.417	1.47245e-95	ENSRNOG00000006170	Bach2
5.64382e-100	0.403182	0.396	0.206	1.70483e-95	ENSRNOG00000057996	Phactr3
5.97901e-100	0.319714	0.607	0.387	1.80608e-95	ENSRNOG00000007666	Cacnb4
1.03315e-99	0.176341	0.551	0.36	3.12084e-95	ENSRNOG00000056246	Gls
1.16955e-99	0.315724	0.405	0.222	3.53287e-95	ENSRNOG00000009300	Tlk1
1.42887e-99	0.548001	0.372	0.178	4.3162e-95	ENSRNOG00000005504	Pkp4
1.90821e-99	0.170548	0.478	0.296	5.76414e-95	ENSRNOG00000003198	Bmerb1
2.13114e-99	0.475256	0.285	0.12	6.43753e-95	ENSRNOG00000005033	Acvr1
2.97817e-99	0.137425	0.712	0.516	8.99615e-95	ENSRNOG00000052707	Cacna1a
3.63457e-99	0.151338	0.651	0.451	1.09789e-94	ENSRNOG00000008728	Unc79
3.94162e-99	0.907198	0.32	0.126	1.19064e-94	ENSRNOG00000056826	Arap2
8.35956e-99	0.104556	0.617	0.421	2.52517e-94	ENSRNOG00000034200	Atp8a1
1.12186e-98	-0.427662	0.437	0.36	3.38881e-94	ENSRNOG00000000593	Rev3l
1.16308e-98	-0.39921	0.858	0.788	3.51333e-94	ENSRNOG00000027276	Xkr4
1.30168e-98	-0.142928	0.453	0.297	3.932e-94	ENSRNOG00000029071	Unc5c
1.70019e-98	1.74769	0.266	0.078	5.13578e-94	ENSRNOG00000017105	Dpyd
1.71102e-98	-0.266585	0.503	0.386	5.16847e-94	ENSRNOG00000017030	Arid1b
2.34149e-98	0.126917	0.714	0.518	7.07293e-94	ENSRNOG00000067116	LOC120093333
3.31755e-98	0.396665	0.47	0.265	1.00213e-93	ENSRNOG00000032690	Ube2e2
6.40006e-98	-1.74968	0.138	0.236	1.93327e-93	ENSRNOG00000042332	Slc44a5
1.64131e-97	0.156799	0.553	0.364	4.95791e-93	ENSRNOG00000008709	Arhgap32
1.73882e-97	0.618618	0.393	0.191	5.25245e-93	ENSRNOG00000016244	Mical2
1.88244e-97	0.232098	0.505	0.31	5.68628e-93	ENSRNOG00000011151	Tenm4
2.40495e-97	0.185422	0.597	0.4	7.26464e-93	ENSRNOG00000011619	Myo9a
2.84802e-97	-0.131723	0.544	0.402	8.603e-93	ENSRNOG00000011280	Mllt3
3.33687e-97	1.49679	0.243	0.068	1.00797e-92	ENSRNOG00000010233	Cald1
4.62753e-97	0.216655	0.421	0.238	1.39784e-92	ENSRNOG00000010834	Mpped1
5.71939e-97	0.284002	0.593	0.383	1.72766e-92	ENSRNOG00000015503	Otud7a
9.40652e-97	0.164354	0.554	0.365	2.84143e-92	ENSRNOG00000005359	Csrnp3
1.63567e-96	-0.100593	0.765	0.612	4.94087e-92	ENSRNOG00000004201	Rims2
1.96405e-96	-0.369786	0.438	0.332	5.93282e-92	ENSRNOG00000049361	Gas7
2.42829e-96	0.356267	0.626	0.406	7.33513e-92	ENSRNOG00000018778	Cadm1
2.60047e-96	-0.116756	0.549	0.404	7.85525e-92	ENSRNOG00000020423	Apc
3.64715e-96	0.210382	0.542	0.348	1.1017e-91	ENSRNOG00000004438	Cntn1
6.05434e-96	0.733519	0.347	0.153	1.82884e-91	ENSRNOG00000004731	Ano3
7.0749e-96	0.131833	0.429	0.26	2.13712e-91	ENSRNOG00000031934	Enah
8.11984e-96	-0.32807	0.431	0.336	2.45276e-91	ENSRNOG00000002749	Spag9
8.55969e-96	-0.330095	0.518	0.415	2.58562e-91	ENSRNOG00000003261	Usp9x
1.15755e-95	0.187614	0.454	0.278	3.49662e-91	ENSRNOG00000058733	Asap1
1.25987e-95	-0.31702	0.459	0.356	3.80569e-91	ENSRNOG00000051170	Ddx17
1.26927e-95	0.535253	0.387	0.192	3.83408e-91	ENSRNOG00000023496	Entrep2
1.72907e-95	0.280481	0.885	0.697	5.22301e-91	ENSRNOG00000065312	Nbea
1.93787e-95	0.28262	0.456	0.269	5.85373e-91	ENSRNOG00000046139	Syt14
2.01908e-95	0.752135	0.319	0.137	6.09902e-91	ENSRNOG00000006639	Scn9a
2.27876e-95	0.470242	0.343	0.168	6.88346e-91	ENSRNOG00000010889	Fbxw7
3.49561e-95	0.120683	0.487	0.313	1.05592e-90	ENSRNOG00000042478	Adam22
3.53962e-95	0.844662	0.323	0.132	1.06921e-90	ENSRNOG00000004281	Cobl
3.81399e-95	0.621804	0.351	0.162	1.15209e-90	ENSRNOG00000069647
4.07791e-95	-0.129332	0.493	0.358	1.23181e-90	ENSRNOG00000060340	Psme4
5.52609e-95	-0.269692	0.631	0.499	1.66926e-90	ENSRNOG00000062454	Tenm1
7.12561e-95	-0.114771	0.501	0.364	2.15243e-90	ENSRNOG00000005667	Astn1
1.33441e-94	0.14151	0.443	0.273	4.03086e-90	ENSRNOG00000001439	Srrm3
1.52633e-94	-0.118573	0.412	0.281	4.61059e-90	ENSRNOG00000015389	Stag1
2.79218e-94	0.196611	0.421	0.248	8.43435e-90	ENSRNOG00000014013	Map4k4
2.81629e-94	-1.68663	0.181	0.279	8.50717e-90	ENSRNOG00000003878	Thsd7b
3.79401e-94	0.338474	0.432	0.246	1.14606e-89	ENSRNOG00000018373	Tln2
4.41531e-94	0.102225	0.566	0.389	1.33373e-89	ENSRNOG00000061764	Fmn2
4.69379e-94	-0.122785	0.437	0.308	1.41785e-89	ENSRNOG00000009836	Rbm26
6.7759e-94	0.550171	0.343	0.162	2.04679e-89	ENSRNOG00000008560	Ccdc30
9.10226e-94	-0.318216	0.527	0.432	2.74952e-89	ENSRNOG00000007324	Plxna2
9.10754e-94	0.673414	0.321	0.143	2.75111e-89	ENSRNOG00000066633	LOC108350387
9.6593e-94	-0.211285	0.463	0.344	2.91778e-89	ENSRNOG00000008924	Arhgef12
1.19557e-93	0.345081	0.783	0.568	3.61145e-89	ENSRNOG00000021410	Negr1
1.5898e-93	0.236165	0.621	0.421	4.80231e-89	ENSRNOG00000007625	B3galt1
1.91811e-93	0.18538	0.442	0.269	5.79405e-89	ENSRNOG00000013844	Fam172a
2.1985e-93	-0.154519	0.412	0.297	6.64101e-89	ENSRNOG00000006340	Memo1
2.33084e-93	0.127596	0.385	0.226	7.04078e-89	ENSRNOG00000004603	Srgap1
2.57299e-93	0.154337	0.768	0.56	7.77222e-89	ENSRNOG00000043085	Clstn2
3.23386e-93	0.150341	0.42	0.257	9.76851e-89	ENSRNOG00000068835	LOC102552000
3.84889e-93	-0.258446	0.395	0.287	1.16263e-88	ENSRNOG00000011728	Fto
3.86237e-93	0.9164	0.333	0.138	1.16671e-88	ENSRNOG00000016544	Arhgef28
4.28645e-93	-0.240111	0.454	0.341	1.29481e-88	ENSRNOG00000058461	Sfpq
5.10895e-93	0.776325	0.285	0.113	1.54326e-88	ENSRNOG00000002349	Gabra2
5.27033e-93	0.207671	0.477	0.293	1.59201e-88	ENSRNOG00000066304	Smyd3
8.59768e-93	-0.530883	0.351	0.282	2.5971e-88	ENSRNOG00000032410	Mtus2
8.78094e-93	0.286813	0.419	0.243	2.65246e-88	ENSRNOG00000032070	Dync2h1
9.17337e-93	0.163978	0.603	0.411	2.771e-88	ENSRNOG00000006509	Srgap3
1.07996e-92	-0.662106	0.362	0.342	3.26223e-88	ENSRNOG00000022999	Ppp2r3a
1.13482e-92	0.227689	0.461	0.284	3.42794e-88	ENSRNOG00000061080	Kmt2c
1.43317e-92	-1.26483	0.197	0.234	4.32919e-88	ENSRNOG00000013322	Pola1
1.56163e-92	0.380546	0.434	0.245	4.7172e-88	ENSRNOG00000025539	Vps13a
1.80306e-92	0.37952	0.897	0.727	5.44651e-88	ENSRNOG00000011980	Lrrc7
2.23848e-92	0.604294	0.292	0.126	6.76176e-88	ENSRNOG00000000257	Smpd3
2.35693e-92	0.303558	0.525	0.326	7.11959e-88	ENSRNOG00000005307	Slc4a10
2.75982e-92	1.27614	0.316	0.119	8.33658e-88	ENSRNOG00000049959	Igsf21
3.02269e-92	0.777064	0.37	0.17	9.13065e-88	ENSRNOG00000005634	Lingo2
3.15437e-92	-0.155933	0.646	0.509	9.52842e-88	ENSRNOG00000009812	Sbf2
4.65196e-92	0.622886	0.747	0.523	1.40522e-87	ENSRNOG00000005371	Klhl29
7.13709e-92	0.557756	0.363	0.175	2.1559e-87	ENSRNOG00000017003	Plxna1
1.04338e-91	0.145364	0.625	0.434	3.15174e-87	ENSRNOG00000055382	Hcn1
1.12844e-91	0.428877	0.928	0.815	3.40869e-87	ENSRNOG00000012045	Adgrb3
1.20247e-91	0.116336	0.483	0.314	3.63231e-87	ENSRNOG00000065834	LOC120093330
1.34258e-91	-0.178267	0.376	0.258	4.05554e-87	ENSRNOG00000026048	Gbf1
1.38964e-91	-0.289397	0.668	0.566	4.19769e-87	ENSRNOG00000016189	Frmd5
1.59513e-91	-0.10281	0.445	0.307	4.81842e-87	ENSRNOG00000008157	Syn2
1.74639e-91	-0.389512	0.453	0.382	5.27531e-87	ENSRNOG00000019319	Fchsd2
2.12723e-91	0.32757	0.432	0.249	6.42571e-87	ENSRNOG00000051440	Ppp1r12b
2.13814e-91	0.204477	0.497	0.314	6.45869e-87	ENSRNOG00000010124	Trim2
2.98944e-91	0.345322	0.369	0.198	9.0302e-87	ENSRNOG00000049452	Nebl
6.89279e-91	0.325697	0.431	0.246	2.0821e-86	ENSRNOG00000025612	Sez6l
7.85318e-91	-0.240552	0.616	0.502	2.37221e-86	ENSRNOG00000018602	Camta1
8.38331e-91	0.611485	0.345	0.162	2.53235e-86	ENSRNOG00000058842	Sptbn2
1.01019e-90	-0.154429	0.459	0.338	3.05147e-86	ENSRNOG00000006733	Srgap2
1.09211e-90	0.588871	0.339	0.158	3.29893e-86	ENSRNOG00000052758	Cyria
1.1074e-90	1.42122	0.231	0.066	3.34512e-86	ENSRNOG00000009205	Lmo4
1.15282e-90	-0.103374	0.664	0.519	3.48232e-86	ENSRNOG00000004841	Akap6
1.20658e-90	0.400386	0.322	0.159	3.64472e-86	ENSRNOG00000008869	Ppp1r9a
1.57049e-90	-0.563567	0.416	0.37	4.74397e-86	ENSRNOG00000033064	Edil3
1.83244e-90	0.562568	0.336	0.16	5.53525e-86	ENSRNOG00000061519	Asap2
1.88645e-90	0.215969	0.355	0.198	5.6984e-86	ENSRNOG00000010753	Aig1
4.73396e-90	-0.100853	0.473	0.34	1.42999e-85	ENSRNOG00000004794	Rtn1
5.01909e-90	-0.539732	0.398	0.315	1.51612e-85	ENSRNOG00000030285	Epha3
5.37083e-90	0.299663	0.42	0.241	1.62237e-85	ENSRNOG00000021091	Trank1
7.53027e-90	0.118113	0.387	0.236	2.27467e-85	ENSRNOG00000064927	LOC120093365
8.38867e-90	0.121268	0.479	0.315	2.53397e-85	ENSRNOG00000058866	Myo5a
9.66298e-90	0.686642	0.392	0.192	2.9189e-85	ENSRNOG00000027002	Mast4
1.17898e-89	0.415265	0.359	0.183	3.56135e-85	ENSRNOG00000032659	Plcl1
1.36003e-89	0.104084	0.511	0.341	4.10823e-85	ENSRNOG00000066457	LOC120093381
1.44998e-89	0.142512	0.687	0.497	4.37995e-85	ENSRNOG00000012422	Tnik
1.52889e-89	-0.314081	0.447	0.353	4.6183e-85	ENSRNOG00000048980	Gng2
1.79038e-89	-0.681088	0.357	0.331	5.4082e-85	ENSRNOG00000049349	Tafa5
4.51203e-89	-0.105405	0.71	0.567	1.36295e-84	ENSRNOG00000047635	Tmem178b
6.05033e-89	-0.468681	0.615	0.552	1.82762e-84	ENSRNOG00000016623	Tmeff2
6.43736e-89	0.808884	0.394	0.19	1.94453e-84	ENSRNOG00000021553	Nckap5
6.63552e-89	-0.232193	0.495	0.387	2.00439e-84	ENSRNOG00000010155	Pcm1
1.57465e-88	0.442783	0.465	0.262	4.75654e-84	ENSRNOG00000056658	Xylt1
1.80308e-88	0.276362	0.803	0.6	5.44657e-84	ENSRNOG00000005003	Ptprn2
1.89052e-88	-0.115324	0.81	0.681	5.71071e-84	ENSRNOG00000001682	Ttc3
1.91023e-88	0.494445	0.433	0.238	5.77022e-84	ENSRNOG00000032391	Esyt2
1.98536e-88	-0.5543	0.387	0.339	5.99719e-84	ENSRNOG00000069160	Pitpnc1
3.41266e-88	-0.660478	0.426	0.402	1.03086e-83	ENSRNOG00000013160	Sash1
7.84817e-88	-0.116756	0.44	0.312	2.3707e-83	ENSRNOG00000016963	Trip12
7.88274e-88	0.162155	0.449	0.285	2.38114e-83	ENSRNOG00000023095	Npepps
8.4286e-88	0.180375	0.494	0.316	2.54603e-83	ENSRNOG00000053122	Scn1a
8.46809e-88	-0.651491	0.47	0.426	2.55796e-83	ENSRNOG00000049410	Chrm3
9.23897e-88	0.290442	0.735	0.527	2.79081e-83	ENSRNOG00000047817	Enox1
9.26921e-88	0.209892	0.477	0.302	2.79995e-83	ENSRNOG00000011614	Tmcc1
1.123e-87	0.212982	0.462	0.291	3.39225e-83	ENSRNOG00000029876	Gucy1a2
1.18822e-87	0.293579	0.486	0.296	3.58925e-83	ENSRNOG00000064939	Fhit
1.41077e-87	-0.265719	0.543	0.445	4.26151e-83	ENSRNOG00000055547	Prkn
1.67972e-87	0.124996	0.471	0.304	5.07392e-83	ENSRNOG00000005802	Usp24
1.87382e-87	1.17148	0.322	0.13	5.66025e-83	ENSRNOG00000010535	Cdh18
1.99689e-87	0.388096	0.358	0.189	6.03201e-83	ENSRNOG00000012850	Kat6b
2.42758e-87	0.578412	0.295	0.131	7.333e-83	ENSRNOG00000024120	Rxfp1
2.71957e-87	0.321823	0.436	0.254	8.21499e-83	ENSRNOG00000031997	Ttll7
3.05897e-87	0.334849	0.395	0.22	9.24025e-83	ENSRNOG00000030515	Nfasc
3.11587e-87	0.721578	0.347	0.162	9.4121e-83	ENSRNOG00000030180	Lrrc10b
5.0204e-87	-0.137402	0.505	0.362	1.51651e-82	ENSRNOG00000001989	Alcam
5.91259e-87	-0.19124	0.449	0.333	1.78602e-82	ENSRNOG00000002139	Cracd
6.31207e-87	-1.33103	0.182	0.245	1.90669e-82	ENSRNOG00000004585	Tmtc2
6.896e-87	0.485938	0.515	0.298	2.08307e-82	ENSRNOG00000001103	Sdk1
7.46471e-87	0.132438	0.539	0.365	2.25486e-82	ENSRNOG00000066984	LOC120093327
1.08817e-86	0.953694	0.343	0.147	3.28704e-82	ENSRNOG00000057556	Pdzrn3
1.87881e-86	0.147931	0.809	0.627	5.67533e-82	ENSRNOG00000007090	Cacna1c
2.18755e-86	-0.169103	0.438	0.325	6.60794e-82	ENSRNOG00000056703	Atrx
2.8281e-86	0.224501	0.495	0.315	8.54283e-82	ENSRNOG00000028630	Ksr2
3.11117e-86	-0.29724	0.438	0.34	9.39792e-82	ENSRNOG00000013577	Kdelr3
4.06648e-86	-0.148004	0.493	0.368	1.22836e-81	ENSRNOG00000017605	Gmds
4.08852e-86	0.364134	0.355	0.188	1.23502e-81	ENSRNOG00000022771	Arhgap23
4.17161e-86	0.296488	0.309	0.161	1.26012e-81	ENSRNOG00000012302	Gucy1a1
4.41987e-86	0.909378	0.248	0.088	1.33511e-81	ENSRNOG00000004208	Crim1
4.44093e-86	0.440321	0.309	0.152	1.34147e-81	ENSRNOG00000025624	Arhgap20
5.47029e-86	1.0581	0.241	0.082	1.65241e-81	ENSRNOG00000064357
5.90338e-86	0.114816	0.429	0.275	1.78323e-81	ENSRNOG00000068818	LOC120093345
6.17751e-86	0.219271	0.446	0.271	1.86604e-81	ENSRNOG00000046330	Rnf130
8.66087e-86	-0.205523	0.384	0.274	2.61619e-81	ENSRNOG00000054391	Snrpn
1.09072e-85	0.596347	0.242	0.099	3.29473e-81	ENSRNOG00000009653	Numb
1.16839e-85	0.300828	0.589	0.386	3.52934e-81	ENSRNOG00000016483	Myo16
1.19431e-85	0.383346	0.334	0.174	3.60764e-81	ENSRNOG00000056955	Bicdl1
1.39925e-85	0.191668	0.63	0.435	4.2267e-81	ENSRNOG00000003386	Rbfox3
1.39977e-85	0.226079	0.343	0.192	4.22827e-81	ENSRNOG00000033169	Cpeb4
1.45431e-85	-0.12623	0.631	0.496	4.39302e-81	ENSRNOG00000007575	Plppr1
1.50872e-85	-0.261158	0.414	0.314	4.5574e-81	ENSRNOG00000025076	Ecpas
1.64075e-85	-0.165062	0.402	0.281	4.95621e-81	ENSRNOG00000010702	Ube3c
1.835e-85	-0.22911	0.486	0.375	5.54298e-81	ENSRNOG00000015514	Bcat1
2.08347e-85	0.148706	0.486	0.316	6.29355e-81	ENSRNOG00000022395	Tnrc6c
2.538e-85	0.138496	0.545	0.37	7.66655e-81	ENSRNOG00000009625	Dpysl2
3.03784e-85	0.41116	0.386	0.214	9.1764e-81	ENSRNOG00000002907	Plekha6
3.05405e-85	-0.130739	0.514	0.39	9.22537e-81	ENSRNOG00000001352	Hectd4
3.31176e-85	0.508745	0.338	0.167	1.00038e-80	ENSRNOG00000021184	Mark2
3.44939e-85	0.14281	0.53	0.358	1.04196e-80	ENSRNOG00000005007	Scn3a
3.49884e-85	0.165977	0.464	0.298	1.05689e-80	ENSRNOG00000006864	Scaper
3.94773e-85	0.113799	0.465	0.303	1.19249e-80	ENSRNOG00000008704	Nlk
4.92118e-85	0.331744	0.33	0.171	1.48654e-80	ENSRNOG00000007646	Sipa1l1
5.10679e-85	0.687716	0.323	0.148	1.54261e-80	ENSRNOG00000049681	Mapre2
5.64226e-85	-0.162839	0.396	0.281	1.70436e-80	ENSRNOG00000055246	Ncor1
6.52869e-85	-0.117771	0.598	0.461	1.97212e-80	ENSRNOG00000005708	Mmp16
6.72863e-85	-0.58458	0.357	0.31	2.03252e-80	ENSRNOG00000009001	Mtss1
8.11926e-85	0.79909	0.317	0.139	2.45259e-80	ENSRNOG00000026432	Syt7
9.07613e-85	-0.609948	0.66	0.602	2.74163e-80	ENSRNOG00000009772	Kirrel3
1.01024e-84	0.153757	0.368	0.219	3.05163e-80	ENSRNOG00000016566	Arhgap39
1.217e-84	-0.201447	0.424	0.312	3.67621e-80	ENSRNOG00000047386	Smg1
1.6134e-84	0.282631	0.435	0.263	4.87359e-80	ENSRNOG00000009170	Dmxl2
1.61601e-84	1.05542	0.258	0.093	4.88149e-80	ENSRNOG00000002013	Sidt1
2.62218e-84	0.564614	0.321	0.152	7.92082e-80	ENSRNOG00000012325	Adk
2.7942e-84	0.134668	0.449	0.287	8.44043e-80	ENSRNOG00000002755	Pafah1b1
3.57606e-84	-0.187035	0.511	0.395	1.08022e-79	ENSRNOG00000061262	Huwe1
3.69539e-84	0.197132	0.458	0.286	1.11627e-79	ENSRNOG00000017882	Camk1d
3.93449e-84	0.266756	0.368	0.207	1.18849e-79	ENSRNOG00000047014	Homer1
3.93733e-84	0.161235	0.83	0.648	1.18935e-79	ENSRNOG00000011841	Map2
4.08498e-84	0.988844	0.232	0.078	1.23395e-79	ENSRNOG00000031760	Fmn1
4.70169e-84	0.506207	0.344	0.173	1.42024e-79	ENSRNOG00000020225	Dlgap4
7.00693e-84	0.222413	0.329	0.184	2.11658e-79	ENSRNOG00000010415	Atxn7l1
7.2398e-84	-0.961799	0.288	0.323	2.18693e-79	ENSRNOG00000006030	Ptprz1
8.90673e-84	0.141876	0.825	0.645	2.69046e-79	ENSRNOG00000032922	Dclk1
9.56808e-84	0.35336	0.414	0.237	2.89023e-79	ENSRNOG00000007459	Pcnx1
9.91118e-84	-0.152885	0.352	0.242	2.99387e-79	ENSRNOG00000011726	Grin1
1.30384e-83	0.26287	0.298	0.156	3.93851e-79	ENSRNOG00000011158	Ppp2r2a
1.63774e-83	0.285749	0.382	0.219	4.94713e-79	ENSRNOG00000043387	Cpe
1.87577e-83	0.188692	0.366	0.215	5.66613e-79	ENSRNOG00000017707	Abi2
2.11363e-83	0.663814	0.441	0.232	6.38463e-79	ENSRNOG00000006956	Adamtsl1
2.17799e-83	0.295085	0.359	0.2	6.57905e-79	ENSRNOG00000043357	Zfp407
2.41296e-83	-0.63009	0.369	0.352	7.28883e-79	ENSRNOG00000059479	Adcy1
2.47771e-83	-0.178369	0.494	0.382	7.48442e-79	ENSRNOG00000058898	Nedd4
4.77507e-83	0.935924	0.267	0.101	1.44241e-78	ENSRNOG00000004220	Ebag9
7.0849e-83	0.251147	0.328	0.184	2.14014e-78	ENSRNOG00000055371	Sptbn4
7.4784e-83	-0.135044	0.36	0.251	2.259e-78	ENSRNOG00000014501	Zfp638
9.06508e-83	-0.280022	0.365	0.276	2.73829e-78	ENSRNOG00000024737	Tnrc6a
9.57971e-83	-0.228545	0.42	0.318	2.89374e-78	ENSRNOG00000019848	Rbm39
9.92239e-83	-0.116369	0.44	0.32	2.99726e-78	ENSRNOG00000006997	App
1.09381e-82	1.24495	0.208	0.063	3.30407e-78	ENSRNOG00000002347	Rgl1
1.10851e-82	0.397219	0.344	0.183	3.34848e-78	ENSRNOG00000017505	Aopep
1.44764e-82	-0.156517	0.399	0.287	4.3729e-78	ENSRNOG00000020386	Ash1l
1.58685e-82	-0.117806	0.348	0.232	4.7934e-78	ENSRNOG00000047374	Gnas
1.6589e-82	0.55243	0.338	0.166	5.01103e-78	ENSRNOG00000056984	Baz2b
2.65764e-82	0.454963	0.368	0.196	8.02795e-78	ENSRNOG00000020519	Olfm2
3.06259e-82	-0.336458	0.344	0.266	9.25117e-78	ENSRNOG00000009590	Stox2
3.15195e-82	-0.264225	0.407	0.308	9.52108e-78	ENSRNOG00000007172	Map4k3
3.82399e-82	0.167011	0.87	0.699	1.15511e-77	ENSRNOG00000031890	Ncam1
4.36876e-82	0.687836	0.302	0.135	1.31967e-77	ENSRNOG00000008970	Pcdh17
5.37506e-82	0.170381	0.433	0.273	1.62364e-77	ENSRNOG00000061279	AABR07069611.1
8.35619e-82	0.279402	0.371	0.213	2.52415e-77	ENSRNOG00000004207	Eml5
8.98295e-82	0.353741	0.456	0.274	2.71348e-77	ENSRNOG00000012324	Soga3
1.02586e-81	0.132549	0.511	0.344	3.09881e-77	ENSRNOG00000023753	Afdn
1.10598e-81	-0.124135	0.53	0.4	3.34084e-77	ENSRNOG00000008431	Gabbr2
1.21057e-81	-0.13139	0.421	0.299	3.65678e-77	ENSRNOG00000024730	Ppm1e
1.52158e-81	0.207841	0.423	0.26	4.59623e-77	ENSRNOG00000022196	Bmpr2
1.60537e-81	0.408853	0.534	0.335	4.84935e-77	ENSRNOG00000013140	Pdzd2
1.62456e-81	1.3026	0.207	0.061	4.90731e-77	ENSRNOG00000033575	Emid1
1.69718e-81	0.410292	0.339	0.178	5.12667e-77	ENSRNOG00000011435	Osbpl10
2.09186e-81	0.354394	0.502	0.313	6.31887e-77	ENSRNOG00000057044	Garnl3
2.2388e-81	1.06806	0.252	0.091	6.76275e-77	ENSRNOG00000048847	Wdr17
2.46454e-81	-0.968859	0.262	0.3	7.44464e-77	ENSRNOG00000033280	Pam
2.79129e-81	0.365297	0.338	0.179	8.43164e-77	ENSRNOG00000069803
2.82693e-81	-0.195523	0.663	0.545	8.53932e-77	ENSRNOG00000016208	Setbp1
2.91358e-81	0.149693	0.32	0.185	8.80104e-77	ENSRNOG00000010379	Celf1
3.08927e-81	0.173327	0.4	0.249	9.33175e-77	ENSRNOG00000016396	Fbxo11
3.35608e-81	0.248409	0.38	0.224	1.01377e-76	ENSRNOG00000042786	Vti1a
3.86277e-81	0.716037	0.272	0.116	1.16683e-76	ENSRNOG00000054331	Wdpcp
4.19372e-81	0.297019	0.349	0.194	1.2668e-76	ENSRNOG00000012531	Ephb2
4.55398e-81	-0.287843	0.405	0.322	1.37562e-76	ENSRNOG00000011294	Usp33
5.44354e-81	-0.113765	0.334	0.225	1.64433e-76	ENSRNOG00000043370	Fubp1
5.59765e-81	-0.103182	0.561	0.427	1.69088e-76	ENSRNOG00000031038	Gtdc1
5.80002e-81	0.168107	0.427	0.27	1.75201e-76	ENSRNOG00000042118	Cplane1
5.84915e-81	0.317274	0.397	0.231	1.76685e-76	ENSRNOG00000055089	Slc44a1
7.23211e-81	-0.841328	0.333	0.348	2.1846e-76	ENSRNOG00000021507	Luzp2
7.76617e-81	0.587694	0.295	0.138	2.34593e-76	ENSRNOG00000011914	Dtnb
7.82784e-81	-0.182474	0.355	0.254	2.36456e-76	ENSRNOG00000011627	Zfr
8.66048e-81	0.419164	0.336	0.175	2.61607e-76	ENSRNOG00000011739	Dennd4a
1.11822e-80	0.195388	0.318	0.179	3.37781e-76	ENSRNOG00000001285	Atp2a2
1.65312e-80	-0.431765	0.369	0.303	4.99357e-76	ENSRNOG00000011057	Mfn1
1.76125e-80	0.103876	0.408	0.262	5.32022e-76	ENSRNOG00000011073	Htt
2.10131e-80	0.137297	0.332	0.192	6.34743e-76	ENSRNOG00000013389	Rgs7bp
2.20817e-80	0.603193	0.307	0.143	6.67021e-76	ENSRNOG00000007302	Fbn1
2.79498e-80	0.200051	0.374	0.221	8.44281e-76	ENSRNOG00000053239	Clmp
3.24639e-80	0.690589	0.304	0.138	9.80637e-76	ENSRNOG00000017155	Nck2
3.34042e-80	-0.40142	0.32	0.247	1.00904e-75	ENSRNOG00000063070	Pcdhga7
3.46805e-80	0.945594	0.274	0.109	1.04759e-75	ENSRNOG00000016368	Ppp1r14c
4.14913e-80	-0.121096	0.409	0.288	1.25333e-75	ENSRNOG00000002376	Clasp1
4.45036e-80	-0.616117	0.32	0.296	1.34432e-75	ENSRNOG00000023021	Msl2
4.71109e-80	0.534305	0.274	0.121	1.42308e-75	ENSRNOG00000002468	Tnr
5.09869e-80	-0.294952	0.307	0.225	1.54016e-75	ENSRNOG00000004826	Sos2
6.06376e-80	-0.19277	0.396	0.295	1.83168e-75	ENSRNOG00000001256	Atxn2
7.12091e-80	0.805606	0.274	0.114	2.15101e-75	ENSRNOG00000045920	Mcu
1.03771e-79	0.178171	0.426	0.263	3.13461e-75	ENSRNOG00000010637	Tbc1d5
1.16218e-79	0.865485	0.236	0.087	3.5106e-75	ENSRNOG00000013535	Cdh6
1.28123e-79	0.491442	0.303	0.148	3.8702e-75	ENSRNOG00000017731	Agpat4
1.68239e-79	-0.144701	0.345	0.24	5.08201e-75	ENSRNOG00000013251	Trim24
2.06114e-79	0.115895	0.348	0.214	6.2261e-75	ENSRNOG00000070106	LOC102552000
2.25683e-79	0.399768	0.416	0.234	6.81721e-75	ENSRNOG00000034177	Efna5
2.53537e-79	-0.2828	0.427	0.341	7.65858e-75	ENSRNOG00000001516	Rapgef4
2.61213e-79	-0.190975	0.339	0.236	7.89046e-75	ENSRNOG00000015852	Arhgap35
2.84745e-79	0.662318	0.24	0.099	8.6013e-75	ENSRNOG00000031855	Actr3b
3.13872e-79	0.106877	0.37	0.232	9.48112e-75	ENSRNOG00000014187	Igf1r
3.24043e-79	0.432899	0.88	0.71	9.78835e-75	ENSRNOG00000029614	Robo1
3.54216e-79	0.234976	0.455	0.285	1.06998e-74	ENSRNOG00000018378	Cacnb2
3.58493e-79	-0.317369	0.318	0.236	1.0829e-74	ENSRNOG00000052572	Aff2
5.14427e-79	0.558343	0.226	0.093	1.55393e-74	ENSRNOG00000015401	Mapk4
5.45162e-79	-0.114626	0.386	0.274	1.64677e-74	ENSRNOG00000048205	Ube2h
6.13776e-79	-0.271668	0.461	0.361	1.85403e-74	ENSRNOG00000007682	Gria3
7.8819e-79	0.347814	0.324	0.177	2.38088e-74	ENSRNOG00000001030	Tsc22d1
7.92323e-79	0.248202	0.45	0.281	2.39337e-74	ENSRNOG00000000540	Btbd9
1.00883e-78	-0.569059	0.298	0.26	3.04738e-74	ENSRNOG00000002625	Ptpn4
1.40986e-78	-0.340302	0.359	0.282	4.25876e-74	ENSRNOG00000060367	Rfx7
1.74679e-78	0.295393	0.475	0.296	5.27652e-74	ENSRNOG00000005540	Nin
2.33189e-78	0.982939	0.228	0.082	7.04394e-74	ENSRNOG00000017833	Actn2
3.77303e-78	0.329119	0.335	0.185	1.13972e-73	ENSRNOG00000025899	Thada
4.04484e-78	0.405208	0.283	0.137	1.22183e-73	ENSRNOG00000009341	Hivep3
4.46125e-78	-0.244934	0.327	0.232	1.34761e-73	ENSRNOG00000034025	Ptprj
8.53725e-78	0.356476	0.342	0.187	2.57885e-73	ENSRNOG00000007882	Ablim2
9.73539e-78	-0.285548	0.775	0.669	2.94077e-73	ENSRNOG00000005206	Kcnq3
1.27418e-77	0.441172	0.324	0.168	3.84891e-73	ENSRNOG00000003841	Kcnh1
1.28052e-77	-0.568976	0.427	0.391	3.86807e-73	ENSRNOG00000005652	Cntn4
1.43281e-77	0.401065	0.511	0.318	4.32808e-73	ENSRNOG00000003491	Prkca
1.44154e-77	-0.249332	0.332	0.244	4.35447e-73	ENSRNOG00000029185	Rasa1
1.53021e-77	-0.767228	0.234	0.219	4.62232e-73	ENSRNOG00000046515	St6gal2
1.64026e-77	0.149456	0.327	0.191	4.95474e-73	ENSRNOG00000029466	RGD1562608
1.97888e-77	-0.274259	0.286	0.207	5.97759e-73	ENSRNOG00000037483	Ep400
2.46211e-77	-0.158468	0.308	0.211	7.4373e-73	ENSRNOG00000057806	Trpm7
3.40713e-77	0.888154	0.289	0.122	1.02919e-72	ENSRNOG00000031700	Map3k5
4.2662e-77	1.40885	0.252	0.087	1.28869e-72	ENSRNOG00000013413	Rorb
4.66931e-77	-0.526621	0.302	0.257	1.41046e-72	ENSRNOG00000011879	Nfat5
4.80826e-77	0.700474	0.313	0.146	1.45243e-72	ENSRNOG00000043143	Eml1
5.11523e-77	-0.316592	0.632	0.56	1.54516e-72	ENSRNOG00000000412	Slc35f1
6.11719e-77	-0.118776	0.387	0.278	1.84782e-72	ENSRNOG00000013516	Sf3b1
6.89104e-77	0.273681	0.969	0.889	2.08157e-72	ENSRNOG00000032350	Kcnip4
8.33803e-77	0.422282	0.243	0.109	2.51867e-72	ENSRNOG00000007822	Vgll4
1.02426e-76	-0.414903	0.246	0.179	3.09399e-72	ENSRNOG00000004148	Cdk17
1.07533e-76	-0.21237	0.261	0.174	3.24824e-72	ENSRNOG00000058973	Atad2b
1.09974e-76	-0.245586	0.881	0.795	3.32197e-72	ENSRNOG00000010649	Ctnnd2
1.12418e-76	-0.167483	0.251	0.164	3.3958e-72	ENSRNOG00000020915	Setd2
1.47946e-76	-0.344373	0.411	0.337	4.46899e-72	ENSRNOG00000013391	Sorbs2
1.52026e-76	0.133324	0.316	0.187	4.59226e-72	ENSRNOG00000014637	Atxn10
1.9057e-76	-0.257652	0.331	0.244	5.75654e-72	ENSRNOG00000068743	Prrc2c
2.75811e-76	0.212769	0.288	0.159	8.33142e-72	ENSRNOG00000016135	Fars2
2.89563e-76	-0.348571	0.348	0.267	8.74684e-72	ENSRNOG00000011231	Cntnap4
4.5062e-76	-0.233626	0.35	0.257	1.36119e-71	ENSRNOG00000001730	Acap2
6.44532e-76	-0.237423	0.328	0.24	1.94694e-71	ENSRNOG00000015813	Ubr2
1.05515e-75	-0.178771	0.284	0.192	3.18729e-71	ENSRNOG00000012385	Naa15
1.05717e-75	0.585552	0.252	0.112	3.19339e-71	ENSRNOG00000058975	Iqsec2
1.22793e-75	0.137673	0.257	0.139	3.70921e-71	ENSRNOG00000014007	Gfod1
1.23764e-75	-0.253136	0.364	0.276	3.73854e-71	ENSRNOG00000016067	Ckap5
1.30922e-75	-0.119075	0.365	0.253	3.95476e-71	ENSRNOG00000009271	Smarca4
1.34853e-75	-0.468532	0.313	0.254	4.0735e-71	ENSRNOG00000016744	Chd6
1.6035e-75	-0.541442	0.259	0.217	4.84368e-71	ENSRNOG00000033835	Dnm1
1.74676e-75	0.53205	0.305	0.149	5.27644e-71	ENSRNOG00000024808	Stk39
1.9102e-75	0.297947	0.331	0.186	5.77013e-71	ENSRNOG00000007125	Vps54
1.97052e-75	0.104792	0.693	0.522	5.95235e-71	ENSRNOG00000055499	Grid1
2.38163e-75	0.844046	0.245	0.095	7.19418e-71	ENSRNOG00000010737	Mbnl2
2.44148e-75	-0.212523	0.336	0.244	7.37499e-71	ENSRNOG00000047513	Mdn1
2.47314e-75	0.141832	0.38	0.24	7.47063e-71	ENSRNOG00000024535	Zzef1
3.24421e-75	-0.111528	0.457	0.335	9.79977e-71	ENSRNOG00000011310	Pde10a
3.70589e-75	-0.153742	0.391	0.276	1.11944e-70	ENSRNOG00000005905	Pde4b
3.96308e-75	0.265841	0.324	0.178	1.19713e-70	ENSRNOG00000028362	Unc80
4.00667e-75	-0.640338	0.317	0.294	1.2103e-70	ENSRNOG00000016640	Dner
4.28241e-75	0.101366	0.789	0.621	1.29359e-70	ENSRNOG00000013072	Plxna4
7.39596e-75	-0.199836	0.331	0.24	2.2341e-70	ENSRNOG00000009956	Wnk1
7.9316e-75	-0.346191	0.305	0.235	2.3959e-70	ENSRNOG00000022922	Slc25a12
9.54399e-75	0.528664	0.699	0.491	2.88295e-70	ENSRNOG00000002126	Ncam2
9.69548e-75	-0.217115	0.3	0.206	2.92871e-70	ENSRNOG00000004314	Ppm1h
1.04641e-74	-0.269614	0.361	0.275	3.1609e-70	ENSRNOG00000005258	Myef2
1.68455e-74	-0.424706	0.262	0.204	5.08853e-70	ENSRNOG00000028149	Kansl1l
1.8741e-74	1.21567	0.212	0.067	5.6611e-70	ENSRNOG00000043219	Fbn2
2.55475e-74	0.191428	0.356	0.214	7.71713e-70	ENSRNOG00000059659	Zfand3
2.67147e-74	-0.144248	0.295	0.2	8.06972e-70	ENSRNOG00000016280	Btrc
2.67343e-74	-0.421497	0.314	0.248	8.07562e-70	ENSRNOG00000011271	Mcc
3.14061e-74	-0.198927	0.34	0.249	9.48683e-70	ENSRNOG00000003679	Med13
3.36883e-74	-0.189541	0.375	0.269	1.01762e-69	ENSRNOG00000047712	Dcx
3.47477e-74	-0.158318	0.318	0.22	1.04962e-69	ENSRNOG00000017568	Rit2
4.51887e-74	-0.111999	0.32	0.218	1.36501e-69	ENSRNOG00000017023	Tcf25
4.65498e-74	0.353415	0.307	0.163	1.40613e-69	ENSRNOG00000046947	Ak5
5.76859e-74	-0.69192	0.277	0.26	1.74252e-69	ENSRNOG00000016550	Dclk2
5.90267e-74	0.64377	0.217	0.088	1.78302e-69	ENSRNOG00000057740	Ccdc148
8.71568e-74	0.891555	0.254	0.102	2.63275e-69	ENSRNOG00000000042	Xpr1
8.72883e-74	-0.287853	0.343	0.267	2.63672e-69	ENSRNOG00000015383	Asxl3
9.17903e-74	-0.212754	0.354	0.257	2.77271e-69	ENSRNOG00000020372	Hdac4
1.0164e-73	0.220274	0.445	0.282	3.07024e-69	ENSRNOG00000070379
1.14237e-73	0.255774	0.407	0.247	3.45076e-69	ENSRNOG00000012716	Chd2
1.18495e-73	0.313272	0.269	0.138	3.57937e-69	ENSRNOG00000028733	Prkar1b
1.40988e-73	0.778245	0.303	0.137	4.25884e-69	ENSRNOG00000014366	Shc3
1.43548e-73	-0.15556	0.389	0.284	4.33615e-69	ENSRNOG00000012030	Wwox
1.86146e-73	-0.23242	0.288	0.201	5.62292e-69	ENSRNOG00000004827	Papola
2.0717e-73	0.197265	0.806	0.628	6.25799e-69	ENSRNOG00000060599	Gabrb3
2.19989e-73	0.40491	0.358	0.199	6.64522e-69	ENSRNOG00000067970
2.42761e-73	-0.160009	0.344	0.246	7.33307e-69	ENSRNOG00000019697	Ankrd28
2.93935e-73	-0.160438	0.261	0.169	8.8789e-69	ENSRNOG00000018668	Glg1
3.25607e-73	-0.396609	0.318	0.255	9.83562e-69	ENSRNOG00000007031	Trim9
3.33023e-73	-0.220543	0.325	0.236	1.00596e-68	ENSRNOG00000012934	Arhgef7
3.39371e-73	-0.133493	0.37	0.267	1.02514e-68	ENSRNOG00000022847	Dop1a
3.57808e-73	0.189164	0.837	0.665	1.08083e-68	ENSRNOG00000004353	Ppfia2
3.88438e-73	-0.43392	0.792	0.749	1.17335e-68	ENSRNOG00000000368	Grik2
3.90318e-73	0.227537	0.35	0.205	1.17903e-68	ENSRNOG00000054669	Sanbr
3.9829e-73	-0.278125	0.315	0.236	1.20312e-68	ENSRNOG00000033790	Hnrnpu
4.72961e-73	-0.163141	0.356	0.253	1.42867e-68	ENSRNOG00000028227	Pbrm1
4.73878e-73	0.469419	0.799	0.611	1.43144e-68	ENSRNOG00000042536	Pde4d
5.38085e-73	-0.303737	0.308	0.226	1.62539e-68	ENSRNOG00000016878	Plppr5
5.74503e-73	0.152346	0.321	0.192	1.7354e-68	ENSRNOG00000017600	Ptpn9
6.04348e-73	-0.196568	0.4	0.309	1.82555e-68	ENSRNOG00000026319	Akap9
6.98173e-73	0.313584	0.289	0.152	2.10897e-68	ENSRNOG00000013061	Tusc3
6.98233e-73	0.127065	0.307	0.182	2.10915e-68	ENSRNOG00000062614	LOC120093355
7.17889e-73	-0.11292	0.317	0.217	2.16853e-68	ENSRNOG00000004322	Sh3kbp1
7.91873e-73	-0.207534	0.27	0.185	2.39201e-68	ENSRNOG00000020384	Fam13b
8.61663e-73	-0.104677	0.37	0.266	2.60283e-68	ENSRNOG00000036814	Atp6v0a1
8.62486e-73	0.275919	0.757	0.57	2.60531e-68	ENSRNOG00000014371	Cdh13
9.66832e-73	-0.782686	0.207	0.193	2.92051e-68	ENSRNOG00000015226	Man1a2
9.72781e-73	0.408824	0.299	0.152	2.93848e-68	ENSRNOG00000002176	Nectin3
1.57752e-72	-0.132134	0.287	0.19	4.7652e-68	ENSRNOG00000000565	Sgpl1
2.20046e-72	-0.192755	0.264	0.176	6.64692e-68	ENSRNOG00000016352	Cbfa2t2
2.53225e-72	0.41141	0.304	0.16	7.64917e-68	ENSRNOG00000020330	Wdr47
2.62807e-72	-0.373771	0.259	0.193	7.93862e-68	ENSRNOG00000011498	Psip1
3.0465e-72	-0.336865	0.745	0.666	9.20257e-68	ENSRNOG00000004677	Zeb2
3.71498e-72	0.198497	0.345	0.207	1.12218e-67	ENSRNOG00000018425	Dym
4.39854e-72	-0.112955	0.377	0.268	1.32867e-67	ENSRNOG00000006644	Kdm4c
4.51424e-72	-0.201053	0.323	0.232	1.36362e-67	ENSRNOG00000013211	Chchd3
5.08578e-72	0.146552	0.412	0.268	1.53626e-67	ENSRNOG00000024402	Focad
6.50438e-72	-0.100831	0.36	0.255	1.96478e-67	ENSRNOG00000012397	Zmym4
6.77335e-72	0.322134	0.226	0.109	2.04603e-67	ENSRNOG00000002750	Rc3h1
8.89133e-72	-0.241648	0.353	0.264	2.6858e-67	ENSRNOG00000049378	Dennd5b
1.27401e-71	-0.59573	0.27	0.241	3.8484e-67	ENSRNOG00000060665	Afap1
1.34408e-71	-0.259946	0.388	0.296	4.06006e-67	ENSRNOG00000005818	Elapor2
1.47392e-71	-0.168061	0.443	0.342	4.45226e-67	ENSRNOG00000031222	RGD1561327
2.00984e-71	1.24219	0.214	0.071	6.07113e-67	ENSRNOG00000060775	Lmo7
2.66278e-71	-0.209846	0.314	0.227	8.04346e-67	ENSRNOG00000016791	Chka
2.80885e-71	-0.651985	0.238	0.209	8.48468e-67	ENSRNOG00000030294	Eml4
3.15106e-71	-0.150386	0.34	0.24	9.5184e-67	ENSRNOG00000024336	Senp6
3.20122e-71	0.613174	0.243	0.106	9.66992e-67	ENSRNOG00000029450	Adgrb1
3.54783e-71	-1.26853	0.162	0.223	1.07169e-66	ENSRNOG00000001796	Dgkg
3.65002e-71	-0.59937	0.396	0.385	1.10256e-66	ENSRNOG00000004149	Mgat4c
4.19814e-71	0.119038	0.34	0.208	1.26813e-66	ENSRNOG00000018992	Dpysl3
4.23003e-71	0.16578	0.627	0.452	1.27777e-66	ENSRNOG00000011585	Fat3
4.93471e-71	-0.274307	0.296	0.218	1.49063e-66	ENSRNOG00000008451	Fut8
5.12294e-71	-0.149846	0.304	0.193	1.54749e-66	ENSRNOG00000069840	Pcdh11x
5.54965e-71	1.13162	0.259	0.101	1.67638e-66	ENSRNOG00000026577	Cpne4
6.00516e-71	-0.447718	0.271	0.214	1.81398e-66	ENSRNOG00000010824	Parp8
6.66517e-71	-0.320776	0.322	0.243	2.01335e-66	ENSRNOG00000027183	Zfyve9
6.83324e-71	0.157468	0.298	0.171	2.06412e-66	ENSRNOG00000017660	Inpp4a
6.89616e-71	0.145218	0.283	0.163	2.08312e-66	ENSRNOG00000028879	Slc4a8
7.63766e-71	0.166021	0.314	0.182	2.30711e-66	ENSRNOG00000051204	Dop1b
8.25048e-71	-0.155782	0.324	0.223	2.49222e-66	ENSRNOG00000003905	Nsf
9.42495e-71	0.213996	0.436	0.279	2.847e-66	ENSRNOG00000006645	Ryr3
9.98843e-71	-0.61222	0.322	0.307	3.0172e-66	ENSRNOG00000047115	Cox16
1.02529e-70	0.325117	0.27	0.14	3.0971e-66	ENSRNOG00000017079	Pgm2l1
1.04192e-70	0.692142	0.251	0.109	3.14734e-66	ENSRNOG00000011334	Tmem63c
1.04396e-70	-0.466205	0.568	0.501	3.15347e-66	ENSRNOG00000032656	Ptprt
1.55614e-70	-0.17166	0.285	0.192	4.70063e-66	ENSRNOG00000016910	Ralgps1
1.65172e-70	-0.418049	0.31	0.25	4.98937e-66	ENSRNOG00000008652	Phip
2.04744e-70	0.135371	0.334	0.204	6.18469e-66	ENSRNOG00000005063	Atl1
2.43998e-70	-0.61905	0.321	0.291	7.37045e-66	ENSRNOG00000011634	Xkr6
2.5267e-70	0.154043	0.299	0.173	7.63242e-66	ENSRNOG00000027300	Ttc7b
2.55327e-70	-0.178603	0.357	0.263	7.71267e-66	ENSRNOG00000011168	Micu2
2.73721e-70	-0.114451	0.334	0.231	8.2683e-66	ENSRNOG00000015898	Fer
3.10157e-70	-0.365118	0.247	0.181	9.36892e-66	ENSRNOG00000054514	Mkln1
3.1488e-70	-0.132947	0.396	0.297	9.51158e-66	ENSRNOG00000046741	Itsn2
6.59301e-70	0.863104	0.313	0.145	1.99155e-65	ENSRNOG00000006966	Nfia
7.52399e-70	0.187309	0.243	0.129	2.27277e-65	ENSRNOG00000029441	Klhl2
8.22675e-70	0.397647	0.287	0.149	2.48505e-65	ENSRNOG00000021611	Clip2
8.60397e-70	-0.350597	0.259	0.192	2.599e-65	ENSRNOG00000006180	Pum2
1.13005e-69	-0.118448	0.299	0.204	3.41354e-65	ENSRNOG00000005957	Slc4a7
1.18173e-69	0.411444	0.285	0.147	3.56966e-65	ENSRNOG00000012258	Rras2
1.24945e-69	0.292393	0.258	0.136	3.77421e-65	ENSRNOG00000011624	Kcnq2
1.66199e-69	0.174294	0.306	0.18	5.02038e-65	ENSRNOG00000032152	Decr2
2.6827e-69	-1.59313	0.126	0.217	8.10363e-65	ENSRNOG00000066703	LOC103692025
2.88713e-69	-0.284304	0.284	0.211	8.72115e-65	ENSRNOG00000017925	Gapvd1
3.05994e-69	-0.245257	0.286	0.203	9.24315e-65	ENSRNOG00000019154	Zmynd8
3.32857e-69	0.154688	0.258	0.147	1.00546e-64	ENSRNOG00000011348	Snx14
5.27453e-69	-0.599072	0.393	0.382	1.59328e-64	ENSRNOG00000047002	Fstl5
6.32222e-69	0.143378	0.336	0.208	1.90975e-64	ENSRNOG00000059491	Fgd4
6.45716e-69	0.133199	0.425	0.284	1.95052e-64	ENSRNOG00000068779	LOC108351885
8.86178e-69	1.08185	0.23	0.085	2.67688e-64	ENSRNOG00000027463	Adamts3
1.12388e-68	0.268053	0.356	0.215	3.39489e-64	ENSRNOG00000036658	Tbcd
1.84087e-68	0.522016	0.292	0.149	5.56071e-64	ENSRNOG00000008193	Cd46
2.70057e-68	0.191875	0.85	0.686	8.15762e-64	ENSRNOG00000008766	Grin2b
2.72317e-68	-0.145446	0.334	0.236	8.22589e-64	ENSRNOG00000002835	Luc7l3
3.22585e-68	0.289509	0.264	0.141	9.74432e-64	ENSRNOG00000008471	Kif21b
3.7257e-68	-0.292221	0.219	0.15	1.12542e-63	ENSRNOG00000015619	Agfg1
4.11232e-68	0.359947	0.714	0.523	1.24221e-63	ENSRNOG00000013742	Large1
4.12401e-68	-0.334233	0.313	0.245	1.24574e-63	ENSRNOG00000048795	Top2b
5.58544e-68	0.689273	0.306	0.148	1.68719e-63	ENSRNOG00000024507	Smg5l1
5.78587e-68	0.180397	0.277	0.16	1.74774e-63	ENSRNOG00000052296	Shank3
6.48589e-68	0.366408	0.416	0.25	1.95919e-63	ENSRNOG00000024832	Gpr158
6.59453e-68	0.168718	0.329	0.205	1.99201e-63	ENSRNOG00000010330	Mark3
7.25004e-68	0.281473	0.319	0.18	2.19002e-63	ENSRNOG00000056837	Abr
7.98942e-68	0.731478	0.239	0.103	2.41336e-63	ENSRNOG00000001309	Camkk2
8.66801e-68	0.153442	0.337	0.208	2.61835e-63	ENSRNOG00000006965	Aff4
9.82104e-68	0.245191	0.226	0.117	2.96664e-63	ENSRNOG00000054603	Pacsin1
9.83737e-68	0.288677	0.582	0.399	2.97157e-63	ENSRNOG00000069221	Kctd16
1.18298e-67	0.471297	0.275	0.136	3.57344e-63	ENSRNOG00000008482	Rbms1
1.69749e-67	0.271864	0.959	0.875	5.12761e-63	ENSRNOG00000030719	Csmd1
2.40371e-67	-0.190314	0.549	0.451	7.26087e-63	ENSRNOG00000032590	Ttc28
2.50528e-67	0.171505	0.287	0.166	7.5677e-63	ENSRNOG00000006514	Vezt
2.7112e-67	-0.373091	0.205	0.144	8.18973e-63	ENSRNOG00000002246	Slc30a9
3.1866e-67	-0.13348	0.566	0.457	9.62575e-63	ENSRNOG00000018960	Syne1
5.77951e-67	0.387244	0.273	0.14	1.74582e-62	ENSRNOG00000008554	Slc9a9
5.97222e-67	0.539841	0.256	0.122	1.80403e-62	ENSRNOG00000012820	Add3
6.54179e-67	-0.194635	0.36	0.265	1.97608e-62	ENSRNOG00000003732	Flrt2
6.70608e-67	-0.180495	0.29	0.203	2.0257e-62	ENSRNOG00000001479	Gtf2i
6.84036e-67	0.401736	0.312	0.166	2.06627e-62	ENSRNOG00000016472	Marchf4
7.3274e-67	0.156071	0.266	0.152	2.21339e-62	ENSRNOG00000026649	Dnmt3a
7.6338e-67	-0.235414	0.301	0.221	2.30594e-62	ENSRNOG00000037462	Eml6
8.46459e-67	-0.194625	0.284	0.198	2.5569e-62	ENSRNOG00000061603	Asxl1
8.85564e-67	-0.301859	0.345	0.268	2.67502e-62	ENSRNOG00000007975	Ncoa2
9.59234e-67	-0.111507	0.344	0.247	2.89756e-62	ENSRNOG00000001956	Dzip3
9.98002e-67	-0.120292	0.272	0.184	3.01467e-62	ENSRNOG00000024194	Rsf1
1.17671e-66	-0.215118	0.312	0.229	3.55448e-62	ENSRNOG00000037207	Ubr1
1.62025e-66	-0.199996	0.533	0.421	4.89429e-62	ENSRNOG00000011858	Unc5d
2.30404e-66	-0.288678	0.317	0.242	6.9598e-62	ENSRNOG00000056128	Nemf
2.47093e-66	0.45182	0.209	0.095	7.46393e-62	ENSRNOG00000067162	RGD1559441
3.12725e-66	0.137302	0.303	0.181	9.44649e-62	ENSRNOG00000019093	Nrg2
3.39248e-66	-0.28662	0.312	0.238	1.02477e-61	ENSRNOG00000008659	Arhgap21
4.19246e-66	0.45458	0.262	0.134	1.26642e-61	ENSRNOG00000060550	Epn2
5.32922e-66	-0.106343	0.308	0.213	1.6098e-61	ENSRNOG00000006905	Hectd1
5.88877e-66	-0.164156	0.238	0.158	1.77882e-61	ENSRNOG00000017466	Kif5b
6.59443e-66	0.177951	0.277	0.158	1.99198e-61	ENSRNOG00000048824	Rnf165
6.75344e-66	0.183278	0.376	0.237	2.04001e-61	ENSRNOG00000003374	Ccdc85a
6.91396e-66	0.210753	0.344	0.21	2.0885e-61	ENSRNOG00000037604	Ascc3
7.37408e-66	-0.280034	0.293	0.217	2.22749e-61	ENSRNOG00000008782	Pnisr
7.62373e-66	-0.587426	0.294	0.265	2.3029e-61	ENSRNOG00000029871	Slc8a3
7.74681e-66	-0.284548	0.281	0.206	2.34008e-61	ENSRNOG00000014599	Dhx36
9.28011e-66	-0.729413	0.258	0.257	2.80324e-61	ENSRNOG00000067595
9.9332e-66	-0.420649	0.285	0.229	3.00052e-61	ENSRNOG00000007445	Asph
1.07053e-65	-0.103872	0.271	0.181	3.23376e-61	ENSRNOG00000001789	Zfp148
1.17001e-65	0.293092	0.252	0.133	3.53426e-61	ENSRNOG00000011572	Klc1
1.51884e-65	0.222972	0.356	0.219	4.58795e-61	ENSRNOG00000009198	Rab6b
1.62112e-65	-0.159383	0.257	0.173	4.89692e-61	ENSRNOG00000014986	Ube4b
1.91043e-65	-0.184655	0.232	0.15	5.77083e-61	ENSRNOG00000061499	Prkag1
2.31009e-65	0.231979	0.246	0.13	6.97809e-61	ENSRNOG00000005479	Slc1a2
2.37473e-65	0.31664	0.293	0.165	7.17335e-61	ENSRNOG00000009470	Flnb
2.72189e-65	0.561755	0.219	0.096	8.22201e-61	ENSRNOG00000009085	Prkag2
3.40513e-65	0.148966	0.272	0.157	1.02859e-60	ENSRNOG00000014004	Ncoa7
4.50342e-65	-0.160593	0.284	0.196	1.36035e-60	ENSRNOG00000015977	Zfp609
6.00116e-65	-0.10615	0.227	0.145	1.81277e-60	ENSRNOG00000018176	Rab6a
6.94619e-65	0.145004	0.219	0.118	2.09824e-60	ENSRNOG00000011636	Dennd6a
8.21111e-65	-0.244769	0.271	0.198	2.48033e-60	ENSRNOG00000002541	Pds5a
8.45151e-65	-0.151928	0.348	0.257	2.55295e-60	ENSRNOG00000004305	Abl2
9.45567e-65	0.123805	0.286	0.168	2.85628e-60	ENSRNOG00000012603	Sestd1
1.13731e-64	-0.667403	0.297	0.286	3.43548e-60	ENSRNOG00000007049	Bcl11a
1.51418e-64	0.562105	0.224	0.101	4.57387e-60	ENSRNOG00000015425	Ssx2ip
1.75937e-64	0.168144	0.263	0.152	5.31452e-60	ENSRNOG00000012122	Clvs2
2.56019e-64	0.319068	0.344	0.2	7.73355e-60	ENSRNOG00000032048	Zfp462
2.80708e-64	0.178381	0.273	0.158	8.47936e-60	ENSRNOG00000017951	Ranbp9
3.08129e-64	0.168332	0.226	0.124	9.30766e-60	ENSRNOG00000013933	Med27
3.21049e-64	0.395046	0.417	0.251	9.69794e-60	ENSRNOG00000007865	Ephb1
3.32518e-64	0.390213	0.286	0.152	1.00444e-59	ENSRNOG00000047531	Ccdc57
3.36362e-64	0.546104	0.249	0.119	1.01605e-59	ENSRNOG00000009802	Fam124a
3.88353e-64	-0.212346	0.259	0.185	1.1731e-59	ENSRNOG00000053060	Zfc3h1
5.86668e-64	0.213563	0.218	0.114	1.77215e-59	ENSRNOG00000005196	Slc12a6
5.91593e-64	0.369152	0.246	0.126	1.78703e-59	ENSRNOG00000009019	Slc6a6
7.39604e-64	-0.147801	0.238	0.156	2.23412e-59	ENSRNOG00000045918	Jarid2
9.04741e-64	-0.165985	0.334	0.245	2.73295e-59	ENSRNOG00000011625	Tnks
1.20616e-63	-0.117414	0.282	0.191	3.64343e-59	ENSRNOG00000003550	Acbd6
1.24864e-63	-0.221261	0.281	0.202	3.77177e-59	ENSRNOG00000014834	Epc1
1.28626e-63	-0.857819	0.233	0.254	3.8854e-59	ENSRNOG00000014982	Slc35f4
1.29843e-63	-0.123513	0.448	0.339	3.92218e-59	ENSRNOG00000019476	Agap1
1.35609e-63	-0.237226	0.25	0.179	4.09634e-59	ENSRNOG00000003581	Pou2f1
1.47193e-63	-0.240122	0.214	0.144	4.44625e-59	ENSRNOG00000003803	Zdhhc17
1.52882e-63	-0.190177	0.238	0.161	4.6181e-59	ENSRNOG00000004093	Rnf135
2.10967e-63	0.231035	0.265	0.146	6.37268e-59	ENSRNOG00000018797	Myrip
2.34065e-63	0.420081	0.237	0.118	7.07041e-59	ENSRNOG00000004951	Kif16b
2.69175e-63	-0.146872	0.277	0.19	8.13097e-59	ENSRNOG00000027513	Rtel1
2.8387e-63	-0.146085	0.256	0.174	8.57486e-59	ENSRNOG00000000796	Ranbp2
3.17158e-63	0.306042	0.9	0.762	9.58041e-59	ENSRNOG00000066437	Ntm
3.24676e-63	-0.179232	0.215	0.139	9.80749e-59	ENSRNOG00000045854	Zfp277
3.51845e-63	-0.301254	0.254	0.192	1.06282e-58	ENSRNOG00000019875	Matr3
3.99194e-63	-0.596707	0.243	0.217	1.20584e-58	ENSRNOG00000018711	Ppcdc
3.99194e-63	-0.596707	0.243	0.217	1.20584e-58	ENSRNOG00000053404	Ppcdc
4.05203e-63	0.178629	0.255	0.145	1.224e-58	ENSRNOG00000019028	Znrf1
4.91504e-63	0.191026	0.318	0.192	1.48469e-58	ENSRNOG00000058681	Tsga10
5.07392e-63	0.237897	0.598	0.423	1.53268e-58	ENSRNOG00000009771	Cdh10
5.64481e-63	0.398831	0.227	0.112	1.70513e-58	ENSRNOG00000042855	Ahdc1
6.2955e-63	-0.102626	0.242	0.158	1.90168e-58	ENSRNOG00000042492	Cop1
7.40065e-63	0.776954	0.212	0.088	2.23551e-58	ENSRNOG00000005697	Slc6a11
8.42547e-63	0.567523	0.285	0.143	2.54508e-58	ENSRNOG00000036601	Exoc6
8.79973e-63	0.365956	0.271	0.145	2.65814e-58	ENSRNOG00000007400	Srebf2
1.05502e-62	-0.107524	0.258	0.168	3.18689e-58	ENSRNOG00000061508	Reps2
1.22831e-62	-0.256583	0.282	0.211	3.71036e-58	ENSRNOG00000007315	Thoc2
1.55784e-62	0.345437	0.27	0.147	4.70578e-58	ENSRNOG00000033508	Mink1
1.75368e-62	0.49518	0.221	0.101	5.29733e-58	ENSRNOG00000009636	Scrn1
2.02818e-62	0.218032	0.738	0.568	6.12653e-58	ENSRNOG00000016998	Atxn1
2.10541e-62	-0.655538	0.221	0.199	6.3598e-58	ENSRNOG00000048152	Myo1b
2.1816e-62	-0.304447	0.246	0.177	6.58997e-58	ENSRNOG00000009437	Ewsr1
2.89137e-62	-0.162226	0.3	0.218	8.73396e-58	ENSRNOG00000016212	Ankfy1
3.19009e-62	0.306953	0.235	0.124	9.63631e-58	ENSRNOG00000008034	Tmeff1
3.19872e-62	-0.359637	0.233	0.174	9.66238e-58	ENSRNOG00000047132	Zfp182
3.42704e-62	-0.256625	0.3	0.219	1.03521e-57	ENSRNOG00000025053	Lrp1
3.43603e-62	-1.08164	0.172	0.216	1.03792e-57	ENSRNOG00000018241	Ank1
3.52155e-62	0.108186	0.252	0.151	1.06376e-57	ENSRNOG00000045605	Uxs1
3.60813e-62	0.104643	0.241	0.141	1.08991e-57	ENSRNOG00000001877	Med15
3.96172e-62	0.265849	0.29	0.165	1.19672e-57	ENSRNOG00000006632	Rps6ka3
4.18835e-62	-0.120438	0.257	0.174	1.26517e-57	ENSRNOG00000062991	LOC120093329
4.44003e-62	0.122447	0.228	0.127	1.3412e-57	ENSRNOG00000011653	Washc2c
4.55754e-62	-0.257049	0.262	0.186	1.3767e-57	ENSRNOG00000013562	Ndfip1
4.75285e-62	0.238943	0.408	0.259	1.43569e-57	ENSRNOG00000008025	Bend5
5.96514e-62	0.182945	0.274	0.159	1.80189e-57	ENSRNOG00000013729	RGD1306271
6.3236e-62	0.295137	0.256	0.138	1.91017e-57	ENSRNOG00000016643	Lpcat2
6.35537e-62	0.781571	0.204	0.082	1.91977e-57	ENSRNOG00000057501	Fam81a
6.56007e-62	-0.250892	0.287	0.21	1.9816e-57	ENSRNOG00000025768	Clk1
6.76119e-62	-0.221463	0.302	0.222	2.04235e-57	ENSRNOG00000003686	Tbl1x
9.1169e-62	-0.155859	0.299	0.211	2.75394e-57	ENSRNOG00000002353	Rab3gap2
9.73524e-62	0.187785	0.261	0.149	2.94072e-57	ENSRNOG00000025418	Armc9
1.01827e-61	0.499678	0.31	0.167	3.07588e-57	ENSRNOG00000007951	Galnt14
1.56524e-61	0.525682	0.254	0.126	4.72811e-57	ENSRNOG00000027204	Map6
1.58877e-61	-0.105207	0.243	0.156	4.79919e-57	ENSRNOG00000002840	Atp5f1b
1.61895e-61	0.151588	0.265	0.156	4.89035e-57	ENSRNOG00000001227	Adarb1
1.62806e-61	0.176107	0.231	0.127	4.91788e-57	ENSRNOG00000013802	Slc25a36
1.6887e-61	-0.419682	0.375	0.325	5.10105e-57	ENSRNOG00000056487	Oxr1
1.88673e-61	0.143757	0.209	0.115	5.69926e-57	ENSRNOG00000056458	Cep290
1.88879e-61	-0.141297	0.229	0.151	5.70547e-57	ENSRNOG00000006833	Rb1cc1
2.09462e-61	-0.217354	0.228	0.156	6.32721e-57	ENSRNOG00000006000	Cdk12
2.14331e-61	0.21646	0.258	0.144	6.47429e-57	ENSRNOG00000042419	Acyp2
2.29409e-61	-0.30859	0.229	0.163	6.92977e-57	ENSRNOG00000014478	Fndc3a
2.32068e-61	0.216319	0.268	0.155	7.01007e-57	ENSRNOG00000000150	Dnajc1
2.48865e-61	-0.158771	0.274	0.191	7.51747e-57	ENSRNOG00000005290	Ywhae
2.8588e-61	0.341139	0.252	0.133	8.63559e-57	ENSRNOG00000025155	Lmtk2
2.95676e-61	0.482262	0.215	0.103	8.93148e-57	ENSRNOG00000049127	Smap1
3.04447e-61	-0.215034	0.242	0.172	9.19644e-57	ENSRNOG00000002021	Son
3.12882e-61	-0.159292	0.307	0.221	9.45122e-57	ENSRNOG00000058057	Uggt2
4.42268e-61	-0.159237	0.23	0.152	1.33596e-56	ENSRNOG00000031031	Zfp292
4.44468e-61	-0.386156	0.979	0.951	1.34261e-56	ENSRNOG00000062337	LOC120102105
4.87091e-61	0.167731	0.238	0.137	1.47136e-56	ENSRNOG00000012940	Vps41
5.71658e-61	-0.177365	0.329	0.246	1.72681e-56	ENSRNOG00000015026	Arhgef11
8.41398e-61	0.260922	0.289	0.165	2.54161e-56	ENSRNOG00000003365	Cadm3
8.97484e-61	-0.252755	0.25	0.178	2.71103e-56	ENSRNOG00000012852	Bin1
9.17316e-61	0.168681	0.281	0.166	2.77094e-56	ENSRNOG00000021262	Slc23a2
9.387e-61	0.272802	0.251	0.137	2.83553e-56	ENSRNOG00000030127	Eml2
9.43248e-61	0.234772	0.764	0.594	2.84927e-56	ENSRNOG00000028991	Kcnb2
1.04424e-60	-0.21425	0.232	0.162	3.15434e-56	ENSRNOG00000003882	Cep350
1.09606e-60	-0.199595	0.303	0.221	3.31087e-56	ENSRNOG00000013920	Arhgap26
1.13432e-60	-0.27861	0.203	0.134	3.42643e-56	ENSRNOG00000011194	Tpp2
1.30674e-60	0.12839	0.223	0.126	3.94728e-56	ENSRNOG00000016534	Fam171a1
1.57496e-60	0.135168	0.239	0.134	4.75748e-56	ENSRNOG00000020205	Agrn
1.62441e-60	-0.362716	0.202	0.144	4.90685e-56	ENSRNOG00000030680	Ddx5
1.75642e-60	-0.261865	0.629	0.552	5.3056e-56	ENSRNOG00000070905
2.20221e-60	-0.280587	0.29	0.222	6.65222e-56	ENSRNOG00000014476	Evl
2.68318e-60	0.120974	0.286	0.176	8.1051e-56	ENSRNOG00000001717	Opa1
2.8733e-60	0.89335	0.28	0.13	8.67938e-56	ENSRNOG00000001854	Tmtc1
3.02966e-60	-0.137914	0.245	0.162	9.1517e-56	ENSRNOG00000005096	Bzw2
3.33069e-60	-0.131504	0.875	0.777	1.0061e-55	ENSRNOG00000053288	Ank3
4.90516e-60	-0.22413	0.235	0.163	1.4817e-55	ENSRNOG00000013837	Tp53bp1
5.16053e-60	-0.262787	0.261	0.191	1.55884e-55	ENSRNOG00000011621	Hnrnpc
5.16916e-60	0.20614	0.254	0.144	1.56145e-55	ENSRNOG00000027309	Cntnap3
6.71079e-60	-0.118566	0.282	0.196	2.02713e-55	ENSRNOG00000018350	Shtn1
7.33279e-60	-0.349627	0.275	0.216	2.21502e-55	ENSRNOG00000058393	Taf15
7.53632e-60	-0.231492	0.242	0.178	2.2765e-55	ENSRNOG00000023202	Usp15
8.26671e-60	-0.221042	0.868	0.788	2.49713e-55	ENSRNOG00000001931	Fgf12
9.16164e-60	-0.134693	0.237	0.158	2.76746e-55	ENSRNOG00000000397	Ccar1
1.00426e-59	-0.10558	0.233	0.146	3.03356e-55	ENSRNOG00000016677	Csnk1g3
1.00902e-59	0.569903	0.232	0.109	3.04793e-55	ENSRNOG00000008713	Slc41a2
1.08555e-59	0.163877	0.22	0.12	3.27913e-55	ENSRNOG00000025028	Prkdc
1.10538e-59	-0.216006	0.239	0.165	3.33902e-55	ENSRNOG00000020179	Nt5c2
1.39523e-59	-0.404297	0.236	0.186	4.21458e-55	ENSRNOG00000023238	Dgkd
1.46095e-59	0.407564	0.226	0.112	4.4131e-55	ENSRNOG00000059968	Jak2
1.50693e-59	-0.161982	0.252	0.173	4.55199e-55	ENSRNOG00000009491	Phc3
1.68246e-59	-0.21065	0.245	0.173	5.08221e-55	ENSRNOG00000013533	Acin1
1.69294e-59	-0.117086	0.244	0.163	5.11385e-55	ENSRNOG00000007241	Fnbp4
1.89984e-59	-0.39163	0.221	0.171	5.73885e-55	ENSRNOG00000012767	Micu3
1.94371e-59	0.16809	0.238	0.132	5.87138e-55	ENSRNOG00000012121	Sdf2
1.96743e-59	0.415161	0.205	0.097	5.94303e-55	ENSRNOG00000012950	Efr3b
2.00364e-59	0.284715	0.272	0.155	6.05239e-55	ENSRNOG00000061230	L1cam
2.03481e-59	-0.221842	0.212	0.141	6.14654e-55	ENSRNOG00000032471	Asb3
2.2032e-59	0.193992	0.221	0.124	6.6552e-55	ENSRNOG00000011387	Tet3
2.30649e-59	-0.127503	0.25	0.17	6.96721e-55	ENSRNOG00000049985	Gprasp1
2.30986e-59	-0.141643	0.255	0.171	6.97738e-55	ENSRNOG00000011815	Sgk1
2.39067e-59	-0.164016	0.268	0.19	7.22149e-55	ENSRNOG00000001813	Dnm1l
2.78831e-59	-0.267295	0.292	0.225	8.42265e-55	ENSRNOG00000011175	Hnrnpa2b1
3.43299e-59	-0.177726	0.25	0.169	1.037e-54	ENSRNOG00000018698	Wac
3.5194e-59	0.177421	0.234	0.132	1.0631e-54	ENSRNOG00000016122	Hmgcr
3.94794e-59	-0.119673	0.24	0.159	1.19255e-54	ENSRNOG00000000204	Syncrip
4.22106e-59	0.230455	0.23	0.125	1.27506e-54	ENSRNOG00000053814	Synrg
4.4506e-59	0.531258	0.244	0.119	1.34439e-54	ENSRNOG00000064417
5.06261e-59	-0.142725	0.34	0.25	1.52926e-54	ENSRNOG00000011882	Gab2
7.01645e-59	-0.180698	0.302	0.229	2.11946e-54	ENSRNOG00000020782	Pspc1
7.62403e-59	-0.142985	0.267	0.183	2.30299e-54	ENSRNOG00000020804	Smarcc1
8.51674e-59	0.282967	0.29	0.171	2.57265e-54	ENSRNOG00000061543	Ap2b1
8.52885e-59	-0.102687	0.304	0.213	2.57631e-54	ENSRNOG00000003428	Rufy3
8.84733e-59	-0.345136	0.232	0.171	2.67251e-54	ENSRNOG00000059705	Elmo1
1.082e-58	-0.223331	0.234	0.161	3.26839e-54	ENSRNOG00000018803	Mrtfa
1.25952e-58	0.231913	0.24	0.134	3.80463e-54	ENSRNOG00000056371	Pik3ca
1.45036e-58	0.352733	0.253	0.136	4.38109e-54	ENSRNOG00000000708	Sgsm1
1.70515e-58	-0.25925	0.207	0.139	5.15075e-54	ENSRNOG00000004395	Fbxw11
1.82557e-58	0.106724	0.225	0.131	5.51451e-54	ENSRNOG00000020744	Adar
1.92494e-58	-0.103801	0.235	0.149	5.81467e-54	ENSRNOG00000013388	Pgap1
2.47068e-58	-0.173131	0.222	0.149	7.46318e-54	ENSRNOG00000011059	Ttbk2
2.52031e-58	0.240278	0.249	0.14	7.6131e-54	ENSRNOG00000018396	Prpf18
2.61162e-58	0.758274	0.234	0.105	7.88892e-54	ENSRNOG00000013237	Pou6f2
2.7092e-58	-0.174348	0.246	0.168	8.18368e-54	ENSRNOG00000045844	Impact
2.90504e-58	-0.126148	0.227	0.152	8.77526e-54	ENSRNOG00000009696	Mdm4
3.46305e-58	0.456397	0.264	0.136	1.04608e-53	ENSRNOG00000007957	Tspoap1
3.50625e-58	-0.118359	0.255	0.171	1.05913e-53	ENSRNOG00000015133	Kmt2a
3.52713e-58	-0.123661	0.268	0.184	1.06544e-53	ENSRNOG00000030520	Sarnp
3.56597e-58	-0.251241	0.274	0.208	1.07717e-53	ENSRNOG00000026754	Usp47
3.85797e-58	0.196307	0.204	0.107	1.16538e-53	ENSRNOG00000006355	Akap8l
5.50301e-58	0.113211	0.286	0.179	1.66229e-53	ENSRNOG00000015553	Gatad2b
8.55598e-58	-0.104885	0.229	0.151	2.58451e-53	ENSRNOG00000062231	FAM120C
9.06934e-58	-0.416464	0.294	0.244	2.73958e-53	ENSRNOG00000064399	LOC120094123
9.16726e-58	-0.160942	0.287	0.208	2.76915e-53	ENSRNOG00000017493	Pias2
9.72317e-58	-0.343224	0.209	0.144	2.93708e-53	ENSRNOG00000016722	Xpo6
1.07045e-57	0.179391	0.238	0.137	3.23352e-53	ENSRNOG00000038761	Hacd2
1.26426e-57	0.397017	0.212	0.105	3.81896e-53	ENSRNOG00000007304	Herc3
1.41103e-57	-0.157142	0.209	0.139	4.26229e-53	ENSRNOG00000012500	Ddx10
1.46988e-57	0.192683	0.254	0.145	4.44007e-53	ENSRNOG00000024954	Mgat5b
1.48912e-57	-0.37542	0.306	0.251	4.49817e-53	ENSRNOG00000001764	Vps8
1.74377e-57	0.483286	0.211	0.098	5.26741e-53	ENSRNOG00000006114	Cfap69
1.86746e-57	-0.115038	0.23	0.148	5.64104e-53	ENSRNOG00000058202	Ppp2r2c
1.95688e-57	0.266214	0.233	0.127	5.91114e-53	ENSRNOG00000029938	Pik3c2b
3.33464e-57	-0.420905	0.235	0.188	1.00729e-52	ENSRNOG00000022598	Trerf1
3.33949e-57	-0.383793	0.211	0.159	1.00876e-52	ENSRNOG00000048898	Wasf3
3.78334e-57	-0.192642	0.238	0.166	1.14283e-52	ENSRNOG00000016815	Tmem135
3.82335e-57	-0.350677	0.22	0.164	1.15492e-52	ENSRNOG00000004908	Smc6
3.86768e-57	0.238495	0.225	0.119	1.16831e-52	ENSRNOG00000012037	Galnt7
4.65787e-57	-0.118759	0.254	0.173	1.407e-52	ENSRNOG00000019843	St3gal3
5.10677e-57	-0.20848	0.292	0.215	1.5426e-52	ENSRNOG00000005330	Crebbp
6.3921e-57	0.147805	0.22	0.123	1.93086e-52	ENSRNOG00000013454	Rala
1.02761e-56	-0.197331	0.266	0.192	3.1041e-52	ENSRNOG00000003821	Rptor
1.06927e-56	-0.42619	0.299	0.255	3.22993e-52	ENSRNOG00000063994
1.11539e-56	0.355499	0.9	0.779	3.36926e-52	ENSRNOG00000029608	Nkain2
1.13554e-56	0.125327	0.22	0.128	3.43011e-52	ENSRNOG00000006545	Septin7
1.15947e-56	-0.13436	0.267	0.191	3.50242e-52	ENSRNOG00000030247	Ankhd1
1.16351e-56	0.131101	0.237	0.141	3.5146e-52	ENSRNOG00000064253	LOC120093378
1.16827e-56	-0.109214	0.278	0.197	3.529e-52	ENSRNOG00000007120	Mtmr3
1.3142e-56	0.772855	0.228	0.102	3.96981e-52	ENSRNOG00000002106	Usp46
1.33489e-56	-0.197178	0.265	0.193	4.03231e-52	ENSRNOG00000021681	Eea1
1.35514e-56	-0.398325	0.261	0.205	4.09347e-52	ENSRNOG00000049511	Safb2
1.3821e-56	-0.161868	0.264	0.186	4.17492e-52	ENSRNOG00000024482	Tnrc18
1.48492e-56	-0.321515	0.233	0.175	4.4855e-52	ENSRNOG00000016705	Prpf4b
1.55334e-56	-0.19566	0.212	0.144	4.69218e-52	ENSRNOG00000033593	Osbpl9
2.30655e-56	-0.236974	0.268	0.2	6.96738e-52	ENSRNOG00000028236	RGD1309104
2.46447e-56	0.155219	0.216	0.12	7.44442e-52	ENSRNOG00000050057	Abca3
2.64707e-56	-0.119807	0.206	0.132	7.99602e-52	ENSRNOG00000020526	Mau2
2.81453e-56	0.21744	0.742	0.578	8.50185e-52	ENSRNOG00000014503	Celf4
3.70129e-56	0.173986	0.24	0.139	1.11805e-51	ENSRNOG00000052687	Megf8
3.70628e-56	-0.113935	0.234	0.144	1.11956e-51	ENSRNOG00000024711	Sdk2
3.96056e-56	0.31013	0.254	0.142	1.19637e-51	ENSRNOG00000012015	Lrrc49
4.13243e-56	0.111214	0.242	0.145	1.24828e-51	ENSRNOG00000043498	Sik2
4.35566e-56	-0.146023	0.201	0.128	1.31572e-51	ENSRNOG00000013536	Cdc42
5.34383e-56	0.464135	0.266	0.136	1.61421e-51	ENSRNOG00000015860	Gipr
5.39529e-56	0.314795	0.221	0.118	1.62976e-51	ENSRNOG00000014135	Rab11fip4
5.94401e-56	0.186315	0.233	0.132	1.79551e-51	ENSRNOG00000010447	Tmod2
6.2947e-56	0.201503	0.237	0.135	1.90144e-51	ENSRNOG00000000999	Smurf1
6.58099e-56	0.112953	0.213	0.123	1.98792e-51	ENSRNOG00000016779	Fam120a
6.60812e-56	0.13071	0.282	0.175	1.99611e-51	ENSRNOG00000066065	Basp1
6.68172e-56	-0.429535	0.306	0.26	2.01835e-51	ENSRNOG00000004033	Sema6a
7.08385e-56	-0.421649	0.234	0.185	2.13982e-51	ENSRNOG00000006649	Thrb
7.6439e-56	-0.249129	0.203	0.137	2.30899e-51	ENSRNOG00000020153	Supt3h
9.33419e-56	0.251447	0.226	0.126	2.81958e-51	ENSRNOG00000009066	Thra
1.0871e-55	0.106236	0.25	0.154	3.28381e-51	ENSRNOG00000070806	LOC120093347
1.1771e-55	0.319834	0.211	0.107	3.55568e-51	ENSRNOG00000010881	Trak2
1.43624e-55	0.268137	0.297	0.179	4.33845e-51	ENSRNOG00000003787	Lcorl
1.72422e-55	-0.153763	0.21	0.136	5.20836e-51	ENSRNOG00000013288	Xpo7
2.30428e-55	-0.101878	0.298	0.213	6.96055e-51	ENSRNOG00000005877	Lrpprc
2.31315e-55	0.297044	0.231	0.124	6.98734e-51	ENSRNOG00000010417	Nol4l
2.79162e-55	0.225838	0.202	0.108	8.43266e-51	ENSRNOG00000011508	Zc3h12b
2.87031e-55	-0.102114	0.206	0.131	8.67036e-51	ENSRNOG00000022066	Fam117b
3.05093e-55	0.152573	0.21	0.117	9.21595e-51	ENSRNOG00000000513	Mapk14
3.20165e-55	-0.180206	0.265	0.192	9.67121e-51	ENSRNOG00000007921	Hnrnpm
4.34348e-55	-0.610072	0.205	0.174	1.31203e-50	ENSRNOG00000013064	Lrp8
4.61435e-55	0.355078	0.225	0.119	1.39386e-50	ENSRNOG00000052721	Kdm6a
5.06748e-55	-0.123237	0.276	0.191	1.53073e-50	ENSRNOG00000011268	Chd5
5.46778e-55	0.205266	0.307	0.188	1.65165e-50	ENSRNOG00000038597	Dlg1
6.79851e-55	-0.115652	0.226	0.151	2.05363e-50	ENSRNOG00000046257	Ctdspl
6.81212e-55	0.142645	0.272	0.165	2.05774e-50	ENSRNOG00000069273	LOC120093341
7.30443e-55	-0.19812	0.268	0.196	2.20645e-50	ENSRNOG00000014319	Smchd1
8.29157e-55	-0.119896	0.277	0.198	2.50463e-50	ENSRNOG00000016357	Golm2
1.2438e-54	0.172132	0.346	0.227	3.75714e-50	ENSRNOG00000005561	Brinp1
1.5804e-54	-0.550566	0.244	0.221	4.77392e-50	ENSRNOG00000056697	Kcnab1
1.7191e-54	0.60599	0.213	0.098	5.19288e-50	ENSRNOG00000019645	Osbp2
2.04501e-54	-0.103582	0.218	0.141	6.17737e-50	ENSRNOG00000017864	Bdp1
2.22773e-54	-0.331814	0.208	0.152	6.72931e-50	ENSRNOG00000031544	Larp1
2.37783e-54	-0.282294	0.252	0.192	7.1827e-50	ENSRNOG00000063313	Csnk1a1
2.45839e-54	-0.33632	0.208	0.152	7.42607e-50	ENSRNOG00000014836	Ralgapb
3.08831e-54	-0.106679	0.238	0.159	9.32885e-50	ENSRNOG00000018123	Ccny
3.1124e-54	0.142974	0.239	0.14	9.40164e-50	ENSRNOG00000019743	Tmem63b
4.27381e-54	-0.328588	0.209	0.156	1.29099e-49	ENSRNOG00000032735	Srek1
5.57051e-54	-0.101584	0.237	0.157	1.68268e-49	ENSRNOG00000070908	LOC120093356
5.91016e-54	0.152961	0.239	0.141	1.78528e-49	ENSRNOG00000052664	Tnks2
6.72298e-54	-0.160721	0.222	0.15	2.03081e-49	ENSRNOG00000006770	Brd4
8.48158e-54	-0.175636	0.268	0.198	2.56203e-49	ENSRNOG00000018395	Usp40
9.79655e-54	0.156166	0.233	0.137	2.95924e-49	ENSRNOG00000015162	Lonp2
1.01226e-53	0.274269	0.204	0.108	3.05773e-49	ENSRNOG00000016872	Plppr4
1.01328e-53	-0.260245	0.222	0.158	3.06082e-49	ENSRNOG00000019249	Ap3b2
1.04835e-53	-0.241305	0.205	0.138	3.16674e-49	ENSRNOG00000014750	Tasor
1.2852e-53	-0.261973	0.209	0.149	3.8822e-49	ENSRNOG00000058094	Lyst
1.48779e-53	0.131054	0.221	0.125	4.49418e-49	ENSRNOG00000015480	Prkcz
1.65067e-53	-0.169291	0.225	0.151	4.98617e-49	ENSRNOG00000009152	Caprin1
2.24383e-53	-0.145175	0.201	0.131	6.77793e-49	ENSRNOG00000029667	Tbce
2.74081e-53	-0.456712	0.213	0.178	8.27916e-49	ENSRNOG00000011613	Ppip5k2
2.81822e-53	-0.425768	0.208	0.167	8.51299e-49	ENSRNOG00000018804	Ripor2
3.24945e-53	-0.120196	0.214	0.138	9.81563e-49	ENSRNOG00000024142	Arglu1
3.3673e-53	-0.222461	0.239	0.175	1.01716e-48	ENSRNOG00000025496	Usp7
3.73446e-53	0.242502	0.25	0.144	1.12807e-48	ENSRNOG00000009990	Zranb2
3.87161e-53	-0.385874	0.982	0.964	1.1695e-48	ENSRNOG00000002827	Rbfox1
4.22421e-53	0.141325	0.238	0.138	1.27601e-48	ENSRNOG00000015334	Fcho2
4.63818e-53	-0.163625	0.204	0.132	1.40105e-48	ENSRNOG00000013135	Ptpn12
6.27249e-53	0.114604	0.236	0.141	1.89473e-48	ENSRNOG00000031174	Arnt
6.41357e-53	-0.341128	0.21	0.16	1.93735e-48	ENSRNOG00000022686	Zdhhc2
6.45781e-53	0.257088	0.223	0.122	1.95071e-48	ENSRNOG00000029784	Pak1
7.06965e-53	-0.437545	0.232	0.198	2.13553e-48	ENSRNOG00000010350	Rcan2
7.09529e-53	-0.127899	0.216	0.141	2.14328e-48	ENSRNOG00000017113	Ccnt2
1.04897e-52	0.141983	0.205	0.116	3.16863e-48	ENSRNOG00000001303	Specc1l
1.11275e-52	-0.176611	0.239	0.168	3.36128e-48	ENSRNOG00000010589	Retreg1
1.55693e-52	0.326072	0.228	0.123	4.70302e-48	ENSRNOG00000007859	Cep83
1.80593e-52	0.170853	0.978	0.929	5.45517e-48	ENSRNOG00000063450	Nrg3
2.00648e-52	0.263392	0.263	0.153	6.06097e-48	ENSRNOG00000001658	Kcnj6
2.10191e-52	0.398636	0.222	0.116	6.34923e-48	ENSRNOG00000038225	Fbxo15
2.53043e-52	-0.293488	0.242	0.181	7.64368e-48	ENSRNOG00000023601	Elavl4
2.91618e-52	-0.157628	0.209	0.143	8.80892e-48	ENSRNOG00000001101	Rnf216
3.03003e-52	0.167874	0.202	0.114	9.15282e-48	ENSRNOG00000019785	Phtf1
3.58205e-52	-0.52482	0.206	0.178	1.08203e-47	ENSRNOG00000020271	Tial1
3.85021e-52	0.108523	0.224	0.132	1.16303e-47	ENSRNOG00000014584	Odf2
5.11256e-52	0.53829	0.223	0.109	1.54435e-47	ENSRNOG00000001492	Slc8a2
5.3954e-52	1.01582	0.308	0.157	1.62979e-47	ENSRNOG00000004109	Zfpm2
5.55636e-52	0.195715	0.222	0.126	1.67841e-47	ENSRNOG00000060544	Kdm5b
5.66614e-52	0.122346	0.205	0.118	1.71157e-47	ENSRNOG00000052087	Ubap2
6.17158e-52	-0.230478	0.227	0.168	1.86425e-47	ENSRNOG00000015540	Ppp6r3
9.89091e-52	-0.278088	0.222	0.166	2.98775e-47	ENSRNOG00000057378	Clec16a
1.45424e-51	-0.253449	0.212	0.147	4.39281e-47	ENSRNOG00000006378	Mga
1.7733e-51	0.328972	0.261	0.148	5.3566e-47	ENSRNOG00000042309	Kiaa0408L
2.12248e-51	0.395738	0.215	0.111	6.41136e-47	ENSRNOG00000047476	Wasf1
2.14218e-51	0.15998	0.907	0.785	6.47088e-47	ENSRNOG00000038068	Pcdh9
2.24107e-51	-0.135855	0.204	0.135	6.7696e-47	ENSRNOG00000001593	Lnpk
2.78795e-51	-0.109657	0.228	0.156	8.42157e-47	ENSRNOG00000011066	Marchf6
3.61156e-51	-0.172882	0.206	0.141	1.09094e-46	ENSRNOG00000010921	Taf1d
3.64613e-51	0.218459	0.22	0.124	1.10139e-46	ENSRNOG00000020723	Pten
3.99357e-51	-0.121983	0.215	0.139	1.20634e-46	ENSRNOG00000013602	Usp48
4.55558e-51	-0.161478	0.22	0.153	1.3761e-46	ENSRNOG00000005043	Cpeb2
5.28957e-51	-0.196281	0.241	0.177	1.59782e-46	ENSRNOG00000056753	Hectd2
5.45499e-51	-0.148579	0.22	0.155	1.64779e-46	ENSRNOG00000050282	Srcap
5.73328e-51	0.130782	0.211	0.125	1.73185e-46	ENSRNOG00000014531	Hbs1l
6.49765e-51	0.160622	0.259	0.158	1.96275e-46	ENSRNOG00000007686	Septin3
1.28034e-50	-0.432776	0.232	0.196	3.86752e-46	ENSRNOG00000016645	Sfmbt1
1.35746e-50	0.227888	0.948	0.862	4.10048e-46	ENSRNOG00000006003	Ctnna2
1.40539e-50	-0.232616	0.253	0.19	4.24525e-46	ENSRNOG00000009114	Fam110b
1.507e-50	-0.108087	0.219	0.144	4.55219e-46	ENSRNOG00000002262	Enoph1
1.56705e-50	0.194855	0.202	0.114	4.7336e-46	ENSRNOG00000016218	Gtf3c1
1.76497e-50	-0.296912	0.248	0.185	5.33146e-46	ENSRNOG00000011308	Uhrf2
2.64856e-50	0.103262	0.218	0.128	8.00052e-46	ENSRNOG00000004303	Timp3
2.79555e-50	0.199888	0.224	0.126	8.44451e-46	ENSRNOG00000005130	Ogdh
2.85624e-50	0.150045	0.23	0.139	8.62786e-46	ENSRNOG00000011829	Rpgrip1l
3.34971e-50	-0.199367	0.224	0.16	1.01185e-45	ENSRNOG00000009783	Camk2g
3.79143e-50	-0.283145	0.331	0.276	1.14528e-45	ENSRNOG00000028624	Kif26b
5.45177e-50	0.239454	0.287	0.168	1.64682e-45	ENSRNOG00000002626	Car10
6.84237e-50	-0.420347	0.27	0.23	2.06687e-45	ENSRNOG00000014686	Kcnd3
6.96538e-50	-0.261993	0.205	0.14	2.10403e-45	ENSRNOG00000001448	Hip1
7.65163e-50	-0.334114	0.216	0.166	2.31133e-45	ENSRNOG00000002934	Atp1b1
1.36982e-49	-0.182096	0.2	0.135	4.13781e-45	ENSRNOG00000034269	Ago3
1.46941e-49	-0.250633	0.215	0.161	4.43863e-45	ENSRNOG00000012386	Zbtb38
1.63267e-49	0.376038	0.251	0.141	4.93182e-45	ENSRNOG00000009318	Ttll5
2.06838e-49	0.357263	0.2	0.105	6.24795e-45	ENSRNOG00000067305	Znrf3
2.2205e-49	-0.382795	0.218	0.176	6.70745e-45	ENSRNOG00000010311	Dzip1
2.49603e-49	-0.211111	0.217	0.16	7.53976e-45	ENSRNOG00000004563	Sec24a
2.57266e-49	0.187827	0.305	0.196	7.77124e-45	ENSRNOG00000002051	Synj1
2.82232e-49	0.189388	0.231	0.136	8.52539e-45	ENSRNOG00000003990	Grb2
3.07004e-49	0.394021	0.215	0.112	9.27366e-45	ENSRNOG00000020407	Atcay
3.72049e-49	0.175231	0.202	0.11	1.12385e-44	ENSRNOG00000004781	Crmp1
4.17433e-49	0.149163	0.237	0.146	1.26094e-44	ENSRNOG00000001964	Cd47
5.69768e-49	-0.154902	0.24	0.173	1.7211e-44	ENSRNOG00000009156	Tra2a
6.53963e-49	-0.245414	0.213	0.155	1.97543e-44	ENSRNOG00000003712	Ppp4r3b
9.58402e-49	0.370689	0.493	0.331	2.89505e-44	ENSRNOG00000023908	Egfem1
1.23222e-48	0.317117	0.217	0.118	3.72216e-44	ENSRNOG00000032208	Eda
1.26375e-48	0.412209	0.2	0.1	3.8174e-44	ENSRNOG00000007839	Slc16a7
1.35434e-48	-0.167853	0.214	0.145	4.09107e-44	ENSRNOG00000001004	Ncor2
1.67673e-48	-0.120502	0.233	0.166	5.06488e-44	ENSRNOG00000003762	Smarca1
2.01596e-48	-0.140545	0.241	0.169	6.08962e-44	ENSRNOG00000061040	Herc4
2.01844e-48	0.161251	0.216	0.123	6.09709e-44	ENSRNOG00000029049	Zdhhc14
2.66863e-48	-0.195393	0.207	0.149	8.06114e-44	ENSRNOG00000009474	Ddx42
2.81331e-48	0.148381	0.207	0.12	8.49816e-44	ENSRNOG00000031213	Slc39a11
3.28296e-48	-0.118203	0.235	0.164	9.91683e-44	ENSRNOG00000020347	Nup98
3.59267e-48	0.217341	0.233	0.139	1.08524e-43	ENSRNOG00000056156	Maco1
4.65196e-48	0.561209	0.336	0.192	1.40522e-43	ENSRNOG00000021468	Grm8
6.03503e-48	-0.181678	0.21	0.147	1.823e-43	ENSRNOG00000004150	Slc9a7
6.21142e-48	0.30965	0.213	0.118	1.87628e-43	ENSRNOG00000049768	Adcy9
6.98787e-48	-0.194878	0.202	0.141	2.11082e-43	ENSRNOG00000053210	Zc3h11a
9.60206e-48	-0.156156	0.221	0.157	2.90049e-43	ENSRNOG00000012271	Cnot1
1.0867e-47	-0.152044	0.233	0.168	3.2826e-43	ENSRNOG00000010680	Med12l
1.23544e-47	-0.160588	0.208	0.145	3.7319e-43	ENSRNOG00000043212	Dip2a
1.48592e-47	0.196348	0.209	0.118	4.48853e-43	ENSRNOG00000012002	Iqgap1
2.07067e-47	-0.332247	0.208	0.159	6.25489e-43	ENSRNOG00000001478	Gtf2ird1
3.37573e-47	-0.223781	0.249	0.191	1.01971e-42	ENSRNOG00000013587	Fam135a
3.41903e-47	-0.143102	0.212	0.148	1.03279e-42	ENSRNOG00000001064	Sbno1
4.04319e-47	-0.225206	0.221	0.161	1.22133e-42	ENSRNOG00000008607	U2surp
4.31778e-47	0.315294	0.2	0.107	1.30427e-42	ENSRNOG00000031974	Pcdh10
5.96469e-47	0.220767	0.202	0.111	1.80175e-42	ENSRNOG00000002152	Dcun1d4
7.17699e-47	-0.214553	0.867	0.787	2.16795e-42	ENSRNOG00000027341	Tenm2
2.41488e-46	0.107414	0.286	0.189	7.29462e-42	ENSRNOG00000060528	Cacna1g
3.66362e-46	0.231232	0.577	0.431	1.10667e-41	ENSRNOG00000037886	Hs6st3
5.21342e-46	-0.310488	0.21	0.16	1.57482e-41	ENSRNOG00000003229	Tspan7
6.25511e-46	-0.235674	0.483	0.408	1.88948e-41	ENSRNOG00000037911
8.0405e-46	0.362717	0.216	0.118	2.42879e-41	ENSRNOG00000007099	S100pbp
9.01833e-46	-0.691488	0.209	0.204	2.72417e-41	ENSRNOG00000011623	Rab3c
9.24672e-46	0.363645	0.234	0.13	2.79316e-41	ENSRNOG00000006052	Sulf2
1.11561e-45	0.206818	0.217	0.125	3.36991e-41	ENSRNOG00000019776	Sh3gl3
1.25453e-45	0.205728	0.214	0.126	3.78956e-41	ENSRNOG00000009281	Commd1
1.32766e-45	-0.238329	0.906	0.851	4.01045e-41	ENSRNOG00000006426	Syt1
1.3943e-45	0.416187	0.211	0.108	4.21177e-41	ENSRNOG00000018019	Hspa12a
1.49194e-45	-0.144322	0.225	0.157	4.50671e-41	ENSRNOG00000010624	Ap3b1
1.50157e-45	-0.181438	0.241	0.174	4.53579e-41	ENSRNOG00000058003	Spon1
2.05288e-45	-0.115705	0.209	0.145	6.20115e-41	ENSRNOG00000022781	Ccser2
3.2071e-45	0.150633	0.246	0.15	9.68768e-41	ENSRNOG00000029212	Vcan
3.65373e-45	1.53699	0.352	0.211	1.10368e-40	ENSRNOG00000063290	Hs3st4
4.94601e-45	0.124155	0.205	0.122	1.49404e-40	ENSRNOG00000019145	Kdm2a
1.19698e-44	0.117717	0.219	0.137	3.61572e-40	ENSRNOG00000014521	Armc8
2.21891e-44	0.447319	0.202	0.105	6.70267e-40	ENSRNOG00000065020
2.59334e-44	-0.202538	0.21	0.15	7.8337e-40	ENSRNOG00000069652
2.85519e-44	0.222331	0.208	0.122	8.62466e-40	ENSRNOG00000014316	Rapgef1
4.72457e-44	0.333592	0.203	0.11	1.42715e-39	ENSRNOG00000003003	Tbc1d19
5.92638e-44	-0.318752	0.231	0.188	1.79018e-39	ENSRNOG00000060561	Gdpd1
6.15741e-44	-0.33987	0.338	0.279	1.85997e-39	ENSRNOG00000049676	St6galnac5
7.77272e-44	-0.192438	0.206	0.15	2.3479e-39	ENSRNOG00000010495	Ttc17
1.12981e-43	-0.318492	0.324	0.281	3.4128e-39	ENSRNOG00000006144	Cntn3
1.18779e-43	-0.309735	0.202	0.156	3.58797e-39	ENSRNOG00000014139	Sclt1
2.05615e-43	-0.278476	0.226	0.173	6.21103e-39	ENSRNOG00000054890	Flna
1.01002e-42	0.378116	0.29	0.174	3.05098e-38	ENSRNOG00000010777	Tox
3.57036e-42	-0.140801	0.211	0.152	1.0785e-37	ENSRNOG00000001034	Evi5l
5.47353e-42	0.124341	0.228	0.141	1.65339e-37	ENSRNOG00000030910	Grik4
6.04578e-42	0.166719	0.225	0.137	1.82625e-37	ENSRNOG00000005984	Etv6
1.02295e-41	-0.182073	0.208	0.154	3.09001e-37	ENSRNOG00000005042	Ranbp17
1.89448e-41	0.156889	0.208	0.124	5.72266e-37	ENSRNOG00000004493	Tasp1
2.11772e-41	-0.206505	0.213	0.159	6.397e-37	ENSRNOG00000001930	Ccdc50
4.62798e-41	-0.217317	0.222	0.168	1.39797e-36	ENSRNOG00000007033	Sorcs2
8.38122e-41	0.204096	0.217	0.132	2.53171e-36	ENSRNOG00000018111	Slc12a5
2.28757e-40	-0.150891	0.254	0.193	6.91005e-36	ENSRNOG00000016029	Rb1
2.55345e-40	-0.65125	0.248	0.258	7.71321e-36	ENSRNOG00000008992	Grik3
7.65683e-40	-0.128034	0.204	0.147	2.3129e-35	ENSRNOG00000004474	Klhdc2
2.32982e-39	0.158007	0.203	0.125	7.0377e-35	ENSRNOG00000002144	Exoc1
4.36632e-38	-0.132393	0.313	0.243	1.31894e-33	ENSRNOG00000019065	Zfp385b
8.72519e-38	-0.682568	0.191	0.201	2.63562e-33	ENSRNOG00000007441	Klhl32
7.00671e-36	0.176715	0.21	0.133	2.11652e-31	ENSRNOG00000009729	Ubp1
1.71127e-35	-0.616347	0.202	0.207	5.16924e-31	ENSRNOG00000033119	Plcb4
3.58285e-35	0.597557	0.345	0.216	1.08227e-30	ENSRNOG00000001424	Cux1
9.19623e-34	0.50831	0.206	0.115	2.77791e-29	ENSRNOG00000010780	Dlc1
1.80218e-33	-0.543143	0.218	0.221	5.44383e-29	ENSRNOG00000056716	Zbtb20
2.05344e-33	-0.630695	0.237	0.253	6.20284e-29	ENSRNOG00000013282	Mctp1
7.17174e-32	0.22716	0.877	0.775	2.16637e-27	ENSRNOG00000066120	Nalf1
8.04292e-32	0.214139	0.261	0.168	2.42952e-27	ENSRNOG00000064462	Cntnap5b
3.00039e-29	-0.245683	0.926	0.9	9.06327e-25	ENSRNOG00000000885	Auts2
7.31629e-29	-0.277577	0.586	0.511	2.21003e-24	ENSRNOG00000027145	Rora
2.2128e-28	-0.268245	0.313	0.269	6.68421e-24	ENSRNOG00000031306	Zfp804b
4.38948e-26	1.18852	0.211	0.119	1.32593e-21	ENSRNOG00000013239	Tle4
6.84125e-24	-0.107667	0.34	0.286	2.06654e-19	ENSRNOG00000001259	Cux2
8.10123e-21	0.138181	0.622	0.526	2.44714e-16	ENSRNOG00000033099	Dcc
7.31365e-20	0.435538	0.246	0.166	2.20924e-15	ENSRNOG00000049456	Slc35f3
4.36486e-07	0.13977	0.413	0.356	0.0131849	ENSRNOG00000047632	Prss52
