# Supplementary material for: Single-cell profiling of H3K4me1-H3K27me3 revealed bivalent regulation of abnormal neuronal development caused by prenatal e-cigarette vaporing
Source: Commun Biol. 2025 Sep 1;8:1326. doi: 10.1038/s42003-025-08683-8 (PMC12402338; doi:10.1038/s42003-025-08683-8)
Supplement: Supplementary file 5 — Supplementary Data 3 [file 42003_2025_8683_MOESM5_ESM.xlsx]

## Sheet: Supplementary_data3_Diff_peaks
Supplementary Data 3 Differential Histone Peaks in Excitatory vs. Inhibitory Neurons
seqnames	start	end	width	strand	p_val	avg_log2FC	pct.1	pct.2	p_val_adj	antibody	annotation	geneChr	geneStart	geneEnd	geneLength	geneStrand	geneId	transcriptId	distanceToTSS	ENSEMBL	SYMBOL	GENENAME
chr19	21915001	21920001	5001	+	9.91e-17	0.487723	0.561	0.429	5.18e-11	H3K27me3	Distal Intergenic	19	21832632	21833570	939	2	291929	NM_001000108	-81431	ENSRNOG00000017868	Or7c19	olfactory receptor family 7 subfamily C member 19
chr19	13770001	13775001	5001	+	1.59e-10	0.366993	0.548	0.434	8.31e-05	H3K27me3	Distal Intergenic	19	13796623	13822112	25490	1	100125372	NM_001103359	-21622	ENSRNOG00000015438	Ces1f	carboxylesterase 1F
chr1	47805001	47810001	5001	+	5.11e-10	0.615475	0.289	0.192	0.000267396	H3K27me3	Distal Intergenic	1	47829062	47836744	7683	2	24818	NM_012670	26743	ENSRNOG00000014160	Tcp1	t-complex 1
chr19	22485001	22490001	5001	+	6.98e-09	0.404044	0.446	0.345	0.00365277	H3K27me3	Distal Intergenic	19	22560770	22592353	31584	1	291863	NM_001013889	-70769	ENSRNOG00000015519	LOC291863	carboxylesterase-like
chr1	47800001	47805001	5001	+	1.28e-08	0.397241	0.452	0.357	0.00669835	H3K27me3	Distal Intergenic	1	47829062	47836744	7683	2	24818	NM_012670	31743	ENSRNOG00000014160	Tcp1	t-complex 1
chr19	21920001	21925001	5001	+	5.03e-07	0.309521	0.49	0.401	0.263165	H3K27me3	Distal Intergenic	19	21832632	21833570	939	2	291929	NM_001000108	-86431	ENSRNOG00000017868	Or7c19	olfactory receptor family 7 subfamily C member 19
chrX	1	5001	5001	+	6.5e-07	0.378803	0.39	0.307	0.339868	H3K27me3	Distal Intergenic	21	918817	922000	3184	2	314431	NM_001108058	916999	ENSRNOG00000045622	Spaca5	sperm acrosome associated 5
chr19	21910001	21915001	5001	+	3.2e-06	0.283003	0.496	0.424	1	H3K27me3	Distal Intergenic	19	21832632	21833570	939	2	291929	NM_001000108	-76431	ENSRNOG00000017868	Or7c19	olfactory receptor family 7 subfamily C member 19
chr3	2260001	2265001	5001	+	3.78e-06	0.397345	0.337	0.26	1	H3K27me3	Distal Intergenic	3	2238027	2239021	995	2	257642	NM_147136	-20980	NA	LOC257642	rRNA promoter binding protein
chr9	10005001	10010001	5001	+	6.5e-06	-0.328135	0.31	0.379	1	H3K27me3	Distal Intergenic	9	9760355	9900760	140406	1	450235	NM_001007558	244646	ENSRNOG00000050325	Adgre4	adhesion G protein-coupled receptor E4
chr19	22390001	22395001	5001	+	7.02e-05	0.344242	0.304	0.244	1	H3K27me3	Distal Intergenic	19	22560770	22592353	31584	1	291863	NM_001013889	-165769	ENSRNOG00000015519	LOC291863	carboxylesterase-like
chr6	128510001	128515001	5001	+	0.000112925	0.385475	0.267	0.212	1	H3K27me3	Promoter	6	128515843	128515918	76	1	100314207	NR_032296	-842	ENSRNOG00000040384	Mir770	microRNA 770
chr4	76765001	76770001	5001	+	0.000165827	-0.260865	0.37	0.428	1	H3K27me3	Distal Intergenic	4	76803344	76822245	18902	2	116598	NM_053849	52244	ENSRNOG00000006228	Pdia4	protein disulfide isomerase family A, member 4
chr19	13765001	13770001	5001	+	0.000172593	0.270879	0.395	0.333	1	H3K27me3	3' UTR	19	13796623	13822112	25490	1	100125372	NM_001103359	-26622	ENSRNOG00000015438	Ces1f	carboxylesterase 1F
chr19	13760001	13765001	5001	+	0.000181457	0.324065	0.317	0.258	1	H3K27me3	Intron (NM_001014221/363337, intron 1 of 4)	19	13737880	13768161	30282	1	363337	NM_001014221	22121	NA	NA	NA
chr9	10060001	10065001	5001	+	0.000263906	-0.259435	0.36	0.409	1	H3K27me3	Distal Intergenic	9	9760355	9900760	140406	1	450235	NM_001007558	299646	ENSRNOG00000050325	Adgre4	adhesion G protein-coupled receptor E4
chr13	83480001	83485001	5001	+	0.000369934	-0.317546	0.239	0.292	1	H3K27me3	Distal Intergenic	13	83526657	83542552	15896	1	498278	NM_001109075	-41656	ENSRNOG00000034221	Cfap126	cilia and flagella associated protein 126
chr3	47150001	47155001	5001	+	0.00038892	-0.295688	0.261	0.316	1	H3K27me3	Exon (NM_138850/192203, exon 21 of 26)	3	47113914	47122929	9016	2	24952	NM_012707	-27072	ENSRNOG00000005498	Gcg	glucagon
chr19	13775001	13780001	5001	+	0.000440818	0.259867	0.365	0.303	1	H3K27me3	Distal Intergenic	19	13796623	13822112	25490	1	100125372	NM_001103359	-16622	ENSRNOG00000015438	Ces1f	carboxylesterase 1F
chr14	104880001	104885001	5001	+	0.000566506	-0.283258	0.292	0.345	1	H3K27me3	Distal Intergenic	14	104720754	104728181	7428	2	360994	NM_001025016	-151820	ENSRNOG00000070799	Chac2	ChaC glutathione specific gamma-glutamylcyclotransferase 2
chr3	2220001	2225001	5001	+	0.000859066	0.220494	0.435	0.373	1	H3K27me3	Distal Intergenic	3	2231807	2233678	1872	1	100861533	NR_046237	-6806	ENSRNOG00000068307	Rn18s	18S ribosomal RNA
chr19	22875001	22880001	5001	+	0.000995128	0.259779	0.363	0.314	1	H3K27me3	Distal Intergenic	19	22670710	22712608	41899	2	501232	NM_001024365	-162393	ENSRNOG00000070517	Cesl1	carboxylesterase-like 1
chr4	76760001	76765001	5001	+	0.00117287	-0.238795	0.352	0.394	1	H3K27me3	Distal Intergenic	4	76803344	76822245	18902	2	116598	NM_053849	57244	ENSRNOG00000006228	Pdia4	protein disulfide isomerase family A, member 4
chrX	5001	10001	5001	+	0.00156449	0.251659	0.328	0.276	1	H3K27me3	Distal Intergenic	21	918817	922000	3184	2	314431	NM_001108058	911999	ENSRNOG00000045622	Spaca5	sperm acrosome associated 5
chr4	76770001	76775001	5001	+	0.00180865	-0.198743	0.401	0.449	1	H3K27me3	Distal Intergenic	4	76803344	76822245	18902	2	116598	NM_053849	47244	ENSRNOG00000006228	Pdia4	protein disulfide isomerase family A, member 4
chr4	76750001	76755001	5001	+	0.00247527	-0.202537	0.384	0.433	1	H3K27me3	Distal Intergenic	4	76624399	76687362	62964	2	312299	NM_001134979	-62639	ENSRNOG00000006048	Ezh2	enhancer of zeste 2 polycomb repressive complex 2 subunit
chr19	22960001	22965001	5001	+	0.00278357	0.271084	0.286	0.24	1	H3K27me3	Distal Intergenic	19	23055092	23074372	19281	2	361378	NM_199404	109371	ENSRNOG00000023910	Man2b1	mannosidase, alpha, class 2B, member 1
chr3	2235001	2240001	5001	+	0.00287339	-0.116243	0.686	0.721	1	H3K27me3	Promoter	3	2235681	2240483	4803	1	100861535	NR_046246	0	ENSRNOG00000068405	Rn28s	28S ribosomal RNA
chr19	13755001	13760001	5001	+	0.0033662	0.275327	0.255	0.21	1	H3K27me3	Intron (NM_001014221/363337, intron 1 of 4)	19	13737880	13768161	30282	1	363337	NM_001014221	17121	NA	NA	NA
chr3	2245001	2250001	5001	+	0.00365064	0.220115	0.352	0.307	1	H3K27me3	Distal Intergenic	3	2238027	2239021	995	2	257642	NM_147136	-5980	NA	LOC257642	rRNA promoter binding protein
chr4	10320001	10325001	5001	+	0.00488229	0.203442	0.381	0.336	1	H3K27me3	3' UTR	4	10279606	10320088	40483	1	26954	NM_013216	40395	ENSRNOG00000050578	Rheb	Ras homolog, mTORC1 binding
chr3	135095001	135100001	5001	+	0.00657504	-0.267688	0.223	0.258	1	H3K27me3	Distal Intergenic	3	134789291	134801636	12346	1	311505	NM_001107787	305710	ENSRNOG00000024882	Pax1	paired box 1
chrX	33490001	33495001	5001	+	0.00786295	-0.187092	0.373	0.408	1	H3K27me3	Distal Intergenic	21	33843689	33844549	861	1	54256	NM_019308	-348688	ENSRNOG00000069341	Gja6	gap junction protein, alpha 6
chr6	41095001	41100001	5001	+	0.0084055	-0.178606	0.397	0.428	1	H3K27me3	Distal Intergenic	6	41117433	41194593	77161	1	690450	NM_001191107	-17432	ENSRNOG00000061415	Taf1b	TATA-box binding protein associated factor, RNA polymerase I subunit B
chrX	13980001	13985001	5001	+	0.00880672	0.200143	0.338	0.293	1	H3K27me3	Distal Intergenic	21	13917137	13933201	16065	1	102552805	NM_001301646	62864	NA	LOC102552805	uncharacterized LOC102552805
chr3	2225001	2230001	5001	+	0.00947097	0.133076	0.593	0.533	1	H3K27me3	Distal Intergenic	3	2231807	2233678	1872	1	100861533	NR_046237	-1806	ENSRNOG00000068307	Rn18s	18S ribosomal RNA
chr4	76745001	76750001	5001	+	0.0107722	-0.187802	0.352	0.388	1	H3K27me3	Distal Intergenic	4	76624399	76687362	62964	2	312299	NM_001134979	-57639	ENSRNOG00000006048	Ezh2	enhancer of zeste 2 polycomb repressive complex 2 subunit
chr14	46235001	46240001	5001	+	0.0144708	0.248286	0.251	0.215	1	H3K27me3	Distal Intergenic	14	46718760	46917154	198395	1	305367	NM_001107216	-478759	ENSRNOG00000056826	Arap2	ArfGAP with RhoGAP domain, ankyrin repeat and PH domain 2
chr17	1	5001	5001	+	0.0198	-0.168898	0.333	0.367	1	H3K27me3	Distal Intergenic	17	33740	34666	927	1	406035	NM_001001122	-28739	ENSRNOG00000067756	Or9s18	olfactory receptor family 9 subfamily S member 18
chr3	2240001	2245001	5001	+	0.0293226	0.108549	0.544	0.505	1	H3K27me3	Promoter	3	2238027	2239021	995	2	257642	NM_147136	-980	NA	LOC257642	rRNA promoter binding protein
chr4	76775001	76780001	5001	+	0.0305765	-0.131103	0.446	0.48	1	H3K27me3	Distal Intergenic	4	76803344	76822245	18902	2	116598	NM_053849	42244	ENSRNOG00000006228	Pdia4	protein disulfide isomerase family A, member 4
chr9	10015001	10020001	5001	+	0.031904	-0.191647	0.28	0.312	1	H3K27me3	Distal Intergenic	9	9760355	9900760	140406	1	450235	NM_001007558	254646	ENSRNOG00000050325	Adgre4	adhesion G protein-coupled receptor E4
chr14	3905001	3910001	5001	+	0.0387604	0.166325	0.327	0.3	1	H3K27me3	Distal Intergenic	14	4030259	4045384	15126	2	305131	NM_001008338	135383	ENSRNOG00000002121	Lrrc8d	leucine rich repeat containing 8 VRAC subunit D
chr13	83470001	83475001	5001	+	0.0426836	-0.200149	0.254	0.284	1	H3K27me3	Distal Intergenic	13	83526657	83542552	15896	1	498278	NM_001109075	-51656	ENSRNOG00000034221	Cfap126	cilia and flagella associated protein 126
chr4	10325001	10330001	5001	+	0.0460122	0.15029	0.348	0.317	1	H3K27me3	Distal Intergenic	4	10279606	10320088	40483	1	26954	NM_013216	45395	ENSRNOG00000050578	Rheb	Ras homolog, mTORC1 binding
chr17	10320001	10325001	5001	+	0.0495626	-0.176875	0.298	0.323	1	H3K27me3	Distal Intergenic	17	10384441	10385517	1077	2	25461	NM_012965	60516	ENSRNOG00000018260	Hrh2	histamine receptor H 2
chr9	10120001	10125001	5001	+	0.0510951	-0.16046	0.235	0.267	1	H3K27me3	Distal Intergenic	9	9760355	9900760	140406	1	450235	NM_001007558	359646	ENSRNOG00000050325	Adgre4	adhesion G protein-coupled receptor E4
chr3	2255001	2260001	5001	+	0.0531673	0.131356	0.362	0.329	1	H3K27me3	Distal Intergenic	3	2238027	2239021	995	2	257642	NM_147136	-15980	NA	LOC257642	rRNA promoter binding protein
chr14	3895001	3900001	5001	+	0.0537469	0.16639	0.255	0.221	1	H3K27me3	Distal Intergenic	14	4030259	4045384	15126	2	305131	NM_001008338	145383	ENSRNOG00000002121	Lrrc8d	leucine rich repeat containing 8 VRAC subunit D
chr2	785001	790001	5001	+	0.0585476	-0.189731	0.234	0.259	1	H3K27me3	Distal Intergenic	2	3931942	3970735	38794	1	80897	NM_030836	-3141941	ENSRNOG00000009997	Erap1	endoplasmic reticulum aminopeptidase 1
chr4	165140001	165145001	5001	+	0.0598036	-0.161776	0.283	0.31	1	H3K27me3	Exon (NM_031979/83807, exon 5 of 10)	4	165129758	165153069	23312	2	83807	NM_031979	8068	ENSRNOG00000005480	Ybx3	Y box binding protein 3
chr17	30980001	30985001	5001	+	0.0680566	0.105219	0.513	0.47	1	H3K27me3	Exon (NM_199085/291085, exon 4 of 7)	17	30970958	30989695	18738	1	291085	NM_199085	9043	ENSRNOG00000017962	Serpinb6a	serpin family B member 6A
chr8	51940001	51945001	5001	+	0.0700124	-0.169958	0.249	0.274	1	H3K27me3	Distal Intergenic	8	52074472	52155739	81268	1	367085	NM_213629	-129471	ENSRNOG00000025624	Arhgap20	Rho GTPase activating protein 20
chr10	107205001	107210001	5001	+	0.0700236	-0.150846	0.3	0.326	1	H3K27me3	Distal Intergenic	10	106963880	106977875	13996	1	316842	NM_001014104	241121	ENSRNOG00000046202	Metrnl	meteorin-like, glial cell differentiation regulator
chr9	10665001	10670001	5001	+	0.0755649	-0.140886	0.298	0.327	1	H3K27me3	Distal Intergenic	9	10695592	10712323	16732	1	680486	NM_001109414	-25591	ENSRNOG00000023474	Dazl	deleted in azoospermia-like
chr6	18190001	18195001	5001	+	0.0770664	-0.13107	0.387	0.407	1	H3K27me3	Distal Intergenic	6	16697829	16870259	172431	2	298744	NM_001169103	-1319742	ENSRNOG00000004208	Crim1	cysteine rich transmembrane BMP regulator 1
chr20	3340001	3345001	5001	+	0.0815051	-0.144626	0.292	0.317	1	H3K27me3	Promoter	20	3339493	3342533	3041	2	309600	NM_001008835	0	NA	RT1-CE12	RT1 class I, locus CE12
chr20	3305001	3310001	5001	+	0.0823336	0.149358	0.295	0.268	1	H3K27me3	Distal Intergenic	20	3297117	3300776	3660	2	414270	NM_001033985	-4225	ENSRNOG00000066181	RT1-CE14	RT1 class I, locus CE14
chr18	77280001	77285001	5001	+	0.0876594	0.145949	0.325	0.297	1	H3K27me3	Distal Intergenic	18	77454435	77463785	9351	1	291403	NM_001106129	-169434	ENSRNOG00000016239	Ptgr3	prostaglandin reductase 3
chr1	160465001	160470001	5001	+	0.0946511	-0.166941	0.245	0.266	1	H3K27me3	Distal Intergenic	1	160458552	160459502	951	2	405392	NM_001001018	-5499	ENSRNOG00000066657	Or2ag19b	olfactory receptor family 2 subfamily AG member 19B
chr9	9975001	9980001	5001	+	0.0984708	-0.149221	0.253	0.276	1	H3K27me3	Distal Intergenic	9	9760355	9900760	140406	1	450235	NM_001007558	214646	ENSRNOG00000050325	Adgre4	adhesion G protein-coupled receptor E4
chr2	125740001	125745001	5001	+	0.10489	-0.134842	0.27	0.293	1	H3K27me3	Distal Intergenic	2	124764471	124793038	28568	1	361941	NM_001009707	975530	ENSRNOG00000038330	C2h4orf33	similar to human chromosome 4 open reading frame 33
chr9	10115001	10120001	5001	+	0.109813	-0.112094	0.351	0.376	1	H3K27me3	Distal Intergenic	9	9760355	9900760	140406	1	450235	NM_001007558	354646	ENSRNOG00000050325	Adgre4	adhesion G protein-coupled receptor E4
chr20	3405001	3410001	5001	+	0.111016	-0.126298	0.321	0.341	1	H3K27me3	Exon (NM_012645/24737, exon 3 of 8)	20	3330707	3421371	90665	2	24737	NM_012645	11370	NA	RT1-EC2	RT1 class Ib, locus EC2
chr9	10660001	10665001	5001	+	0.130661	-0.129725	0.27	0.295	1	H3K27me3	Distal Intergenic	9	10695592	10712323	16732	1	680486	NM_001109414	-30591	ENSRNOG00000023474	Dazl	deleted in azoospermia-like
chr3	2250001	2255001	5001	+	0.132661	0.125107	0.295	0.273	1	H3K27me3	Distal Intergenic	3	2238027	2239021	995	2	257642	NM_147136	-10980	NA	LOC257642	rRNA promoter binding protein
chr4	76755001	76760001	5001	+	0.135206	-0.110596	0.381	0.396	1	H3K27me3	Distal Intergenic	4	76803344	76822245	18902	2	116598	NM_053849	62244	ENSRNOG00000006228	Pdia4	protein disulfide isomerase family A, member 4
chr1	169375001	169380001	5001	+	0.14439	-0.116203	0.387	0.402	1	H3K27me3	Distal Intergenic	1	168993032	169100433	107402	1	293166	NM_001106285	381969	ENSRNOG00000024712	Insc	INSC, spindle orientation adaptor protein
chr6	15025001	15030001	5001	+	0.144903	0.105055	0.315	0.287	1	H3K27me3	Distal Intergenic	6	15139071	15180419	41349	1	298757	NM_001100671	-109070	ENSRNOG00000006523	Atl2	atlastin GTPase 2
chr19	51610001	51615001	5001	+	0.145634	-0.122319	0.247	0.272	1	H3K27me3	Distal Intergenic	19	51552894	51572320	19427	1	361438	NM_001039030	57107	ENSRNOG00000026964	Gas8	growth arrest specific 8
chr8	38215001	38220001	5001	+	0.146782	-0.133879	0.229	0.252	1	H3K27me3	Distal Intergenic	8	38302857	38303789	933	1	302087	NM_001000488	-82856	ENSRNOG00000067825	Or8b101d	olfactory receptor family 8 subfamily B member 101D
chr13	83475001	83480001	5001	+	0.160529	-0.12943	0.295	0.314	1	H3K27me3	Distal Intergenic	13	83526657	83542552	15896	1	498278	NM_001109075	-46656	ENSRNOG00000034221	Cfap126	cilia and flagella associated protein 126
chr6	18195001	18200001	5001	+	0.161331	-0.135164	0.243	0.263	1	H3K27me3	Distal Intergenic	6	16697829	16870259	172431	2	298744	NM_001169103	-1324742	ENSRNOG00000004208	Crim1	cysteine rich transmembrane BMP regulator 1
chr12	46635001	46640001	5001	+	0.180356	-0.11064	0.34	0.36	1	H3K27me3	Distal Intergenic	12	46575004	46578873	3870	1	363931	NM_001135840	59997	ENSRNOG00000062521	Gtpbp6	GTP binding protein 6 (putative)
chrX	2010001	2015001	5001	+	0.180472	-0.132298	0.275	0.292	1	H3K27me3	Distal Intergenic	21	1872581	1916704	44124	2	367714	NM_001109012	-93297	ENSRNOG00000025428	Rp2	RP2 activator of ARL3 GTPase
chr6	88780001	88785001	5001	+	0.18698	-0.131519	0.257	0.275	1	H3K27me3	Exon (NM_130420/155812, exon 6 of 10)	6	88697598	88740260	42663	2	64035	NM_022268	-39741	ENSRNOG00000006388	Pygl	glycogen phosphorylase L
chr20	3460001	3465001	5001	+	0.197269	-0.112758	0.273	0.29	1	H3K27me3	Promoter	20	3460979	3461929	951	2	415073	NR_002155	0	NA	RT1-CE6	RT1 class I, locus CE6
chr1	55015001	55020001	5001	+	0.214141	0.105384	0.28	0.257	1	H3K27me3	Distal Intergenic	1	54858286	54872201	13916	1	685666	NM_001099465	156715	ENSRNOG00000013671	Vom2r9	vomeronasal 2 receptor, 9
chr9	10055001	10060001	5001	+	0.220468	-0.126103	0.253	0.269	1	H3K27me3	Distal Intergenic	9	9760355	9900760	140406	1	450235	NM_001007558	294646	ENSRNOG00000050325	Adgre4	adhesion G protein-coupled receptor E4
chr8	101805001	101810001	5001	+	0.228285	0.103904	0.272	0.252	1	H3K27me3	Distal Intergenic	8	101704771	101798521	93751	2	363122	NM_001012202	-6480	ENSRNOG00000022999	Ppp2r3a	protein phosphatase 2, regulatory subunit B'', alpha
chrX	78765001	78770001	5001	+	0.29937	-0.116499	0.295	0.302	1	H3K27me3	Distal Intergenic	21	78204553	78361943	157391	2	24942	NM_017067	-403058	ENSRNOG00000000161	Chm	CHM Rab escort protein
chr6	15030001	15035001	5001	+	0.350056	-0.101922	0.344	0.351	1	H3K27me3	Distal Intergenic	6	15139071	15180419	41349	1	298757	NM_001100671	-104070	ENSRNOG00000006523	Atl2	atlastin GTPase 2
chr19	21915001	219200011	197285011	+	6.05e-08	-1.08777	0.195	0.378	0.0263841	H3K4me1	Promoter	19	33786419	33787879	1461	1	100189544	NM_001135006	0	NA	Nrn1l	neuritin 1-like
chr6	128510001	1285150011	1156640011	+	0.000326157	0.722748	0.367	0.229	1	H3K4me1	Promoter	6	128725539	128725624	86	1	100313969	NR_031769	0	ENSRNOG00000035454	Mir323	microRNA 323
chr19	21920001	219250011	197330011	+	0.00160484	-0.679261	0.209	0.313	1	H3K4me1	Promoter	19	33786419	33787879	1461	1	100189544	NM_001135006	0	NA	Nrn1l	neuritin 1-like
chr17	30980001	309850011	278870011	+	0.00241731	0.576424	0.333	0.209	1	H3K4me1	Promoter	17	68035758	68035843	86	2	100314093	NR_032251	0	NA	Mir466b-1	microRNA mir-466b-1
chr19	13770001	137750011	123980011	+	0.00408191	0.605171	0.347	0.244	1	H3K4me1	Promoter	19	13796623	13822112	25490	1	100125372	NM_001103359	0	ENSRNOG00000015438	Ces1f	carboxylesterase 1F
chr6	88780001	887850011	799070011	+	0.00487765	0.657311	0.278	0.179	1	H3K4me1	Promoter	6	121882565	121898452	15888	2	100233176	NM_001142942	0	ENSRNOG00000046085	Gon7	GON7 subunit of KEOPS complex
chr16	76395001	76400001	5001	+	0.00645586	0.76933	0.381	0.279	1	H3K4me1	Exon (NM_001127301/361181, exon 11 of 20)	16	76356236	76372920	16685	2	25328	NM_012857	-22081	ENSRNOG00000019629	Lamp1	lysosomal-associated membrane protein 1
chr9	21175001	21180001	5001	+	0.00949137	0.295026	0.643	0.502	1	H3K4me1	Distal Intergenic	9	20880380	20883895	3516	2	641658	NM_001037534	-291106	NA	Defb17	defensin beta 17
chr4	76755001	767600011	690845011	+	0.0124943	0.56384	0.296	0.204	1	H3K4me1	Promoter	4	76827811	76840857	13047	2	100158223	NM_001127594	0	ENSRNOG00000006925	Zfp786	zinc finger protein 786
chr1	95125001	95130001	5001	+	0.0157746	0.342221	0.519	0.408	1	H3K4me1	Exon (NM_001100690/308572, exon 12 of 42)	1	95096266	95158836	62571	2	308572	NM_001100690	28835	ENSRNOG00000020014	Myh14	myosin heavy chain 14
chr9	10120001	101250011	91130011	+	0.0178211	0.544707	0.29	0.199	1	H3K4me1	Promoter	9	48243365	48253196	9832	2	100188936	NM_001134704	0	ENSRNOG00000064999	Ormdl1	ORMDL sphingolipid biosynthesis regulator 1
chr9	9990001	9995001	5001	+	0.0178904	0.587058	0.258	0.179	1	H3K4me1	Distal Intergenic	9	9760355	9900760	140406	1	450235	NM_001007558	229646	ENSRNOG00000050325	Adgre4	adhesion G protein-coupled receptor E4
chr4	76750001	767550011	690800011	+	0.0254671	0.492604	0.304	0.224	1	H3K4me1	Promoter	4	76827811	76840857	13047	2	100158223	NM_001127594	0	ENSRNOG00000006925	Zfp786	zinc finger protein 786
chr3	16310001	16315001	5001	+	0.0312619	0.170739	0.558	0.448	1	H3K4me1	Distal Intergenic	3	16274918	16284464	9547	2	85256	NM_053494	-25537	ENSRNOG00000022274	Slc2a8	solute carrier family 2 member 8
chr4	127375001	127380001	5001	+	0.0365371	0.494596	0.318	0.254	1	H3K4me1	Distal Intergenic	4	127274472	127275699	1228	1	687056	NM_001134996	100529	ENSRNOG00000065327	LOC687056	hypothetical protein LOC687056
chr17	1	50011	50011	+	0.0432924	0.438935	0.274	0.204	1	H3K4me1	Promoter	17	47738	48685	948	2	290957	NM_001000104	0	ENSRNOG00000018489	Or14p1	olfactory receptor family 14 subfamily P member 1
chr19	51575001	51580001	5001	+	0.045859	-0.304474	0.385	0.458	1	H3K4me1	Distal Intergenic	19	51552894	51572320	19427	1	361438	NM_001039030	22107	ENSRNOG00000026964	Gas8	growth arrest specific 8
chr9	10115001	101200011	91085011	+	0.0535003	0.299973	0.462	0.373	1	H3K4me1	Promoter	9	48243365	48253196	9832	2	100188936	NM_001134704	0	ENSRNOG00000064999	Ormdl1	ORMDL sphingolipid biosynthesis regulator 1
chr10	44750001	44755001	5001	+	0.0556116	0.425322	0.304	0.239	1	H3K4me1	Promoter	10	44750703	44765464	14762	1	497914	NM_001127302	0	ENSRNOG00000053961	Med9	mediator complex subunit 9
chr5	107390001	107395001	5001	+	0.0596454	0.316679	0.414	0.338	1	H3K4me1	Distal Intergenic	5	105960873	106086539	125667	2	286973	NM_001302217	-1303462	ENSRNOG00000006853	Elavl2	ELAV like RNA binding protein 2
chr1	169375001	1693800011	1524425011	+	0.0615861	0.325345	0.375	0.308	1	H3K4me1	Promoter	1	202405759	202413850	8092	2	100126191	NM_001109979	0	ENSRNOG00000070897	Rab1b	RAB1B, member RAS oncogene family
chr19	51595001	51600001	5001	+	0.0667968	-0.358931	0.239	0.308	1	H3K4me1	Distal Intergenic	19	51552894	51572320	19427	1	361438	NM_001039030	42107	ENSRNOG00000026964	Gas8	growth arrest specific 8
chr4	76780001	76785001	5001	+	0.0801769	0.30709	0.379	0.323	1	H3K4me1	Distal Intergenic	4	76803344	76822245	18902	2	116598	NM_053849	37244	ENSRNOG00000006228	Pdia4	protein disulfide isomerase family A, member 4
chr13	100555001	100560001	5001	+	0.09094	0.254553	0.422	0.338	1	H3K4me1	Distal Intergenic	13	100510195	100548718	38524	2	305055	NM_001107199	-6283	ENSRNOG00000002627	Kctd3	potassium channel tetramerization domain containing 3
chr20	15055001	15060001	5001	+	0.121261	0.274627	0.29	0.229	1	H3K4me1	Distal Intergenic	20	14002696	14700033	697338	2	690865	NM_001271377	-354968	ENSRNOG00000000606	Pcdh15	protocadherin related 15
chr9	10060001	100650011	90590011	+	0.123186	0.186384	0.495	0.423	1	H3K4me1	Promoter	9	48243365	48253196	9832	2	100188936	NM_001134704	0	ENSRNOG00000064999	Ormdl1	ORMDL sphingolipid biosynthesis regulator 1
chr19	51585001	51590001	5001	+	0.1239	-0.315776	0.241	0.294	1	H3K4me1	Distal Intergenic	19	51552894	51572320	19427	1	361438	NM_001039030	32107	ENSRNOG00000026964	Gas8	growth arrest specific 8
chr3	161185001	161190001	5001	+	0.150438	-0.285087	0.27	0.313	1	H3K4me1	Intron (NM_001191744/296409, intron 2 of 6)	3	161208038	161237687	29650	1	296410	NM_001033890	-18037	ENSRNOG00000005083	Rtfdc1	replication termination factor 2 domain containing 1
chr10	36355001	36360001	5001	+	0.153113	0.249169	0.4	0.343	1	H3K4me1	Promoter	10	36358110	36377864	19755	1	24672	NM_017039	0	ENSRNOG00000005389	Ppp2ca	protein phosphatase 2 catalytic subunit alpha
chr9	10665001	106700011	96035011	+	0.170233	0.218397	0.349	0.294	1	H3K4me1	Promoter	9	48243365	48253196	9832	2	100188936	NM_001134704	0	ENSRNOG00000064999	Ormdl1	ORMDL sphingolipid biosynthesis regulator 1
chr4	76745001	767500011	690755011	+	0.178518	0.341993	0.27	0.234	1	H3K4me1	Promoter	4	76827811	76840857	13047	2	100158223	NM_001127594	0	ENSRNOG00000006925	Zfp786	zinc finger protein 786
chr18	37620001	37625001	5001	+	0.235839	0.14115	0.535	0.473	1	H3K4me1	Distal Intergenic	18	36798372	37255038	456667	2	307449	NM_001170534	-364963	ENSRNOG00000011271	Mcc	MCC regulator of WNT signaling pathway
chrX	78765001	787700011	708935011	+	0.259302	-0.231638	0.219	0.264	1	H3K4me1	Promoter	21	116482945	116487394	4450	2	100190895	NM_001135607	0	ENSRNOG00000053351	Rhox3	reproductive homeobox on X chromosome 3
chr19	51590001	51595001	5001	+	0.266146	-0.261001	0.274	0.308	1	H3K4me1	Distal Intergenic	19	51552894	51572320	19427	1	361438	NM_001039030	37107	ENSRNOG00000026964	Gas8	growth arrest specific 8
chr18	39970001	39975001	5001	+	0.286473	0.139807	0.448	0.388	1	H3K4me1	Distal Intergenic	18	40050623	40171954	121332	2	361324	NM_001108430	196953	ENSRNOG00000004033	Sema6a	semaphorin 6A
chr1	165450001	165455001	5001	+	0.339155	-0.156275	0.355	0.388	1	H3K4me1	Distal Intergenic	1	165181433	165193583	12151	2	361628	NM_001017374	-256418	ENSRNOG00000017158	Eif4g2	eukaryotic translation initiation factor 4, gamma 2
chr12	46635001	466400011	419765011	+	0.340135	-0.244927	0.245	0.274	1	H3K4me1	Distal Intergenic	12	46575004	46578873	3870	1	363931	NM_001135840	59997	ENSRNOG00000062521	Gtpbp6	GTP binding protein 6 (putative)
chr19	51580001	51585001	5001	+	0.343814	-0.17993	0.26	0.299	1	H3K4me1	Distal Intergenic	19	51552894	51572320	19427	1	361438	NM_001039030	27107	ENSRNOG00000026964	Gas8	growth arrest specific 8
chr3	127260001	127265001	5001	+	0.359925	0.116929	0.477	0.423	1	H3K4me1	Intron (NM_001044243/311468, intron 9 of 12)	3	127176690	127399600	222911	2	311468	NM_001044243	134599	ENSRNOG00000004493	Tasp1	taspase 1
chr1	190595001	190600001	5001	+	0.360854	0.200769	0.473	0.423	1	H3K4me1	Distal Intergenic	1	190496319	190522762	26444	2	291234	NM_001271366	-72239	ENSRNOG00000028137	Mki67	marker of proliferation Ki-67
chr4	92005001	92010001	5001	+	0.369864	0.181854	0.284	0.254	1	H3K4me1	Distal Intergenic	4	92415228	93857174	1441947	1	79220	NM_024379	-405227	ENSRNOG00000006174	Grid2	glutamate ionotropic receptor delta type subunit 2
chr4	76760001	767650011	690890011	+	0.423992	0.137149	0.284	0.259	1	H3K4me1	Promoter	4	76827811	76840857	13047	2	100158223	NM_001127594	0	ENSRNOG00000006925	Zfp786	zinc finger protein 786
chr3	14415001	14420001	5001	+	0.47855	-0.197525	0.284	0.318	1	H3K4me1	Intron (NM_138914/192348, intron 1 of 15)	3	14316011	14424226	108216	2	192348	NM_138914	4225	ENSRNOG00000008258	Fnbp1	formin binding protein 1
chr6	41095001	411000011	369905011	+	0.491845	0.10183	0.341	0.308	1	H3K4me1	Promoter	6	121882565	121898452	15888	2	100233176	NM_001142942	0	ENSRNOG00000046085	Gon7	GON7 subunit of KEOPS complex
