# Supplementary material for: Single-cell profiling of H3K4me1-H3K27me3 revealed bivalent regulation of abnormal neuronal development caused by prenatal e-cigarette vaporing
Source: Commun Biol. 2025 Sep 1;8:1326. doi: 10.1038/s42003-025-08683-8 (PMC12402338; doi:10.1038/s42003-025-08683-8)
Supplement: Supplementary file 6 — Supplementary Data 4 [file 42003_2025_8683_MOESM6_ESM.xlsx]

## Sheet: RNAseq_cluster_DEGs
Supplementary Data 4a. E-cig Induced DEGs in Each Cluster of Paired-Tag RNA-seq Dataset
	avg_log2FC	pct.1	pct.2	p_val_adj	ensembl_ID	cluster	rgd_symbol	wikigene_description
9.17e-07	0.671344	0.342	0.244	0.0276936	ENSRNOG00000070905	Immature_N
3.71e-06	-0.442169	0.359	0.43	0.112095	ENSRNOG00000005550	Immature_N	Lrfn5	leucine rich repeat and fibronectin type III domain containing 5
7.83e-05	0.515415	0.262	0.185	1	ENSRNOG00000020423	Immature_N	Apc	APC regulator of WNT signaling pathway
0.000401222	0.372778	0.284	0.212	1	ENSRNOG00000018778	Immature_N	Cadm1	cell adhesion molecule 1
0.000435616	-0.581987	0.191	0.25	1	ENSRNOG00000037911	Immature_N
0.000728052	-0.433866	0.302	0.359	1	ENSRNOG00000027869	Immature_N	Sox5	SRY-box transcription factor 5
0.000971264	-0.60008	0.17	0.217	1	ENSRNOG00000003261	Immature_N	Usp9x	ubiquitin specific peptidase 9, X-linked
8.76e-21	-0.515718	0.813	0.867	2.65e-16	ENSRNOG00000006617	L2/3_IT	Cntnap2	contactin associated protein 2
3.95e-13	-0.661218	0.458	0.519	1.19e-08	ENSRNOG00000057716	L2/3_IT	Sgcz	sarcoglycan zeta
6.15e-13	0.642379	0.479	0.316	1.86e-08	ENSRNOG00000062886	L2/3_IT	LOC120100313	small nucleolar RNA SNORD116
4.54e-12	0.490432	0.667	0.522	1.37e-07	ENSRNOG00000010827	L2/3_IT	Ptbp2	polypyrimidine tract binding protein 2
4.66e-11	0.497996	0.652	0.502	1.41e-06	ENSRNOG00000070905	L2/3_IT
2.92e-10	0.492684	0.508	0.363	8.81e-06	ENSRNOG00000063661	L2/3_IT	LOC120093332	small nucleolar RNA SNORD113/SNORD114 family
5.12e-08	0.388327	0.878	0.813	0.00154747	ENSRNOG00000000368	L2/3_IT	Grik2	glutamate ionotropic receptor kainate type subunit 2
6.33e-08	0.330824	0.722	0.61	0.00191201	ENSRNOG00000018778	L2/3_IT	Cadm1	cell adhesion molecule 1
6.36e-08	-0.291152	0.795	0.839	0.00192003	ENSRNOG00000005550	L2/3_IT	Lrfn5	leucine rich repeat and fibronectin type III domain containing 5
3.67e-07	0.665419	0.302	0.197	0.0110887	ENSRNOG00000053753	L2/3_IT	Thsd4	thrombospondin type 1 domain containing 4
4.06e-07	-0.61182	0.234	0.276	0.0122651	ENSRNOG00000069588	L2/3_IT
4.2e-07	-0.258133	0.852	0.86	0.0126835	ENSRNOG00000066120	L2/3_IT	Nalf1	NALCN channel auxiliary factor 1
4.39e-07	0.352388	0.296	0.201	0.0132703	ENSRNOG00000070339	L2/3_IT	LOC120093323	small nucleolar RNA SNORD113/SNORD114 family
6.9e-07	-0.419145	0.48	0.532	0.0208543	ENSRNOG00000042978	L2/3_IT	Ncald	neurocalcin delta
6.98e-07	0.268291	0.89	0.827	0.0210802	ENSRNOG00000013072	L2/3_IT	Plxna4	plexin A4
7.01e-07	0.618938	0.523	0.411	0.0211897	ENSRNOG00000023908	L2/3_IT	Egfem1	EGF-like and EMI domain containing 1
7.57e-07	-0.729372	0.2	0.285	0.0228565	ENSRNOG00000008482	L2/3_IT	Rbms1	RNA binding motif, single stranded interacting protein 1
9.29e-07	0.348137	0.398	0.291	0.0280533	ENSRNOG00000007302	L2/3_IT	Fbn1	fibrillin 1
1.81e-06	0.420881	0.347	0.244	0.054674	ENSRNOG00000001585	L2/3_IT	Nrip1	nuclear receptor interacting protein 1
1.99e-06	0.830901	0.266	0.178	0.0600096	ENSRNOG00000006966	L2/3_IT	Nfia	nuclear factor I/A
2.85e-06	0.401785	0.391	0.285	0.0862192	ENSRNOG00000068604	L2/3_IT	LOC120093372
3.29e-06	0.405989	0.628	0.527	0.0994559	ENSRNOG00000051261	L2/3_IT	AABR07021536.1
4.08e-06	0.337472	0.718	0.638	0.123198	ENSRNOG00000004269	L2/3_IT	Myt1l	myelin transcription factor 1-like
4.98e-06	0.411553	0.483	0.374	0.150283	ENSRNOG00000056894	L2/3_IT	St6galnac3	ST6 N-acetylgalactosaminide alpha-2,6-sialyltransferase 3
6.85e-06	0.768851	0.213	0.132	0.20697	ENSRNOG00000023299	L2/3_IT	Hfm1	helicase for meiosis 1
7.12e-06	-0.273843	0.731	0.762	0.215062	ENSRNOG00000067416	L2/3_IT	Kcnd2	potassium voltage-gated channel subfamily D member 2
7.35e-06	-0.364159	0.454	0.491	0.221931	ENSRNOG00000027026	L2/3_IT	Jazf1	JAZF zinc finger 1
7.54e-06	0.379682	0.23	0.15	0.2277	ENSRNOG00000066357	L2/3_IT	LOC120093369	small nucleolar RNA SNORD113/SNORD114 family
7.67e-06	-0.364636	0.502	0.548	0.231607	ENSRNOG00000033942	L2/3_IT	Grin2a	glutamate ionotropic receptor NMDA type subunit 2A
7.75e-06	0.273278	0.854	0.818	0.233957	ENSRNOG00000027341	L2/3_IT	Tenm2	teneurin transmembrane protein 2
9.23e-06	0.785732	0.216	0.134	0.278675	ENSRNOG00000017326	L2/3_IT	Ctbp2	C-terminal binding protein 2
1e-05	0.370922	0.262	0.18	0.302399	ENSRNOG00000038225	L2/3_IT	Fbxo15	F-box protein 15
1.23e-05	0.496824	0.206	0.131	0.370456	ENSRNOG00000010840	L2/3_IT	Adamtsl3	ADAMTS-like 3
1.75e-05	0.344962	0.284	0.2	0.528007	ENSRNOG00000014275	L2/3_IT	Hook3	hook microtubule-tethering protein 3
1.93e-05	0.392609	0.343	0.249	0.583004	ENSRNOG00000060266	L2/3_IT	Exoc2	exocyst complex component 2
2.53e-05	-0.486625	0.334	0.392	0.765523	ENSRNOG00000034177	L2/3_IT	Efna5	ephrin A5
2.67e-05	-0.364085	0.483	0.525	0.8073	ENSRNOG00000055382	L2/3_IT	Hcn1	hyperpolarization-activated cyclic nucleotide-gated potassium channel 1
2.81e-05	0.491353	0.31	0.22	0.848936	ENSRNOG00000070984	L2/3_IT	LOC120100297	small nucleolar RNA SNORD116
2.98e-05	-0.392552	0.479	0.541	0.901289	ENSRNOG00000023993	L2/3_IT	Kif1a	kinesin family member 1A
3.59e-05	-0.399616	0.463	0.532	1	ENSRNOG00000002053	L2/3_IT	Fras1	Fraser extracellular matrix complex subunit 1
3.6e-05	0.283635	0.434	0.336	1	ENSRNOG00000067294	L2/3_IT	LOC120093331	small nucleolar RNA SNORD113/SNORD114 family
3.76e-05	0.270019	0.581	0.48	1	ENSRNOG00000005007	L2/3_IT	Scn3a	sodium voltage-gated channel alpha subunit 3
4.1e-05	0.402507	0.378	0.283	1	ENSRNOG00000005258	L2/3_IT	Myef2	myelin expression factor 2
4.24e-05	0.262591	0.41	0.315	1	ENSRNOG00000066582	L2/3_IT	LOC108352541
4.56e-05	-0.603327	0.266	0.33	1	ENSRNOG00000001764	L2/3_IT	Vps8	VPS8 subunit of CORVET complex
5.84e-05	-0.339113	0.312	0.317	1	ENSRNOG00000030213	L2/3_IT	Vps13c
5.99e-05	-0.258115	0.566	0.581	1	ENSRNOG00000050152	L2/3_IT	Chsy3	chondroitin sulfate synthase 3
7.39e-05	0.358413	0.226	0.154	1	ENSRNOG00000007951	L2/3_IT	Galnt14	polypeptide N-acetylgalactosaminyltransferase 14
7.53e-05	0.40429	0.409	0.316	1	ENSRNOG00000068799	L2/3_IT	LOC120093364	small nucleolar RNA SNORD113/SNORD114 family
7.64e-05	0.288088	0.609	0.513	1	ENSRNOG00000004181	L2/3_IT	Sdccag8	SHH signaling and ciliogenesis regulator SDCCAG8
8.37e-05	0.263106	0.276	0.202	1	ENSRNOG00000028097	L2/3_IT	Slc7a14	solute carrier family 7, member 14
9.43e-05	0.262987	0.627	0.535	1	ENSRNOG00000038436	L2/3_IT	Bltp1	bridge-like lipid transfer protein family member 1
9.93e-05	0.461998	0.289	0.206	1	ENSRNOG00000066907	L2/3_IT	LOC120100296	small nucleolar RNA SNORD116
0.000100434	-0.537183	0.209	0.289	1	ENSRNOG00000034007	L2/3_IT	Nr3c2	nuclear receptor subfamily 3, group C, member 2
0.000102999	-0.403045	0.388	0.423	1	ENSRNOG00000007377	L2/3_IT	Slit3	slit guidance ligand 3
0.000106042	0.474791	0.305	0.221	1	ENSRNOG00000068157	L2/3_IT	LOC120100324	small nucleolar RNA SNORD116
0.00012376	0.4651	0.302	0.219	1	ENSRNOG00000065738	L2/3_IT	LOC120100315	small nucleolar RNA SNORD116
0.000149481	0.566578	0.291	0.21	1	ENSRNOG00000003821	L2/3_IT	Rptor	regulatory associated protein of MTOR, complex 1
0.000154633	0.413046	0.203	0.137	1	ENSRNOG00000027940	L2/3_IT	Plppr3	phospholipid phosphatase related 3
0.000156004	-0.291039	0.545	0.593	1	ENSRNOG00000018602	L2/3_IT	Camta1	calmodulin binding transcription activator 1
0.000162395	0.473437	0.257	0.18	1	ENSRNOG00000063789	L2/3_IT	LOC120093382	small nucleolar RNA SNORD113/SNORD114 family
0.00018032	-0.359441	0.386	0.475	1	ENSRNOG00000000142	L2/3_IT	Plxdc2	plexin domain containing 2
0.000182478	-0.314025	0.209	0.191	1	ENSRNOG00000048949	L2/3_IT	Elovl6	ELOVL fatty acid elongase 6
0.000190828	0.35606	0.262	0.189	1	ENSRNOG00000005984	L2/3_IT	Etv6	ETS variant transcription factor 6
0.000192401	-0.568683	0.216	0.25	1	ENSRNOG00000007859	L2/3_IT	Cep83	coiled-coil domain-containing protein 41-like
0.00019516	0.449315	0.3	0.219	1	ENSRNOG00000069614	L2/3_IT	LOC120100327	small nucleolar RNA SNORD116
0.000197117	0.448551	0.3	0.219	1	ENSRNOG00000062499	L2/3_IT	LOC120100326	small nucleolar RNA SNORD116
0.000201304	-0.597406	0.252	0.301	1	ENSRNOG00000002353	L2/3_IT	Rab3gap2	RAB3 GTPase activating non-catalytic protein subunit 2
0.000206314	0.426929	0.301	0.22	1	ENSRNOG00000069804	L2/3_IT	LOC120100325	small nucleolar RNA SNORD116
0.000230452	-0.354137	0.405	0.435	1	ENSRNOG00000008704	L2/3_IT	Nlk	nemo like kinase
0.000231613	0.455396	0.303	0.223	1	ENSRNOG00000063802	L2/3_IT	LOC120100330	small nucleolar RNA SNORD116
0.000237039	0.489148	0.304	0.225	1	ENSRNOG00000005042	L2/3_IT	Ranbp17	RAN binding protein 17
0.000258937	0.43403	0.291	0.212	1	ENSRNOG00000063530	L2/3_IT	LOC120100295	small nucleolar RNA SNORD116
0.000300689	-0.393177	0.421	0.475	1	ENSRNOG00000003680	L2/3_IT	Gabrb2	gamma-aminobutyric acid type A receptor subunit beta 2
0.000323615	0.340319	0.262	0.19	1	ENSRNOG00000065473	L2/3_IT	LOC120100294	small nucleolar RNA SNORD116
0.000330873	-0.286521	0.44	0.447	1	ENSRNOG00000008237	L2/3_IT	Unc13b	unc-13 homolog B
0.000334801	-0.316279	0.442	0.463	1	ENSRNOG00000004925	L2/3_IT	Ppp1r12a	protein phosphatase 1, regulatory subunit 12A
0.000341212	-0.426277	0.346	0.409	1	ENSRNOG00000031536	L2/3_IT	Syndig1	synapse differentiation inducing 1
0.000345768	-0.521733	0.247	0.295	1	ENSRNOG00000025768	L2/3_IT	Clk1	CDC-like kinase 1
0.000347979	-0.696652	0.168	0.229	1	ENSRNOG00000019744	L2/3_IT	Prr16	proline rich 16
0.000367423	0.478659	0.334	0.254	1	ENSRNOG00000029185	L2/3_IT	Rasa1	RAS p21 protein activator 1
0.000375602	0.36553	0.409	0.323	1	ENSRNOG00000064927	L2/3_IT	LOC120093365	small nucleolar RNA SNORD113/SNORD114 family
0.000382478	-0.431803	0.31	0.349	1	ENSRNOG00000032410	L2/3_IT	Mtus2	microtubule associated scaffold protein 2
0.000399981	-0.259317	0.455	0.444	1	ENSRNOG00000011310	L2/3_IT	Pde10a	phosphodiesterase 10A
0.000416923	0.375036	0.292	0.219	1	ENSRNOG00000030775	L2/3_IT	Adarb2	adenosine deaminase, RNA-specific, B2
0.000443413	0.330234	0.34	0.261	1	ENSRNOG00000052405	L2/3_IT	Cdh4	cadherin 4
0.000468046	0.35862	0.352	0.271	1	ENSRNOG00000070175	L2/3_IT	LOC120093353	small nucleolar RNA SNORD113/SNORD114 family
0.000485567	0.510498	0.211	0.145	1	ENSRNOG00000003313	L2/3_IT	Glra2	glycine receptor, alpha 2
0.000496653	0.498277	0.333	0.254	1	ENSRNOG00000033790	L2/3_IT	Hnrnpu	heterogeneous nuclear ribonucleoprotein U
0.000518673	0.376319	0.25	0.183	1	ENSRNOG00000016725	L2/3_IT	Elp1	elongator acetyltransferase complex subunit 1
0.000555157	0.329594	0.286	0.211	1	ENSRNOG00000016724	L2/3_IT	Epb41l3	erythrocyte membrane protein band 4.1-like 3
0.000557698	0.582871	0.223	0.155	1	ENSRNOG00000013326	L2/3_IT	Hmbox1	homeobox containing 1
0.000618851	0.338761	0.329	0.253	1	ENSRNOG00000010624	L2/3_IT	Ap3b1	adaptor related protein complex 3 subunit beta 1
0.000660401	0.38136	0.267	0.195	1	ENSRNOG00000033765	L2/3_IT	Eif1	eukaryotic translation initiation factor 1
0.000661574	0.459753	0.235	0.166	1	ENSRNOG00000032735	L2/3_IT	Srek1	splicing regulatory glutamic acid and lysine rich protein 1
0.000670648	-0.274655	0.49	0.52	1	ENSRNOG00000042753	L2/3_IT	Fgf13	fibroblast growth factor 13
0.000708473	0.43976	0.276	0.203	1	ENSRNOG00000013587	L2/3_IT	Fam135a	family with sequence similarity 135, member A
0.000738134	-0.339957	0.403	0.434	1	ENSRNOG00000005634	L2/3_IT	Lingo2	leucine rich repeat and Ig domain containing 2
0.000825922	-0.318138	0.42	0.439	1	ENSRNOG00000067240	L2/3_IT	LOC103690742	uncharacterized LOC103690742
0.000838731	0.480115	0.301	0.227	1	ENSRNOG00000011268	L2/3_IT	Chd5	chromodomain helicase DNA binding protein 5
0.000874881	0.276977	0.354	0.279	1	ENSRNOG00000028335	L2/3_IT	Fat4	FAT atypical cadherin 4
0.000879225	-0.340308	0.41	0.46	1	ENSRNOG00000053122	L2/3_IT	Scn1a	sodium voltage-gated channel alpha subunit 1
0.000927883	0.469606	0.233	0.166	1	ENSRNOG00000016252	L2/3_IT	Mblac2	metallo-beta-lactamase domain containing 2
0.000961963	-0.282203	0.709	0.738	1	ENSRNOG00000021938	L2/3_IT	Lrrtm4	leucine rich repeat transmembrane neuronal 4
4.58e-10	0.841563	0.4	0.236	1.38e-05	ENSRNOG00000062886	inMGE	LOC120100313	small nucleolar RNA SNORD116
3.74e-06	0.591337	0.387	0.261	0.11306	ENSRNOG00000063661	inMGE	LOC120093332	small nucleolar RNA SNORD113/SNORD114 family
1.03e-05	0.54723	0.314	0.202	0.310692	ENSRNOG00000007410	inMGE	Dab1	DAB adaptor protein 1
2.56e-05	0.86119	0.222	0.13	0.772579	ENSRNOG00000063802	inMGE	LOC120100330	small nucleolar RNA SNORD116
3.03e-05	0.580509	0.287	0.183	0.914236	ENSRNOG00000007515	inMGE	Kif3a	kinesin family member 3a
4.45e-05	0.262218	0.814	0.713	1	ENSRNOG00000023809	inMGE	Opcml	opioid binding protein/cell adhesion molecule-like
4.6e-05	0.534748	0.216	0.128	1	ENSRNOG00000023238	inMGE	Dgkd	diacylglycerol kinase, delta
4.62e-05	-0.385423	0.662	0.709	1	ENSRNOG00000008666	inMGE	Etl4	enhancer trap locus 4
4.66e-05	0.623144	0.286	0.183	1	ENSRNOG00000070272	inMGE	LOC120093361	small nucleolar RNA SNORD113/SNORD114 family
4.9e-05	0.388287	0.342	0.239	1	ENSRNOG00000018674	inMGE	Ntrk3	neurotrophic receptor tyrosine kinase 3
7.33e-05	0.839377	0.216	0.13	1	ENSRNOG00000069614	inMGE	LOC120100327	small nucleolar RNA SNORD116
8.4e-05	0.8262	0.217	0.131	1	ENSRNOG00000062499	inMGE	LOC120100326	small nucleolar RNA SNORD116
9.72e-05	0.607964	0.307	0.205	1	ENSRNOG00000068799	inMGE	LOC120093364	small nucleolar RNA SNORD113/SNORD114 family
0.000102691	0.320057	0.31	0.214	1	ENSRNOG00000067294	inMGE	LOC120093331	small nucleolar RNA SNORD113/SNORD114 family
0.000104546	0.822633	0.216	0.131	1	ENSRNOG00000069804	inMGE	LOC120100325	small nucleolar RNA SNORD116
0.000105584	0.831111	0.217	0.132	1	ENSRNOG00000070984	inMGE	LOC120100297	small nucleolar RNA SNORD116
0.000113368	0.786534	0.217	0.131	1	ENSRNOG00000065738	inMGE	LOC120100315	small nucleolar RNA SNORD116
0.000126204	0.426718	0.451	0.339	1	ENSRNOG00000012284	inMGE	Khdrbs2	KH RNA binding domain containing, signal transduction associated 2
0.000140986	0.81787	0.205	0.124	1	ENSRNOG00000063530	inMGE	LOC120100295	small nucleolar RNA SNORD116
0.000158683	0.834676	0.201	0.121	1	ENSRNOG00000066907	inMGE	LOC120100296	small nucleolar RNA SNORD116
0.000163193	-0.384959	0.488	0.54	1	ENSRNOG00000069588	inMGE
0.000187238	0.315902	0.463	0.354	1	ENSRNOG00000010827	inMGE	Ptbp2	polypyrimidine tract binding protein 2
0.000197115	0.685861	0.228	0.141	1	ENSRNOG00000067746	inMGE	LOC120093339
0.000219125	0.432415	0.307	0.213	1	ENSRNOG00000056106	inMGE	Dip2b	disco-interacting protein 2 homolog B
0.000277632	0.775197	0.219	0.138	1	ENSRNOG00000068157	inMGE	LOC120100324	small nucleolar RNA SNORD116
0.000314601	-0.424346	0.554	0.611	1	ENSRNOG00000012428	inMGE	Maf	MAF bZIP transcription factor
0.000349272	0.818207	0.228	0.144	1	ENSRNOG00000005180	inMGE	Vstm2a	V-set and transmembrane domain containing 2A
0.000362546	0.365365	0.359	0.261	1	ENSRNOG00000018200	inMGE	Gad2	glutamate decarboxylase 2
0.000541129	0.445304	0.281	0.194	1	ENSRNOG00000068604	inMGE	LOC120093372
0.000607299	0.480052	0.269	0.185	1	ENSRNOG00000025278	inMGE	Scai	suppressor of cancer cell invasion
0.000659775	0.539674	0.299	0.21	1	ENSRNOG00000064927	inMGE	LOC120093365	small nucleolar RNA SNORD113/SNORD114 family
0.000661841	0.46137	0.205	0.132	1	ENSRNOG00000004150	inMGE	Slc9a7	solute carrier family 9 member A7
0.000693354	0.489439	0.268	0.182	1	ENSRNOG00000070175	inMGE	LOC120093353	small nucleolar RNA SNORD113/SNORD114 family
0.000710068	-0.691113	0.231	0.287	1	ENSRNOG00000001764	inMGE	Vps8	VPS8 subunit of CORVET complex
0.000756539	0.457885	0.307	0.217	1	ENSRNOG00000064399	inMGE	LOC120094123	uncharacterized LOC120094123
0.000781598	0.52819	0.22	0.143	1	ENSRNOG00000070339	inMGE	LOC120093323	small nucleolar RNA SNORD113/SNORD114 family
0.000811385	-0.344212	0.332	0.317	1	ENSRNOG00000049361	inMGE	Gas7	growth arrest specific 7
0.000970237	0.306265	0.388	0.297	1	ENSRNOG00000008616	inMGE	Ubr3	ubiquitin protein ligase E3 component n-recognin 3
6.47e-14	0.729337	0.61	0.395	1.96e-09	ENSRNOG00000062886	L4/5_IT1	LOC120100313	small nucleolar RNA SNORD116
1.42e-12	-1.50057	0.077	0.221	4.3e-08	ENSRNOG00000047581	L4/5_IT1	LOC100360856	hypothetical protein LOC100360856
1.17e-11	0.723863	0.782	0.646	3.54e-07	ENSRNOG00000070905	L4/5_IT1
5.58e-11	1.04833	0.419	0.243	1.68e-06	ENSRNOG00000068515	L4/5_IT1
6.62e-11	1.12222	0.419	0.254	2e-06	ENSRNOG00000066598	L4/5_IT1
1.93e-08	0.586918	0.399	0.248	0.000583801	ENSRNOG00000070984	L4/5_IT1	LOC120100297	small nucleolar RNA SNORD116
2e-08	0.590516	0.379	0.232	0.000604127	ENSRNOG00000066907	L4/5_IT1	LOC120100296	small nucleolar RNA SNORD116
5.2e-08	0.588953	0.384	0.238	0.00157203	ENSRNOG00000063530	L4/5_IT1	LOC120100295	small nucleolar RNA SNORD116
1.5e-07	0.54164	0.386	0.245	0.00453277	ENSRNOG00000069614	L4/5_IT1	LOC120100327	small nucleolar RNA SNORD116
1.76e-07	0.552529	0.386	0.245	0.00532459	ENSRNOG00000065738	L4/5_IT1	LOC120100315	small nucleolar RNA SNORD116
2.15e-07	0.533865	0.386	0.246	0.00648195	ENSRNOG00000062499	L4/5_IT1	LOC120100326	small nucleolar RNA SNORD116
2.15e-07	0.533865	0.386	0.246	0.00648195	ENSRNOG00000069804	L4/5_IT1	LOC120100325	small nucleolar RNA SNORD116
2.7e-07	0.536576	0.389	0.25	0.00816802	ENSRNOG00000068157	L4/5_IT1	LOC120100324	small nucleolar RNA SNORD116
2.77e-07	0.521862	0.393	0.254	0.00837509	ENSRNOG00000063802	L4/5_IT1	LOC120100330	small nucleolar RNA SNORD116
5.41e-07	-0.673428	0.364	0.491	0.0163303	ENSRNOG00000049410	L4/5_IT1	Chrm3	cholinergic receptor, muscarinic 3
7.13e-07	-0.3443	0.644	0.675	0.0215281	ENSRNOG00000018602	L4/5_IT1	Camta1	calmodulin binding transcription activator 1
9.96e-07	0.565899	0.332	0.206	0.0300715	ENSRNOG00000070975	L4/5_IT1	LOC120100298	small nucleolar RNA SNORD116
1e-06	0.660776	0.206	0.109	0.0302242	ENSRNOG00000016552	L4/5_IT1	Hmgcs1	3-hydroxy-3-methylglutaryl-CoA synthase 1
1.93e-06	-0.320058	0.737	0.797	0.0582889	ENSRNOG00000002327	L4/5_IT1	Gabrb1	gamma-aminobutyric acid type A receptor subunit beta1
2.54e-06	0.565695	0.343	0.218	0.0766783	ENSRNOG00000062857	L4/5_IT1	LOC120100299	small nucleolar RNA SNORD116
2.95e-06	0.300321	0.983	0.995	0.0890045	ENSRNOG00000031852	L4/5_IT1	Lsamp	limbic system-associated membrane protein
2.98e-06	-0.409092	0.774	0.79	0.0898912	ENSRNOG00000021938	L4/5_IT1	Lrrtm4	leucine rich repeat transmembrane neuronal 4
5.6e-06	0.50798	0.203	0.118	0.169119	ENSRNOG00000056721	L4/5_IT1	Fancm
5.84e-06	0.378223	0.748	0.653	0.176497	ENSRNOG00000065457	L4/5_IT1
6.73e-06	-0.561284	0.412	0.512	0.203315	ENSRNOG00000002053	L4/5_IT1	Fras1	Fraser extracellular matrix complex subunit 1
6.99e-06	-0.254415	0.865	0.907	0.211084	ENSRNOG00000005550	L4/5_IT1	Lrfn5	leucine rich repeat and fibronectin type III domain containing 5
7.51e-06	0.638455	0.332	0.211	0.226762	ENSRNOG00000064313	L4/5_IT1	LOC120100310	small nucleolar RNA SNORD116
9.35e-06	0.606585	0.339	0.219	0.282388	ENSRNOG00000065136	L4/5_IT1	LOC120100303	small nucleolar RNA SNORD116
1.13e-05	0.600696	0.315	0.2	0.340263	ENSRNOG00000066430	L4/5_IT1	LOC120100302	small nucleolar RNA SNORD116
1.22e-05	0.615637	0.336	0.218	0.368291	ENSRNOG00000066821	L4/5_IT1	LOC120100304	small nucleolar RNA SNORD116
1.34e-05	0.44962	0.43	0.307	0.405136	ENSRNOG00000011931	L4/5_IT1	Smarca2	SWI/SNF related, matrix associated, actin dependent regulator of chromatin, subfamily a, member 2
1.43e-05	0.444005	0.261	0.166	0.431858	ENSRNOG00000012386	L4/5_IT1	Zbtb38	zinc finger and BTB domain containing 38
1.5e-05	-0.642642	0.266	0.374	0.451673	ENSRNOG00000025768	L4/5_IT1	Clk1	CDC-like kinase 1
1.65e-05	0.544219	0.344	0.227	0.497894	ENSRNOG00000065473	L4/5_IT1	LOC120100294	small nucleolar RNA SNORD116
1.9e-05	0.336876	0.794	0.701	0.574715	ENSRNOG00000006235	L4/5_IT1	Nell2	neural EGFL like 2
2.19e-05	0.610651	0.344	0.227	0.662079	ENSRNOG00000064394	L4/5_IT1	LOC120100309	small nucleolar RNA SNORD116
2.54e-05	-0.616948	0.32	0.418	0.767692	ENSRNOG00000019744	L4/5_IT1	Prr16	proline rich 16
2.67e-05	0.583643	0.31	0.2	0.807445	ENSRNOG00000062338	L4/5_IT1	LOC120100301	small nucleolar RNA SNORD116
2.85e-05	0.39478	0.263	0.173	0.861085	ENSRNOG00000066459	L4/5_IT1	LOC120093336
3.27e-05	-0.435794	0.469	0.554	0.987155	ENSRNOG00000029184	L4/5_IT1	Epha6	Eph receptor A6
3.66e-05	-0.97997	0.135	0.227	1	ENSRNOG00000011508	L4/5_IT1	Zc3h12b	zinc finger CCCH-type containing 12B
3.71e-05	-0.36537	0.687	0.736	1	ENSRNOG00000033942	L4/5_IT1	Grin2a	glutamate ionotropic receptor NMDA type subunit 2A
5.15e-05	-0.358726	0.527	0.563	1	ENSRNOG00000031536	L4/5_IT1	Syndig1	synapse differentiation inducing 1
5.41e-05	-0.312502	0.786	0.832	1	ENSRNOG00000011858	L4/5_IT1	Unc5d	unc-5 netrin receptor D
5.45e-05	0.676659	0.263	0.165	1	ENSRNOG00000024142	L4/5_IT1	Arglu1	arginine and glutamate rich 1
5.58e-05	0.389901	0.376	0.267	1	ENSRNOG00000025889	L4/5_IT1	Gnas	GNAS complex locus
5.71e-05	0.528031	0.656	0.574	1	ENSRNOG00000011014	L4/5_IT1	Copg2	COPI coat complex subunit gamma 2
6.56e-05	0.269153	0.3	0.211	1	ENSRNOG00000002372	L4/5_IT1	Sgcd	sarcoglycan, delta
8e-05	-0.346835	0.611	0.658	1	ENSRNOG00000046333	L4/5_IT1	Ablim1	actin-binding LIM protein 1
8.5e-05	0.444526	0.355	0.246	1	ENSRNOG00000001849	L4/5_IT1	Mapk1	mitogen activated protein kinase 1
8.76e-05	0.297229	0.846	0.848	1	ENSRNOG00000070119	L4/5_IT1	Pbx1	PBX homeobox 1
8.91e-05	-0.448668	0.415	0.526	1	ENSRNOG00000030285	L4/5_IT1	Epha3	Eph receptor A3
9.15e-05	0.279603	0.926	0.896	1	ENSRNOG00000007038	L4/5_IT1	Cntn5	contactin 5
9.16e-05	0.39144	0.637	0.523	1	ENSRNOG00000010827	L4/5_IT1	Ptbp2	polypyrimidine tract binding protein 2
9.3e-05	0.370689	0.645	0.534	1	ENSRNOG00000007916	L4/5_IT1	Ptk2	protein tyrosine kinase 2
0.000107532	0.771777	0.24	0.146	1	ENSRNOG00000023299	L4/5_IT1	Hfm1	helicase for meiosis 1
0.000123059	-0.305846	0.621	0.72	1	ENSRNOG00000063828	L4/5_IT1	Pcdh7	protocadherin 7
0.000124551	-0.379933	0.278	0.269	1	ENSRNOG00000069273	L4/5_IT1	LOC120093341
0.00012694	0.359721	0.218	0.144	1	ENSRNOG00000007738	L4/5_IT1	Hm13	histocompatibility minor 13
0.000130704	0.494646	0.28	0.187	1	ENSRNOG00000052894	L4/5_IT1	Epg5	ectopic P-granules 5 autophagy tethering factor
0.000149458	-0.444469	0.481	0.542	1	ENSRNOG00000012440	L4/5_IT1	Msra	methionine sulfoxide reductase A
0.000159731	0.717076	0.244	0.152	1	ENSRNOG00000070619	L4/5_IT1	LOC103692795
0.000173425	-0.31468	0.596	0.642	1	ENSRNOG00000068448	L4/5_IT1	Arl15	ADP-ribosylation factor like GTPase 15
0.000193384	-0.390132	0.418	0.469	1	ENSRNOG00000054272	L4/5_IT1	Dhx57	DExH-box helicase 57
0.000196206	0.378423	0.272	0.187	1	ENSRNOG00000004908	L4/5_IT1	Smc6	structural maintenance of chromosomes 6
0.000216882	0.285947	0.209	0.141	1	ENSRNOG00000046969	L4/5_IT1	AABR07034438.1
0.000237221	-0.318764	0.825	0.882	1	ENSRNOG00000070575	L4/5_IT1	Tafa1	TAFA chemokine like family member 1
0.000243514	-0.673764	0.201	0.269	1	ENSRNOG00000030790	L4/5_IT1	Ctnnd1	catenin delta 1
0.000313891	-0.542205	0.266	0.352	1	ENSRNOG00000008471	L4/5_IT1	Kif21b	kinesin family member 21B
0.000328554	0.364681	0.206	0.133	1	ENSRNOG00000006391	L4/5_IT1	Smarcad1	SWI/SNF-related, matrix-associated actin-dependent regulator of chromatin, subfamily a, containing DEAD/H box 1`
0.000332849	-0.351183	0.539	0.616	1	ENSRNOG00000030151	L4/5_IT1	Thsd7a	thrombospondin type 1 domain containing 7A
0.000354716	0.60908	0.227	0.142	1	ENSRNOG00000006785	L4/5_IT1	Dcaf8	DDB1 and CUL4 associated factor 8
0.000359459	-0.443949	0.382	0.464	1	ENSRNOG00000018797	L4/5_IT1	Myrip	myosin VIIA and Rab interacting protein
0.000364186	0.303875	0.312	0.227	1	ENSRNOG00000020915	L4/5_IT1	Setd2	SET domain containing 2, histone lysine methyltransferase
0.000377078	0.311101	0.819	0.762	1	ENSRNOG00000014503	L4/5_IT1	Celf4	CUGBP, Elav-like family member 4
0.000386765	-0.266249	0.479	0.475	1	ENSRNOG00000005818	L4/5_IT1	Elapor2	endosome-lysosome associated apoptosis and autophagy regulator family member 2
0.000414263	-0.372381	0.276	0.28	1	ENSRNOG00000071213	L4/5_IT1	LOC120093350
0.000425792	0.322871	0.215	0.149	1	ENSRNOG00000013956	L4/5_IT1	Rnf38	ring finger protein 38
0.000440025	0.379353	0.602	0.493	1	ENSRNOG00000031038	L4/5_IT1	Gtdc1	glycosyltransferase-like domain containing 1
0.000489142	0.278255	0.625	0.518	1	ENSRNOG00000013305	L4/5_IT1	Atp2c1	ATPase secretory pathway Ca2+ transporting 1
0.000504147	-0.34464	0.657	0.707	1	ENSRNOG00000069221	L4/5_IT1	Kctd16	potassium channel tetramerization domain containing 16
0.000519579	-0.498997	0.298	0.336	1	ENSRNOG00000000774	L4/5_IT1	Gabbr1	gamma-aminobutyric acid type B receptor subunit 1
0.000530036	-0.292884	0.361	0.368	1	ENSRNOG00000067351	L4/5_IT1	LOC120093397
0.000533877	-0.277238	0.255	0.243	1	ENSRNOG00000045854	L4/5_IT1	Zfp277
0.000538094	0.488207	0.269	0.181	1	ENSRNOG00000066357	L4/5_IT1	LOC120093369	small nucleolar RNA SNORD113/SNORD114 family
0.000541458	-0.430177	0.359	0.414	1	ENSRNOG00000020372	L4/5_IT1	Hdac4	histone deacetylase 4
0.000549743	-0.508544	0.387	0.477	1	ENSRNOG00000001424	L4/5_IT1	Cux1	cut-like homeobox 1
0.000586582	-0.37242	0.456	0.456	1	ENSRNOG00000056658	L4/5_IT1	Xylt1	xylosyltransferase 1
0.000612946	-0.5852	0.218	0.261	1	ENSRNOG00000013602	L4/5_IT1	Usp48	ubiquitin specific peptidase 48
0.000628317	0.264077	0.333	0.248	1	ENSRNOG00000028733	L4/5_IT1	Prkar1b	protein kinase cAMP-dependent type I regulatory subunit beta
0.000636469	-0.269632	0.727	0.779	1	ENSRNOG00000009542	L4/5_IT1	Kcnh5	potassium voltage-gated channel subfamily H member 5
0.000639094	0.452667	0.427	0.323	1	ENSRNOG00000003479	L4/5_IT1	Rnf150	ring finger protein 150
0.000717703	0.635161	0.304	0.211	1	ENSRNOG00000013017	L4/5_IT1	Arnt2	aryl hydrocarbon receptor nuclear translocator 2
0.000717703	0.635161	0.304	0.211	1	ENSRNOG00000063992	L4/5_IT1	Arnt2	aryl hydrocarbon receptor nuclear translocator 2
0.000727495	-0.482391	0.278	0.32	1	ENSRNOG00000061603	L4/5_IT1	Asxl1	ASXL transcriptional regulator 1
0.000728104	0.420647	0.223	0.149	1	ENSRNOG00000007948	L4/5_IT1	Nf2	NF2, moesin-ezrin-radixin like (MERLIN) tumor suppressor
0.000760822	-0.756813	0.137	0.206	1	ENSRNOG00000004890	L4/5_IT1	Adcy8	adenylate cyclase 8
0.000765468	-0.336907	0.473	0.517	1	ENSRNOG00000013257	L4/5_IT1	Hecw2	HECT, C2 and WW domain containing E3 ubiquitin protein ligase 2
0.000773804	-0.288972	0.719	0.779	1	ENSRNOG00000004158	L4/5_IT1	Hdac9	histone deacetylase 9
0.000806609	-0.271208	0.551	0.557	1	ENSRNOG00000016620	L4/5_IT1	Csnk1g1	casein kinase 1, gamma 1
0.000806803	-0.313596	0.215	0.211	1	ENSRNOG00000007099	L4/5_IT1	S100pbp	S100P binding protein
0.0008388	0.477657	0.413	0.312	1	ENSRNOG00000021384	L4/5_IT1	Ankrd44	ankyrin repeat domain 44
0.000869939	0.341334	0.406	0.314	1	ENSRNOG00000018425	L4/5_IT1	Dym	dymeclin
0.000891094	-0.717342	0.147	0.205	1	ENSRNOG00000068630	L4/5_IT1	LOC120093349
0.000924659	-0.462331	0.309	0.347	1	ENSRNOG00000001764	L4/5_IT1	Vps8	VPS8 subunit of CORVET complex
0.000937479	0.256376	0.253	0.186	1	ENSRNOG00000011653	L4/5_IT1	Washc2c	WASH complex subunit 2C
0.000979435	-0.383365	0.449	0.475	1	ENSRNOG00000057996	L4/5_IT1	Phactr3	phosphatase and actin regulator 3
3.7e-12	0.763464	0.586	0.393	1.12e-07	ENSRNOG00000062886	L4/5_IT2	LOC120100313	small nucleolar RNA SNORD116
9.29e-12	-1.36253	0.119	0.27	2.81e-07	ENSRNOG00000047581	L4/5_IT2	LOC100360856	hypothetical protein LOC100360856
9.62e-12	0.491845	0.636	0.436	2.91e-07	ENSRNOG00000063661	L4/5_IT2	LOC120093332	small nucleolar RNA SNORD113/SNORD114 family
3.9e-10	1.33227	0.214	0.084	1.18e-05	ENSRNOG00000002643	L4/5_IT2	Ugdh	UDP-glucose 6-dehydrogenase
3.37e-09	0.538427	0.519	0.346	0.000101942	ENSRNOG00000047712	L4/5_IT2	Dcx	doublecortin
1.24e-08	0.589997	0.419	0.261	0.000374521	ENSRNOG00000062402	L4/5_IT2	LOC120093344
3.67e-08	0.45125	0.505	0.344	0.00110866	ENSRNOG00000068604	L4/5_IT2	LOC120093372
4.48e-08	0.597101	0.401	0.25	0.00135356	ENSRNOG00000070339	L4/5_IT2	LOC120093323	small nucleolar RNA SNORD113/SNORD114 family
4.53e-08	0.436347	0.648	0.485	0.00136722	ENSRNOG00000023908	L4/5_IT2	Egfem1	EGF-like and EMI domain containing 1
4.68e-08	0.484492	0.698	0.547	0.00141275	ENSRNOG00000010827	L4/5_IT2	Ptbp2	polypyrimidine tract binding protein 2
5.07e-08	0.415559	0.818	0.689	0.00153098	ENSRNOG00000012424	L4/5_IT2	Adam23	ADAM metallopeptidase domain 23
7.06e-08	1.00296	0.206	0.093	0.00213172	ENSRNOG00000068546	L4/5_IT2	LOC120093370	small nucleolar RNA SNORD113/SNORD114 family
1.06e-07	0.320035	0.302	0.191	0.00320735	ENSRNOG00000001547	L4/5_IT2	Agps	alkylglycerone phosphate synthase
1.27e-07	-0.831934	0.295	0.392	0.00384759	ENSRNOG00000025768	L4/5_IT2	Clk1	CDC-like kinase 1
1.29e-07	0.322973	0.773	0.627	0.00390265	ENSRNOG00000031038	L4/5_IT2	Gtdc1	glycosyltransferase-like domain containing 1
1.82e-07	0.491385	0.56	0.403	0.0054866	ENSRNOG00000067294	L4/5_IT2	LOC120093331	small nucleolar RNA SNORD113/SNORD114 family
2.42e-07	-0.423489	0.724	0.758	0.00731387	ENSRNOG00000063828	L4/5_IT2	Pcdh7	protocadherin 7
4.5e-07	0.316782	0.425	0.292	0.0135946	ENSRNOG00000066382	L4/5_IT2	LOC120093377	small nucleolar RNA SNORD113/SNORD114 family
5.23e-07	-0.353227	0.818	0.825	0.0158017	ENSRNOG00000012061	L4/5_IT2	Prkcb	protein kinase C, beta
5.77e-07	0.40957	0.756	0.643	0.0174212	ENSRNOG00000065457	L4/5_IT2
5.91e-07	0.610728	0.299	0.175	0.0178629	ENSRNOG00000066357	L4/5_IT2	LOC120093369	small nucleolar RNA SNORD113/SNORD114 family
6.24e-07	0.365278	0.771	0.643	0.0188464	ENSRNOG00000070905	L4/5_IT2
6.36e-07	-0.27198	0.456	0.404	0.0192155	ENSRNOG00000017003	L4/5_IT2	Plxna1	plexin A1
7e-07	0.501291	0.442	0.299	0.0211507	ENSRNOG00000005957	L4/5_IT2	Slc4a7	solute carrier family 4 member 7
7.12e-07	-0.554746	0.474	0.581	0.0215137	ENSRNOG00000033064	L4/5_IT2	Edil3	EGF like repeats and discoidin domains 3
7.59e-07	0.724091	0.385	0.246	0.0229131	ENSRNOG00000068157	L4/5_IT2	LOC120100324	small nucleolar RNA SNORD116
8.6e-07	0.623314	0.453	0.308	0.025966	ENSRNOG00000024507	L4/5_IT2	Smg5l1	Smg5 nonsense mediated mRNA decay factor like 1
1.06e-06	0.27095	0.731	0.591	0.0319308	ENSRNOG00000065497	L4/5_IT2	LOC102547183
1.22e-06	-0.717168	0.325	0.4	0.0367048	ENSRNOG00000001764	L4/5_IT2	Vps8	VPS8 subunit of CORVET complex
1.72e-06	-0.360697	0.688	0.738	0.051865	ENSRNOG00000011585	L4/5_IT2	Fat3	FAT atypical cadherin 3
1.84e-06	0.332484	0.843	0.774	0.055474	ENSRNOG00000003205	L4/5_IT2	Ldb2	LIM domain binding 2
1.99e-06	0.490808	0.677	0.54	0.060244	ENSRNOG00000037886	L4/5_IT2	Hs6st3	heparan sulfate 6-O-sulfotransferase 3
2.16e-06	0.267768	0.476	0.348	0.0651435	ENSRNOG00000012531	L4/5_IT2	Ephb2	Eph receptor B2
2.38e-06	0.550243	0.404	0.269	0.0719445	ENSRNOG00000067746	L4/5_IT2	LOC120093339
2.58e-06	0.683352	0.37	0.239	0.0777886	ENSRNOG00000063530	L4/5_IT2	LOC120100295	small nucleolar RNA SNORD116
3.02e-06	0.327291	0.456	0.327	0.0912287	ENSRNOG00000070175	L4/5_IT2	LOC120093353	small nucleolar RNA SNORD113/SNORD114 family
3.1e-06	0.710236	0.331	0.205	0.0937495	ENSRNOG00000062857	L4/5_IT2	LOC120100299	small nucleolar RNA SNORD116
3.43e-06	0.679724	0.375	0.245	0.103693	ENSRNOG00000062499	L4/5_IT2	LOC120100326	small nucleolar RNA SNORD116
3.43e-06	0.679724	0.375	0.245	0.103693	ENSRNOG00000069804	L4/5_IT2	LOC120100325	small nucleolar RNA SNORD116
3.59e-06	0.31942	0.692	0.555	0.108561	ENSRNOG00000020423	L4/5_IT2	Apc	APC regulator of WNT signaling pathway
3.91e-06	0.680167	0.205	0.111	0.118211	ENSRNOG00000002899	L4/5_IT2	Akap10	A-kinase anchoring protein 10
4.24e-06	-0.338519	0.833	0.844	0.128061	ENSRNOG00000005550	L4/5_IT2	Lrfn5	leucine rich repeat and fibronectin type III domain containing 5
4.37e-06	0.672084	0.364	0.235	0.132009	ENSRNOG00000066907	L4/5_IT2	LOC120100296	small nucleolar RNA SNORD116
4.73e-06	0.671234	0.375	0.246	0.142931	ENSRNOG00000069614	L4/5_IT2	LOC120100327	small nucleolar RNA SNORD116
4.82e-06	0.709137	0.273	0.16	0.145552	ENSRNOG00000024632	L4/5_IT2	Atf6	activating transcription factor 6
5.55e-06	-0.268344	0.773	0.771	0.1676	ENSRNOG00000013147	L4/5_IT2	Cacna1d	calcium voltage-gated channel subunit alpha1 D
6.49e-06	-0.529076	0.383	0.411	0.195945	ENSRNOG00000055371	L4/5_IT2	Sptbn4	spectrin, beta, non-erythrocytic 4
7.12e-06	0.658492	0.377	0.25	0.21505	ENSRNOG00000070984	L4/5_IT2	LOC120100297	small nucleolar RNA SNORD116
7.19e-06	0.557453	0.244	0.142	0.217092	ENSRNOG00000056721	L4/5_IT2	Fancm
7.96e-06	0.273719	0.391	0.28	0.24032	ENSRNOG00000069273	L4/5_IT2	LOC120093341
8.06e-06	-0.393457	0.531	0.528	0.243395	ENSRNOG00000005905	L4/5_IT2	Pde4b	phosphodiesterase 4B
8.19e-06	0.654186	0.261	0.153	0.247391	ENSRNOG00000040242	L4/5_IT2	Epm2a	EPM2A glucan phosphatase, laforin
1.01e-05	0.294885	0.523	0.395	0.304999	ENSRNOG00000064927	L4/5_IT2	LOC120093365	small nucleolar RNA SNORD113/SNORD114 family
1.07e-05	0.315821	0.922	0.894	0.322602	ENSRNOG00000007038	L4/5_IT2	Cntn5	contactin 5
1.11e-05	0.662707	0.38	0.256	0.336066	ENSRNOG00000063802	L4/5_IT2	LOC120100330	small nucleolar RNA SNORD116
1.31e-05	0.377877	0.519	0.389	0.394623	ENSRNOG00000068799	L4/5_IT2	LOC120093364	small nucleolar RNA SNORD113/SNORD114 family
1.36e-05	0.663133	0.378	0.256	0.409425	ENSRNOG00000065738	L4/5_IT2	LOC120100315	small nucleolar RNA SNORD116
1.42e-05	-0.293576	0.662	0.668	0.429528	ENSRNOG00000038406	L4/5_IT2	Tmem132b	transmembrane protein 132B
1.44e-05	0.275264	0.271	0.185	0.435915	ENSRNOG00000053889	L4/5_IT2	Celsr3	cadherin, EGF LAG seven-pass G-type receptor 3
1.68e-05	0.64157	0.333	0.215	0.507647	ENSRNOG00000064313	L4/5_IT2	LOC120100310	small nucleolar RNA SNORD116
1.72e-05	-0.367034	0.39	0.373	0.520506	ENSRNOG00000003834	L4/5_IT2	Map2k4	mitogen activated protein kinase kinase 4
1.73e-05	0.619019	0.334	0.216	0.52388	ENSRNOG00000065136	L4/5_IT2	LOC120100303	small nucleolar RNA SNORD116
1.77e-05	0.293889	0.606	0.474	0.535266	ENSRNOG00000013196	L4/5_IT2	Dok5	docking protein 5
1.98e-05	-0.51836	0.432	0.479	0.597575	ENSRNOG00000032410	L4/5_IT2	Mtus2	microtubule associated scaffold protein 2
1.99e-05	0.265813	0.521	0.4	0.599953	ENSRNOG00000048205	L4/5_IT2	Ube2h	ubiquitin-conjugating enzyme E2H
2.29e-05	0.467715	0.336	0.224	0.690413	ENSRNOG00000003762	L4/5_IT2	Smarca1	SWI/SNF related, matrix associated, actin dependent regulator of chromatin, subfamily a, member 1
2.55e-05	0.302016	0.211	0.137	0.769189	ENSRNOG00000064799	L4/5_IT2	Tmed8	transmembrane p24 trafficking protein family member 8
2.64e-05	-0.28012	0.726	0.736	0.797117	ENSRNOG00000002327	L4/5_IT2	Gabrb1	gamma-aminobutyric acid type A receptor subunit beta1
2.64e-05	0.288297	0.487	0.365	0.79763	ENSRNOG00000060367	L4/5_IT2	Rfx7	regulatory factor X, 7
2.88e-05	0.671343	0.317	0.204	0.869746	ENSRNOG00000070975	L4/5_IT2	LOC120100298	small nucleolar RNA SNORD116
2.88e-05	0.720189	0.274	0.167	0.870626	ENSRNOG00000066107	L4/5_IT2	LOC120093367	small nucleolar RNA SNORD113/SNORD114 family
3.02e-05	-0.369851	0.596	0.618	0.911101	ENSRNOG00000023993	L4/5_IT2	Kif1a	kinesin family member 1A
3.04e-05	0.312097	0.487	0.365	0.91818	ENSRNOG00000011931	L4/5_IT2	Smarca2	SWI/SNF related, matrix associated, actin dependent regulator of chromatin, subfamily a, member 2
3.07e-05	-0.345196	0.518	0.524	0.926211	ENSRNOG00000004925	L4/5_IT2	Ppp1r12a	protein phosphatase 1, regulatory subunit 12A
3.2e-05	0.381135	0.456	0.333	0.967738	ENSRNOG00000062788	L4/5_IT2	LOC120093366	small nucleolar RNA SNORD113/SNORD114 family
3.23e-05	-0.371166	0.802	0.796	0.976317	ENSRNOG00000006617	L4/5_IT2	Cntnap2	contactin associated protein 2
3.27e-05	0.597038	0.429	0.305	0.987444	ENSRNOG00000025053	L4/5_IT2	Lrp1	LDL receptor related protein 1
3.41e-05	-0.426124	0.498	0.517	1	ENSRNOG00000034177	L4/5_IT2	Efna5	ephrin A5
3.42e-05	0.287979	0.367	0.262	1	ENSRNOG00000011308	L4/5_IT2	Uhrf2	ubiquitin like with PHD and ring finger domains 2
3.57e-05	-0.263303	0.51	0.494	1	ENSRNOG00000042118	L4/5_IT2	Cplane1	ciliogenesis and planar polarity effector complex subunit 1
3.96e-05	-0.33825	0.502	0.488	1	ENSRNOG00000008237	L4/5_IT2	Unc13b	unc-13 homolog B
4.49e-05	0.413375	0.315	0.212	1	ENSRNOG00000043212	L4/5_IT2	Dip2a	disco-interacting protein 2 homolog A
4.9e-05	0.455437	0.718	0.633	1	ENSRNOG00000027233	L4/5_IT2	Trpc5	transient receptor potential cation channel, subfamily C, member 5
5.18e-05	0.679603	0.3	0.193	1	ENSRNOG00000066430	L4/5_IT2	LOC120100302	small nucleolar RNA SNORD116
5.47e-05	-0.398147	0.26	0.239	1	ENSRNOG00000006378	L4/5_IT2	Mga	MAX dimerization protein MGA
5.56e-05	0.653158	0.3	0.193	1	ENSRNOG00000069652	L4/5_IT2
5.79e-05	0.429393	0.378	0.264	1	ENSRNOG00000058393	L4/5_IT2	Taf15	TATA-box binding protein associated factor 15
6.07e-05	0.498254	0.344	0.232	1	ENSRNOG00000005984	L4/5_IT2	Etv6	ETS variant transcription factor 6
6.23e-05	0.538202	0.284	0.182	1	ENSRNOG00000022791	L4/5_IT2	Ttc6	tetratricopeptide repeat domain 6
6.4e-05	0.340556	0.461	0.344	1	ENSRNOG00000065039	L4/5_IT2	LOC120093351	small nucleolar RNA SNORD113/SNORD114 family
6.53e-05	0.294979	0.93	0.886	1	ENSRNOG00000014503	L4/5_IT2	Celf4	CUGBP, Elav-like family member 4
8.07e-05	0.261077	0.532	0.411	1	ENSRNOG00000049361	L4/5_IT2	Gas7	growth arrest specific 7
8.14e-05	-0.338865	0.224	0.205	1	ENSRNOG00000026239	L4/5_IT2	Arid4a	AT-rich interaction domain 4A
8.52e-05	-0.451735	0.373	0.395	1	ENSRNOG00000057556	L4/5_IT2	Pdzrn3	PDZ domain containing RING finger 3
8.64e-05	0.258878	0.703	0.586	1	ENSRNOG00000001528	L4/5_IT2	Gap43	growth associated protein 43
8.99e-05	-0.780362	0.17	0.242	1	ENSRNOG00000023643	L4/5_IT2	Mmp17	matrix metallopeptidase 17
9.15e-05	-0.384023	0.394	0.404	1	ENSRNOG00000003767	L4/5_IT2	Rps6kc1	ribosomal protein S6 kinase C1
9.34e-05	0.612025	0.201	0.117	1	ENSRNOG00000071034	L4/5_IT2	LOC120093114	putative sperm motility kinase W
9.45e-05	0.594138	0.328	0.22	1	ENSRNOG00000066821	L4/5_IT2	LOC120100304	small nucleolar RNA SNORD116
0.00010015	0.559351	0.209	0.125	1	ENSRNOG00000071045	L4/5_IT2	Ubxn2b	UBX domain protein 2B
0.000105558	0.606873	0.235	0.144	1	ENSRNOG00000024525	L4/5_IT2	Alkbh8	alkB homolog 8, tRNA methyltransferase
0.000117015	-0.316034	0.466	0.472	1	ENSRNOG00000066491	L4/5_IT2
0.000117918	0.489344	0.317	0.212	1	ENSRNOG00000013017	L4/5_IT2	Arnt2	aryl hydrocarbon receptor nuclear translocator 2
0.000117918	0.489344	0.317	0.212	1	ENSRNOG00000063992	L4/5_IT2	Arnt2	aryl hydrocarbon receptor nuclear translocator 2
0.000118071	0.464347	0.208	0.128	1	ENSRNOG00000018382	L4/5_IT2	Inpp4b	inositol polyphosphate-4-phosphatase type II B
0.000118151	0.574955	0.365	0.254	1	ENSRNOG00000025110	L4/5_IT2	Vwa3a	von Willebrand factor A domain containing 3A
0.000118372	-0.261036	0.45	0.433	1	ENSRNOG00000042786	L4/5_IT2	Vti1a	vesicle transport through interaction with t-SNAREs 1A
0.000120161	0.425567	0.214	0.136	1	ENSRNOG00000000066	L4/5_IT2	Fbxo28	F-box protein 28
0.000135886	0.250393	0.448	0.34	1	ENSRNOG00000018425	L4/5_IT2	Dym	dymeclin
0.000138775	-0.264516	0.435	0.406	1	ENSRNOG00000059659	L4/5_IT2	Zfand3	zinc finger AN1-type containing 3
0.000139895	0.29372	0.208	0.134	1	ENSRNOG00000010106	L4/5_IT2	Faxc	failed axon connections homolog, metaxin like GST domain containing
0.000140784	0.395183	0.234	0.15	1	ENSRNOG00000059715	L4/5_IT2	Cc2d2a	coiled-coil and C2 domain containing 2A
0.000145156	0.613783	0.206	0.12	1	ENSRNOG00000045668	L4/5_IT2	Ifnar2	interferon alpha and beta receptor subunit 2
0.000147576	0.438713	0.3	0.199	1	ENSRNOG00000006966	L4/5_IT2	Nfia	nuclear factor I/A
0.000149992	0.546977	0.364	0.254	1	ENSRNOG00000018396	L4/5_IT2	Prpf18	pre-mRNA processing factor 18
0.000158035	0.437375	0.356	0.248	1	ENSRNOG00000009990	L4/5_IT2	Zranb2	zinc finger RANBP2-type containing 2
0.000158081	0.317634	0.419	0.311	1	ENSRNOG00000017493	L4/5_IT2	Pias2	protein inhibitor of activated STAT, 2
0.000160752	0.261386	0.346	0.25	1	ENSRNOG00000064357	L4/5_IT2
0.000162113	0.345573	0.24	0.163	1	ENSRNOG00000008036	L4/5_IT2	Dennd4c	DENN domain containing 4C
0.000164562	-0.469387	0.3	0.335	1	ENSRNOG00000004585	L4/5_IT2	Tmtc2	transmembrane O-mannosyltransferase targeting cadherins 2
0.000167704	-0.413757	0.258	0.254	1	ENSRNOG00000011475	L4/5_IT2	Srcin1	SRC kinase signaling inhibitor 1
0.000184469	-0.283696	0.75	0.776	1	ENSRNOG00000055382	L4/5_IT2	Hcn1	hyperpolarization-activated cyclic nucleotide-gated potassium channel 1
0.000193826	0.357905	0.589	0.474	1	ENSRNOG00000012802	L4/5_IT2	Tenm3	teneurin transmembrane protein 3
0.000197391	-0.318599	0.232	0.209	1	ENSRNOG00000000075	L4/5_IT2	Mtf2	metal response element binding transcription factor 2
0.000199249	0.526257	0.341	0.235	1	ENSRNOG00000063789	L4/5_IT2	LOC120093382	small nucleolar RNA SNORD113/SNORD114 family
0.000205027	-0.399456	0.448	0.468	1	ENSRNOG00000010617	L4/5_IT2	Scube1	signal peptide, CUB domain and EGF like domain containing 1
0.000207555	0.568218	0.299	0.199	1	ENSRNOG00000003013	L4/5_IT2	Srpx	retinitis pigmentosa GTPase regulator
0.000217202	-0.540446	0.404	0.472	1	ENSRNOG00000002626	L4/5_IT2	Car10	carbonic anhydrase 10
0.000218687	0.755738	0.221	0.133	1	ENSRNOG00000067688	L4/5_IT2	LOC120093380	small nucleolar RNA SNORD113/SNORD114 family
0.000223211	-0.423452	0.398	0.425	1	ENSRNOG00000011435	L4/5_IT2	Osbpl10	oxysterol binding protein-like 10
0.000224847	0.66088	0.289	0.191	1	ENSRNOG00000062338	L4/5_IT2	LOC120100301	small nucleolar RNA SNORD116
0.000235807	-0.277788	0.503	0.51	1	ENSRNOG00000068779	L4/5_IT2	LOC108351885	uncharacterized LOC108351885
0.000236575	-0.355212	0.492	0.517	1	ENSRNOG00000054371	L4/5_IT2	Prkcg	protein kinase C, gamma
0.000246716	0.421886	0.276	0.185	1	ENSRNOG00000006785	L4/5_IT2	Dcaf8	DDB1 and CUL4 associated factor 8
0.000274467	-0.368965	0.644	0.657	1	ENSRNOG00000026392	L4/5_IT2	Cdh12	cadherin 12
0.000274925	0.328458	0.305	0.218	1	ENSRNOG00000010447	L4/5_IT2	Tmod2	tropomodulin 2
0.000278075	0.60078	0.323	0.223	1	ENSRNOG00000064394	L4/5_IT2	LOC120100309	small nucleolar RNA SNORD116
0.000294187	-0.427548	0.33	0.336	1	ENSRNOG00000009145	L4/5_IT2	Klf12	KLF transcription factor 12
0.000322808	0.790227	0.213	0.128	1	ENSRNOG00000051498	L4/5_IT2	Linc00176	long intergenic non-protein coding RNA 176
0.000327954	0.531028	0.205	0.125	1	ENSRNOG00000032364	L4/5_IT2	Tbcel	tubulin folding cofactor E-like
0.000332252	0.42025	0.271	0.182	1	ENSRNOG00000002735	L4/5_IT2	Dhx9	DExH-box helicase 9
0.000332877	0.327499	0.206	0.137	1	ENSRNOG00000026942	L4/5_IT2	RGD1311595	similar to KIAA2026 protein
0.000342667	-0.284682	0.606	0.596	1	ENSRNOG00000043390	L4/5_IT2	Samd12
0.00035203	-0.360402	0.528	0.585	1	ENSRNOG00000005369	L4/5_IT2	Kcnj3	potassium inwardly-rectifying channel, subfamily J, member 3
0.000369919	-0.284209	0.265	0.243	1	ENSRNOG00000004395	L4/5_IT2	Fbxw11	F-box and WD repeat domain containing 11
0.000371665	-0.499096	0.364	0.419	1	ENSRNOG00000004208	L4/5_IT2	Crim1	cysteine rich transmembrane BMP regulator 1
0.000374159	0.301898	0.42	0.319	1	ENSRNOG00000067784	L4/5_IT2	LOC120093328	small nucleolar RNA SNORD113/SNORD114 family
0.000374608	0.576739	0.289	0.194	1	ENSRNOG00000065315	L4/5_IT2	LOC120093348
0.000383771	0.272231	0.477	0.373	1	ENSRNOG00000063542	L4/5_IT2	LOC120093363	small nucleolar RNA SNORD113/SNORD114 family
0.000386357	-0.58751	0.36	0.439	1	ENSRNOG00000007636	L4/5_IT2	Cadps2	calcium dependent secretion activator 2
0.000415367	-0.328535	0.511	0.547	1	ENSRNOG00000061279	L4/5_IT2	AABR07069611.1
0.000426007	0.409987	0.364	0.262	1	ENSRNOG00000064450	L4/5_IT2	LOC120093388	small nucleolar RNA SNORD113/SNORD114 family
0.000441383	-0.539382	0.3	0.341	1	ENSRNOG00000002349	L4/5_IT2	Gabra2	gamma-aminobutyric acid type A receptor subunit alpha 2
0.000450104	-0.312111	0.42	0.42	1	ENSRNOG00000046947	L4/5_IT2	Ak5	adenylate kinase 5
0.000471075	0.280848	0.443	0.341	1	ENSRNOG00000061246	L4/5_IT2	Cyrib	CYFIP related Rac1 interactor B
0.000473906	-0.444793	0.198	0.207	1	ENSRNOG00000012764	L4/5_IT2	Agap3	ArfGAP with GTPase domain, ankyrin repeat and PH domain 3
0.000479295	0.299179	0.578	0.468	1	ENSRNOG00000013577	L4/5_IT2	Kdelr3	KDEL endoplasmic reticulum protein retention receptor 3
0.000487491	-0.271721	0.735	0.735	1	ENSRNOG00000017610	L4/5_IT2	Nedd4l	NEDD4 like E3 ubiquitin protein ligase
0.000502558	-0.411357	0.365	0.395	1	ENSRNOG00000002353	L4/5_IT2	Rab3gap2	RAB3 GTPase activating non-catalytic protein subunit 2
0.000505024	0.336998	0.477	0.37	1	ENSRNOG00000070272	L4/5_IT2	LOC120093361	small nucleolar RNA SNORD113/SNORD114 family
0.00051773	0.344608	0.347	0.253	1	ENSRNOG00000015162	L4/5_IT2	Lonp2	lon peptidase 2, peroxisomal
0.000537967	-0.25102	0.216	0.172	1	ENSRNOG00000004109	L4/5_IT2	Zfpm2	zinc finger protein, multitype 2
0.00055019	0.668051	0.222	0.139	1	ENSRNOG00000018194	L4/5_IT2	Srrm1	serine and arginine repetitive matrix 1
0.000559012	0.540581	0.247	0.161	1	ENSRNOG00000016552	L4/5_IT2	Hmgcs1	3-hydroxy-3-methylglutaryl-CoA synthase 1
0.000561095	-0.452365	0.271	0.302	1	ENSRNOG00000010780	L4/5_IT2	Dlc1	DLC1 Rho GTPase activating protein
0.000575365	0.319308	0.299	0.21	1	ENSRNOG00000014316	L4/5_IT2	Rapgef1	Rap guanine nucleotide exchange factor 1
0.000597858	-0.34499	0.588	0.615	1	ENSRNOG00000027026	L4/5_IT2	Jazf1	JAZF zinc finger 1
0.000600946	0.505332	0.325	0.227	1	ENSRNOG00000065473	L4/5_IT2	LOC120100294	small nucleolar RNA SNORD116
0.000607233	-0.260215	0.893	0.896	1	ENSRNOG00000007528	L4/5_IT2	Kcnh7	potassium voltage-gated channel subfamily H member 7
0.000621746	-0.296082	0.532	0.548	1	ENSRNOG00000029876	L4/5_IT2	Gucy1a2	guanylate cyclase 1 soluble subunit alpha 2
0.000640769	0.414807	0.278	0.193	1	ENSRNOG00000030910	L4/5_IT2	Grik4	glutamate ionotropic receptor kainate type subunit 4
0.000688506	0.627308	0.252	0.164	1	ENSRNOG00000063962	L4/5_IT2	LOC120093384
0.000699775	0.45753	0.32	0.226	1	ENSRNOG00000045918	L4/5_IT2	Jarid2	jumonji and AT-rich interaction domain containing 2
0.000732303	0.357809	0.208	0.141	1	ENSRNOG00000008345	L4/5_IT2	Clcn6	chloride voltage-gated channel 6
0.000747732	0.305935	0.604	0.498	1	ENSRNOG00000051170	L4/5_IT2	Ddx17	DEAD-box helicase 17
0.000762051	0.426303	0.237	0.156	1	ENSRNOG00000067479	L4/5_IT2	Hlf	HLF transcription factor, PAR bZIP family member
0.000765153	-0.315513	0.526	0.539	1	ENSRNOG00000069588	L4/5_IT2
0.000802125	0.305747	0.417	0.319	1	ENSRNOG00000037207	L4/5_IT2	Ubr1	ubiquitin protein ligase E3 component n-recognin 1
0.000858355	-0.408172	0.411	0.417	1	ENSRNOG00000002053	L4/5_IT2	Fras1	Fraser extracellular matrix complex subunit 1
0.000897314	0.341978	0.516	0.411	1	ENSRNOG00000021091	L4/5_IT2	Trank1	tetratricopeptide repeat and ankyrin repeat containing 1
0.000915175	-0.713868	0.222	0.276	1	ENSRNOG00000019744	L4/5_IT2	Prr16	proline rich 16
0.000918377	-0.677313	0.222	0.276	1	ENSRNOG00000004415	L4/5_IT2	Togaram1	TOG array regulator of axonemal microtubules 1
0.000936458	-0.526053	0.326	0.355	1	ENSRNOG00000012603	L4/5_IT2	Sestd1	SEC14 and spectrin domain containing 1
5.2e-11	1.06802	0.45	0.25	1.57e-06	ENSRNOG00000062886	L6_CT	LOC120100313	small nucleolar RNA SNORD116
2.09e-07	0.306709	0.469	0.312	0.00632303	ENSRNOG00000063661	L6_CT	LOC120093332	small nucleolar RNA SNORD113/SNORD114 family
2.4e-07	1.06979	0.232	0.103	0.00725671	ENSRNOG00000063871	L6_CT
1.53e-06	0.320702	0.488	0.341	0.0460995	ENSRNOG00000002874	L6_CT	Rbm25	RNA binding motif protein 25
2.71e-06	0.677242	0.201	0.093	0.0818232	ENSRNOG00000066357	L6_CT	LOC120093369	small nucleolar RNA SNORD113/SNORD114 family
2.9e-06	0.45441	0.411	0.264	0.0877143	ENSRNOG00000067294	L6_CT	LOC120093331	small nucleolar RNA SNORD113/SNORD114 family
3.35e-06	-0.304686	0.494	0.448	0.101067	ENSRNOG00000037911	L6_CT
7.18e-06	-0.650143	0.349	0.413	0.216781	ENSRNOG00000005299	L6_CT	Kif5a	kinesin family member 5A
8.61e-06	-1.4582	0.116	0.209	0.260146	ENSRNOG00000047581	L6_CT	LOC100360856	hypothetical protein LOC100360856
2.92e-05	0.468768	0.295	0.182	0.883234	ENSRNOG00000062614	L6_CT	LOC120093355
2.95e-05	-0.386972	0.772	0.816	0.890928	ENSRNOG00000007528	L6_CT	Kcnh7	potassium voltage-gated channel subfamily H member 7
3.25e-05	0.532678	0.34	0.215	0.980647	ENSRNOG00000063542	L6_CT	LOC120093363	small nucleolar RNA SNORD113/SNORD114 family
6.1e-05	-0.588279	0.371	0.44	1	ENSRNOG00000031306	L6_CT	Zfp804b	zinc finger protein 804B
9.82e-05	0.758257	0.207	0.112	1	ENSRNOG00000010975	L6_CT	Adnp	activity-dependent neuroprotector homeobox
9.93e-05	0.400031	0.367	0.25	1	ENSRNOG00000068799	L6_CT	LOC120093364	small nucleolar RNA SNORD113/SNORD114 family
0.000104895	0.437577	0.585	0.45	1	ENSRNOG00000065457	L6_CT
0.000113039	0.535889	0.317	0.202	1	ENSRNOG00000062788	L6_CT	LOC120093366	small nucleolar RNA SNORD113/SNORD114 family
0.000114967	0.833503	0.263	0.153	1	ENSRNOG00000065738	L6_CT	LOC120100315	small nucleolar RNA SNORD116
0.000146504	0.340407	0.411	0.295	1	ENSRNOG00000068818	L6_CT	LOC120093345
0.000152379	0.834439	0.261	0.153	1	ENSRNOG00000062499	L6_CT	LOC120100326	small nucleolar RNA SNORD116
0.000153062	0.830374	0.261	0.153	1	ENSRNOG00000069614	L6_CT	LOC120100327	small nucleolar RNA SNORD116
0.000153062	0.830374	0.261	0.153	1	ENSRNOG00000069804	L6_CT	LOC120100325	small nucleolar RNA SNORD116
0.000155608	0.816143	0.203	0.107	1	ENSRNOG00000053889	L6_CT	Celsr3	cadherin, EGF LAG seven-pass G-type receptor 3
0.00016554	0.302539	0.394	0.277	1	ENSRNOG00000010702	L6_CT	Ube3c	ubiquitin protein ligase E3C
0.00017065	0.66699	0.212	0.118	1	ENSRNOG00000017822	L6_CT	Oga	O-GlcNAcase
0.000221618	-0.704236	0.207	0.225	1	ENSRNOG00000001764	L6_CT	Vps8	VPS8 subunit of CORVET complex
0.000223904	-0.936575	0.195	0.267	1	ENSRNOG00000002626	L6_CT	Car10	carbonic anhydrase 10
0.00022475	0.823236	0.249	0.145	1	ENSRNOG00000063530	L6_CT	LOC120100295	small nucleolar RNA SNORD116
0.00024574	-0.629479	0.326	0.37	1	ENSRNOG00000062590	L6_CT	LOC360998	hypothetical LOC360998
0.000246004	0.377294	0.251	0.153	1	ENSRNOG00000018123	L6_CT	Ccny	cyclin Y
0.00027023	0.375125	0.743	0.626	1	ENSRNOG00000054204	L6_CT	Gria2	glutamate ionotropic receptor AMPA type subunit 2
0.000279319	0.366853	0.234	0.147	1	ENSRNOG00000023299	L6_CT	Hfm1	helicase for meiosis 1
0.000303612	0.37846	0.257	0.165	1	ENSRNOG00000066681	L6_CT	Atp13a3	ATPase 13A3
0.000348853	0.814294	0.266	0.161	1	ENSRNOG00000063802	L6_CT	LOC120100330	small nucleolar RNA SNORD116
0.000379168	-0.586225	0.251	0.252	1	ENSRNOG00000003469	L6_CT	MAST1	microtubule associated serine/threonine kinase 1
0.000382465	0.403884	0.438	0.32	1	ENSRNOG00000009054	L6_CT	Elmod1	ELMO domain containing 1
0.000407936	0.790178	0.245	0.145	1	ENSRNOG00000066907	L6_CT	LOC120100296	small nucleolar RNA SNORD116
0.000415482	0.800919	0.261	0.159	1	ENSRNOG00000068157	L6_CT	LOC120100324	small nucleolar RNA SNORD116
0.000417495	-0.599338	0.357	0.407	1	ENSRNOG00000068779	L6_CT	LOC108351885	uncharacterized LOC108351885
0.000417529	0.339908	0.288	0.194	1	ENSRNOG00000008782	L6_CT	Pnisr	PNN interacting serine and arginine rich protein
0.000420986	0.625718	0.21	0.12	1	ENSRNOG00000006526	L6_CT	Sema3c	semaphorin 3C
0.00042289	0.385182	0.261	0.167	1	ENSRNOG00000014319	L6_CT	Smchd1	structural maintenance of chromosomes flexible hinge domain containing 1
0.000445006	0.471879	0.311	0.207	1	ENSRNOG00000070175	L6_CT	LOC120093353	small nucleolar RNA SNORD113/SNORD114 family
0.000498864	-0.265153	0.388	0.357	1	ENSRNOG00000013196	L6_CT	Dok5	docking protein 5
0.000503685	-0.50052	0.45	0.527	1	ENSRNOG00000038406	L6_CT	Tmem132b	transmembrane protein 132B
0.000568523	0.455377	0.261	0.169	1	ENSRNOG00000014482	L6_CT	Slf2	SMC5-SMC6 complex localization factor 2
0.000637416	0.251783	0.344	0.244	1	ENSRNOG00000064399	L6_CT	LOC120094123	uncharacterized LOC120094123
0.000645565	0.468423	0.326	0.223	1	ENSRNOG00000009079	L6_CT	Prkar2b	protein kinase cAMP-dependent type II regulatory subunit beta
0.000870275	0.422371	0.33	0.225	1	ENSRNOG00000069647	L6_CT
0.000874623	0.550955	0.259	0.163	1	ENSRNOG00000067746	L6_CT	LOC120093339
0.000908603	-1.05438	0.151	0.209	1	ENSRNOG00000014290	L6_CT	Grm1	glutamate metabotropic receptor 1
0.000923545	0.418967	0.38	0.271	1	ENSRNOG00000015508	L6_CT	Relch	RAB11 binding and LisH domain, coiled-coil and HEAT repeat containing
0.000975913	0.638013	0.255	0.159	1	ENSRNOG00000042419	L6_CT	Acyp2	acylphosphatase 2
0.00097608	0.348622	0.521	0.411	1	ENSRNOG00000008053	L6_CT	Atp8a2	ATPase phospholipid transporting 8A2
2.01e-05	-1.15971	0.142	0.298	0.607984	ENSRNOG00000047581	L6_IT	LOC100360856	hypothetical protein LOC100360856
0.000392024	0.312046	0.932	0.888	1	ENSRNOG00000005124	L6_IT	Plekhh2	pleckstrin homology, MyTH4 and FERM domain containing H2
0.000497999	-0.533376	0.548	0.674	1	ENSRNOG00000017610	L6_IT	Nedd4l	NEDD4 like E3 ubiquitin protein ligase
0.000501581	0.643636	0.374	0.221	1	ENSRNOG00000028879	L6_IT	Slc4a8	solute carrier family 4 member 8
0.000777308	0.650297	0.541	0.395	1	ENSRNOG00000062886	L6_IT	LOC120100313	small nucleolar RNA SNORD116
0.000959779	-0.523238	0.577	0.686	1	ENSRNOG00000031092	L6_IT	Rock1	Rho-associated coiled-coil containing protein kinase 1
2.63e-06	-1.03322	0.435	0.567	0.0795659	ENSRNOG00000060687	inCGE	Slc24a3	solute carrier family 24 member 3
1.19e-05	0.340596	0.852	0.676	0.360609	ENSRNOG00000010649	inCGE	Ctnnd2	catenin delta 2
2.26e-05	0.712485	0.343	0.176	0.68237	ENSRNOG00000007445	inCGE	Asph	aspartate-beta-hydroxylase
3.93e-05	1.01347	0.373	0.193	1	ENSRNOG00000062886	inCGE	LOC120100313	small nucleolar RNA SNORD116
3.97e-05	1.22055	0.28	0.122	1	ENSRNOG00000061337	inCGE	Mindy2	MINDY lysine 48 deubiquitinase 2
0.000116005	0.359454	0.775	0.601	1	ENSRNOG00000030149	inCGE	Adgrl3	adhesion G protein-coupled receptor L3
0.000147299	1.14435	0.207	0.08	1	ENSRNOG00000002246	inCGE	Slc30a9	solute carrier family 30 member 9
0.000154797	0.584699	0.498	0.324	1	ENSRNOG00000070905	inCGE
0.000154812	1.01914	0.251	0.109	1	ENSRNOG00000007865	inCGE	Ephb1	Eph receptor B1
0.000161926	0.342227	0.59	0.416	1	ENSRNOG00000014503	inCGE	Celf4	CUGBP, Elav-like family member 4
0.000263443	0.545494	0.306	0.164	1	ENSRNOG00000016396	inCGE	Fbxo11	F-box protein 11
0.000357173	-0.613051	0.528	0.576	1	ENSRNOG00000028991	inCGE	Kcnb2	potassium voltage-gated channel subfamily B member 2
0.000363116	1.22955	0.225	0.097	1	ENSRNOG00000054514	inCGE	Mkln1	muskelin 1
0.000548468	0.827884	0.303	0.16	1	ENSRNOG00000052405	inCGE	Cdh4	cadherin 4
0.000601934	0.542494	0.314	0.176	1	ENSRNOG00000029212	inCGE	Vcan	versican
0.000622905	0.352985	0.48	0.328	1	ENSRNOG00000051889	inCGE	Usp34	ubiquitin specific peptidase 34
0.000716325	0.384192	0.214	0.109	1	ENSRNOG00000007175	inCGE	Mier1	MIER1 transcriptional regulator
0.000729923	0.581651	0.328	0.189	1	ENSRNOG00000061121	inCGE	Wdfy3	WD repeat and FYVE domain containing 3
0.000744219	0.407527	0.332	0.197	1	ENSRNOG00000063661	inCGE	LOC120093332	small nucleolar RNA SNORD113/SNORD114 family
0.000853046	0.938242	0.351	0.202	1	ENSRNOG00000001525	inCGE	Igsf11	immunoglobulin superfamily, member 11
0.000871458	-0.317366	0.517	0.475	1	ENSRNOG00000017940	inCGE	Rere	arginine-glutamic acid dipeptide repeats
2.62e-06	0.860861	0.709	0.475	0.079058	ENSRNOG00000058645	Astrocytes	Tnc	tenascin C
2.46e-05	0.256087	0.28	0.135	0.742144	ENSRNOG00000064399	Astrocytes	LOC120094123	uncharacterized LOC120094123
3.12e-05	1.21345	0.272	0.105	0.941963	ENSRNOG00000001103	Astrocytes	Sdk1	sidekick cell adhesion molecule 1
3.2e-05	0.699695	0.315	0.15	0.965226	ENSRNOG00000011627	Astrocytes	Zfr	zinc finger RNA binding protein
4.25e-05	-0.782142	0.402	0.375	1	ENSRNOG00000027770	Astrocytes	Trpm3	transient receptor potential cation channel, subfamily M, member 3
7.61e-05	1.24084	0.232	0.085	1	ENSRNOG00000056243	Astrocytes	ST7	suppression of tumorigenicity 7
7.69e-05	-0.67374	0.445	0.4	1	ENSRNOG00000057556	Astrocytes	Pdzrn3	PDZ domain containing RING finger 3
0.000160474	-0.656755	0.728	0.775	1	ENSRNOG00000027145	Astrocytes	Rora	RAR-related orphan receptor A
0.000178145	-0.446696	0.512	0.46	1	ENSRNOG00000000894	Astrocytes	Fry	FRY microtubule binding protein
0.000179637	0.42532	0.307	0.16	1	ENSRNOG00000062864	Astrocytes	LOC120100659	uncharacterized LOC120100659
0.000190608	0.637915	0.264	0.12	1	ENSRNOG00000006178	Astrocytes	Dync1h1	dynein cytoplasmic 1 heavy chain 1
0.000262423	0.847769	0.378	0.205	1	ENSRNOG00000067282	Astrocytes	Galntl6	polypeptide N-acetylgalactosaminyltransferase-like 6
0.000289866	0.387015	0.425	0.26	1	ENSRNOG00000029598	Astrocytes	Robo2	roundabout guidance receptor 2
0.000297338	0.364414	0.669	0.485	1	ENSRNOG00000022635	Astrocytes	Dlg2	discs large MAGUK scaffold protein 2
0.0003127	0.951121	0.201	0.075	1	ENSRNOG00000062886	Astrocytes	LOC120100313	small nucleolar RNA SNORD116
0.000313776	0.479243	0.362	0.2	1	ENSRNOG00000038436	Astrocytes	Bltp1	bridge-like lipid transfer protein family member 1
0.000343107	0.343114	0.811	0.645	1	ENSRNOG00000005124	Astrocytes	Plekhh2	pleckstrin homology, MyTH4 and FERM domain containing H2
0.000424796	0.594112	0.26	0.125	1	ENSRNOG00000001956	Astrocytes	Dzip3	DAZ interacting zinc finger protein 3
0.000468339	0.501854	0.236	0.11	1	ENSRNOG00000027026	Astrocytes	Jazf1	JAZF zinc finger 1
0.000469871	0.850747	0.315	0.16	1	ENSRNOG00000007014	Astrocytes	Cnksr2	connector enhancer of kinase suppressor of Ras 2
0.000500987	0.390426	0.244	0.125	1	ENSRNOG00000015508	Astrocytes	Relch	RAB11 binding and LisH domain, coiled-coil and HEAT repeat containing
0.000508698	-0.794166	0.37	0.405	1	ENSRNOG00000015658	Astrocytes	Sorbs1	sorbin and SH3 domain containing 1
0.000593393	0.696388	0.291	0.15	1	ENSRNOG00000032070	Astrocytes	Dync2h1	dynein cytoplasmic 2 heavy chain 1
0.00059715	0.64331	0.272	0.13	1	ENSRNOG00000052405	Astrocytes	Cdh4	cadherin 4
0.000617741	0.326441	0.535	0.37	1	ENSRNOG00000021507	Astrocytes	Luzp2	leucine zipper protein 2
0.000709603	-0.260961	0.394	0.305	1	ENSRNOG00000019482	Astrocytes	Gnao1	G protein subunit alpha o1
0.000795738	0.373211	0.366	0.225	1	ENSRNOG00000015148	Astrocytes	Erc2	ELKS/RAB6-interacting/CAST family member 2
0.000857156	-0.621026	0.535	0.57	1	ENSRNOG00000005479	Astrocytes	Slc1a2	solute carrier family 1 member 2
0.000861583	0.565549	0.311	0.17	1	ENSRNOG00000001352	Astrocytes	Hectd4	HECT domain E3 ubiquitin protein ligase 4
0.000867244	0.424819	0.299	0.16	1	ENSRNOG00000024907	Astrocytes	Tnrc6b	trinucleotide repeat containing adaptor 6B
0.000899091	0.753928	0.307	0.16	1	ENSRNOG00000003261	Astrocytes	Usp9x	ubiquitin specific peptidase 9, X-linked
0.000974265	0.351471	0.543	0.38	1	ENSRNOG00000001682	Astrocytes	Ttc3	tetratricopeptide repeat domain 3
0.000223653	1.23642	0.293	0.124	1	ENSRNOG00000027012	OPCs	Usp54	ubiquitin specific peptidase 54
0.000305699	0.878984	0.293	0.129	1	ENSRNOG00000065457	OPCs
0.000310338	1.58522	0.247	0.094	1	ENSRNOG00000004496	OPCs	Rock2	Rho-associated coiled-coil containing protein kinase 2
0.000648797	0.362384	0.822	0.649	1	ENSRNOG00000030243	OPCs	Lrp1b	LDL receptor related protein 1B
0.000717751	0.855461	0.276	0.124	1	ENSRNOG00000007865	OPCs	Ephb1	Eph receptor B1
0.000988628	0.557283	0.46	0.277	1	ENSRNOG00000015734	OPCs	Ube3a	ubiquitin protein ligase E3A
0.000998863	2.04916	0.3	0.127	1	ENSRNOG00000058050	Inhibitory_N	Bclaf1	mitochondrial fission regulator 2
0.000624466	1.52757	0.367	0.13	1	ENSRNOG00000052296	ECs	Shank3	SH3 and multiple ankyrin repeat domains 3
0.000932736	2.03682	0.267	0.07	1	ENSRNOG00000054782	ECs	Ppp3cb	protein phosphatase 3 catalytic subunit beta
0.000128386	0.41532	0.644	0.366	1	ENSRNOG00000011969	L5/6_NP	Dock9	dedicator of cytokinesis 9
0.000179475	1.13771	0.575	0.277	1	ENSRNOG00000062886	L5/6_NP	LOC120100313	small nucleolar RNA SNORD116
0.000223097	0.511687	0.77	0.495	1	ENSRNOG00000018839	L5/6_NP	Ntrk2	neurotrophic receptor tyrosine kinase 2
0.000258189	0.49376	0.345	0.139	1	ENSRNOG00000022060	L5/6_NP	Magi1	membrane associated guanylate kinase, WW and PDZ domain containing 1
0.000304893	0.546063	0.667	0.386	1	ENSRNOG00000005018	L5/6_NP	Scn2a	sodium voltage-gated channel alpha subunit 2
0.000464717	1.05538	0.299	0.089	1	ENSRNOG00000000075	L5/6_NP	Mtf2	metal response element binding transcription factor 2
0.000565103	0.69376	0.517	0.257	1	ENSRNOG00000012747	L5/6_NP	Spock1	sparc/osteonectin, cwcv and kazal like domains proteoglycan 1
0.000637156	0.371641	0.644	0.406	1	ENSRNOG00000020532	L5/6_NP	Kcnq1	potassium voltage-gated channel subfamily Q member 1
0.000776239	1.54146	0.333	0.109	1	ENSRNOG00000052894	L5/6_NP	Epg5	ectopic P-granules 5 autophagy tethering factor
0.000932443	0.483974	0.632	0.376	1	ENSRNOG00000011132	L5/6_NP	LOC100362814	hypothetical protein LOC100362814
0.00094457	1.75123	0.264	0.069	1	ENSRNOG00000003873	L5/6_NP	Cpd	carboxypeptidase D
0.000273888	6.05967	0.2	0	1	ENSRNOG00000000396	L5_PT	Ddx50	DExD-box helicase 50
0.000298441	-5.8968	0	0.204	1	ENSRNOG00000003494	L5_PT	Ppfia4	PTPRF interacting protein alpha 4

## Sheet: E-cig DEGs in Excitatory-N
Supplementary Data 4b. E-cig Induced DEGs in Excitatory neurons of Paired-Tag RNA-seq Dataset
p_val	log2 (fold change)	pct.1	pct.2	p_val_adj	ensembl_ID	cluster	rgd_symbol	wikigene_description
1.02e-60	-1.47853	0.097	0.234	3.07e-56	ENSRNOG00000047581	Excitatory-N	LOC100360856	hypothetical protein LOC100360856
4.1e-18	-0.613228	0.252	0.319	1.24e-13	ENSRNOG00000025768	Excitatory-N	Clk1	CDC-like kinase 1
1.26e-11	-0.586989	0.161	0.201	3.8e-07	ENSRNOG00000004585	Excitatory-N	Tmtc2	transmembrane O-mannosyltransferase targeting cadherins 2
1.51e-18	-0.578007	0.279	0.332	4.55e-14	ENSRNOG00000001764	Excitatory-N	Vps8	VPS8 subunit of CORVET complex
1.66e-14	-0.565538	0.221	0.274	5.02e-10	ENSRNOG00000019744	Excitatory-N	Prr16	proline rich 16
3.2e-13	-0.532277	0.258	0.315	9.65e-09	ENSRNOG00000002626	Excitatory-N	Car10	carbonic anhydrase 10
3.92e-08	-0.465791	0.177	0.226	0.00118361	ENSRNOG00000011508	Excitatory-N	Zc3h12b	zinc finger CCCH-type containing 12B
4.19e-07	-0.408608	0.22	0.259	0.0126471	ENSRNOG00000009156	Excitatory-N	Tra2a	transformer 2 alpha
1.25e-08	-0.39777	0.25	0.299	0.000377669	ENSRNOG00000008482	Excitatory-N	Rbms1	RNA binding motif, single stranded interacting protein 1
5.03e-11	-0.371025	0.319	0.365	1.52e-06	ENSRNOG00000057556	Excitatory-N	Pdzrn3	PDZ domain containing RING finger 3
7.97e-11	-0.367753	0.348	0.401	2.41e-06	ENSRNOG00000056487	Excitatory-N	Oxr1	oxidation resistance 1
2.44e-06	-0.353243	0.215	0.248	0.0738476	ENSRNOG00000031760	Excitatory-N	Fmn1	formin 1
2e-09	-0.348311	0.466	0.503	6.03e-05	ENSRNOG00000026392	Excitatory-N	Cdh12	cadherin 12
1.12e-07	-0.346979	0.291	0.322	0.00338102	ENSRNOG00000058057	Excitatory-N	Uggt2	UDP-glucose glycoprotein glucosyltransferase 2
1.37e-06	-0.342967	0.219	0.249	0.0415077	ENSRNOG00000030629	Excitatory-N	Camkmt	calmodulin-lysine N-methyltransferase
5.64e-13	-0.338539	0.383	0.408	1.7e-08	ENSRNOG00000062590	Excitatory-N	LOC360998	hypothetical LOC360998
4.06e-14	-0.32983	0.415	0.435	1.23e-09	ENSRNOG00000068779	Excitatory-N	LOC108351885	uncharacterized LOC108351885
1.77e-11	-0.326167	0.413	0.452	5.35e-07	ENSRNOG00000061279	Excitatory-N	AABR07069611.1
2.25e-07	-0.324127	0.287	0.31	0.00678937	ENSRNOG00000002353	Excitatory-N	Rab3gap2	RAB3 GTPase activating non-catalytic protein subunit 2
2.01e-10	-0.315651	0.332	0.368	6.07e-06	ENSRNOG00000032410	Excitatory-N	Mtus2	microtubule associated scaffold protein 2
9.3e-10	-0.311634	0.377	0.443	2.81e-05	ENSRNOG00000000142	Excitatory-N	Plxdc2	plexin domain containing 2
3.76e-07	-0.304681	0.303	0.338	0.0113583	ENSRNOG00000011634	Excitatory-N	Xkr6	XK related 6
1.32e-08	-0.299046	0.33	0.357	0.000400027	ENSRNOG00000017505	Excitatory-N	Aopep	aminopeptidase O
3.33e-08	-0.294359	0.387	0.426	0.00100572	ENSRNOG00000002053	Excitatory-N	Fras1	Fraser extracellular matrix complex subunit 1
6.93e-09	-0.294207	0.393	0.438	0.00020939	ENSRNOG00000033064	Excitatory-N	Edil3	EGF like repeats and discoidin domains 3
2.79e-10	-0.287058	0.395	0.437	8.43e-06	ENSRNOG00000034177	Excitatory-N	Efna5	ephrin A5
1.85e-11	-0.282334	0.438	0.459	5.6e-07	ENSRNOG00000004925	Excitatory-N	Ppp1r12a	protein phosphatase 1, regulatory subunit 12A
1.39e-09	-0.272782	0.378	0.409	4.2e-05	ENSRNOG00000031536	Excitatory-N	Syndig1	synapse differentiation inducing 1
1.76e-08	-0.271072	0.388	0.416	0.0005312	ENSRNOG00000069588	Excitatory-N
1.33e-15	-0.263424	0.667	0.707	4.02e-11	ENSRNOG00000002327	Excitatory-N	Gabrb1	gamma-aminobutyric acid type A receptor subunit beta1
8.16e-15	-0.262809	0.676	0.732	2.46e-10	ENSRNOG00000063828	Excitatory-N	Pcdh7	protocadherin 7
2.81e-06	-0.257959	0.222	0.231	0.0847412	ENSRNOG00000054603	Excitatory-N	Pacsin1	protein kinase C and casein kinase substrate in neurons 1
8.83e-07	-0.256686	0.301	0.314	0.0266634	ENSRNOG00000046947	Excitatory-N	Ak5	adenylate kinase 5
3.02e-12	-0.25639	0.651	0.694	9.11e-08	ENSRNOG00000057716	Excitatory-N	Sgcz	sarcoglycan zeta
2.71e-07	-0.253983	0.453	0.477	0.00819979	ENSRNOG00000056658	Excitatory-N	Xylt1	xylosyltransferase 1
1.67e-06	-0.250371	0.345	0.364	0.0505218	ENSRNOG00000020372	Excitatory-N	Hdac4	histone deacetylase 4
2.19e-12	0.249278	0.67	0.598	6.61e-08	ENSRNOG00000065457	Excitatory-N
2.96e-08	0.257728	0.392	0.327	0.000892943	ENSRNOG00000063542	Excitatory-N	LOC120093363	small nucleolar RNA SNORD113/SNORD114 family
5.62e-09	0.260305	0.351	0.286	0.000169677	ENSRNOG00000025889	Excitatory-N	Gnas	GNAS complex locus
2.8e-09	0.261955	0.257	0.201	8.45e-05	ENSRNOG00000011653	Excitatory-N	Washc2c	WASH complex subunit 2C
8.31e-13	0.266109	0.593	0.507	2.51e-08	ENSRNOG00000020423	Excitatory-N	Apc	APC regulator of WNT signaling pathway
4.31e-07	0.266677	0.308	0.252	0.013024	ENSRNOG00000066681	Excitatory-N	Atp13a3	ATPase 13A3
2.47e-06	0.267895	0.214	0.171	0.074717	ENSRNOG00000003844	Excitatory-N	Dhx15	DEAH-box helicase 15
7.38e-13	0.268831	0.375	0.296	2.23e-08	ENSRNOG00000065039	Excitatory-N	LOC120093351	small nucleolar RNA SNORD113/SNORD114 family
4.12e-11	0.27001	0.351	0.278	1.24e-06	ENSRNOG00000006966	Excitatory-N	Nfia	nuclear factor I/A
5.83e-16	0.271182	0.401	0.312	1.76e-11	ENSRNOG00000068604	Excitatory-N	LOC120093372
5.2e-09	0.281073	0.285	0.224	0.000157201	ENSRNOG00000064394	Excitatory-N	LOC120100309	small nucleolar RNA SNORD116
1.22e-08	0.282404	0.331	0.27	0.000367352	ENSRNOG00000025053	Excitatory-N	Lrp1	LDL receptor related protein 1
5.95e-08	0.282436	0.339	0.277	0.0017979	ENSRNOG00000062614	Excitatory-N	LOC120093355
2.03e-13	0.286372	0.672	0.588	6.13e-09	ENSRNOG00000070905	Excitatory-N
1.15e-07	0.288552	0.278	0.223	0.00347388	ENSRNOG00000018396	Excitatory-N	Prpf18	pre-mRNA processing factor 18
6.51e-15	0.289778	0.369	0.285	1.97e-10	ENSRNOG00000070175	Excitatory-N	LOC120093353	small nucleolar RNA SNORD113/SNORD114 family
8.44e-12	0.296962	0.636	0.57	2.55e-07	ENSRNOG00000011014	Excitatory-N	Copg2	COPI coat complex subunit gamma 2
4.15e-07	0.298152	0.239	0.19	0.0125464	ENSRNOG00000024142	Excitatory-N	Arglu1	arginine and glutamate rich 1
8.53e-15	0.298317	0.433	0.343	2.58e-10	ENSRNOG00000064927	Excitatory-N	LOC120093365	small nucleolar RNA SNORD113/SNORD114 family
3.69e-11	0.302978	0.305	0.236	1.12e-06	ENSRNOG00000014275	Excitatory-N	Hook3	hook microtubule-tethering protein 3
3.11e-12	0.304635	0.291	0.221	9.39e-08	ENSRNOG00000065473	Excitatory-N	LOC120100294	small nucleolar RNA SNORD116
1.4e-09	0.306276	0.251	0.192	4.23e-05	ENSRNOG00000062338	Excitatory-N	LOC120100301	small nucleolar RNA SNORD116
5.15e-13	0.307237	0.274	0.204	1.55e-08	ENSRNOG00000070975	Excitatory-N	LOC120100298	small nucleolar RNA SNORD116
9.89e-11	0.310243	0.256	0.193	2.99e-06	ENSRNOG00000066430	Excitatory-N	LOC120100302	small nucleolar RNA SNORD116
1.55e-14	0.311282	0.607	0.517	4.68e-10	ENSRNOG00000031038	Excitatory-N	Gtdc1	glycosyltransferase-like domain containing 1
5.52e-07	0.313447	0.203	0.157	0.0166808	ENSRNOG00000017326	Excitatory-N	Ctbp2	C-terminal binding protein 2
4.23e-08	0.319097	0.263	0.207	0.00127739	ENSRNOG00000063789	Excitatory-N	LOC120093382	small nucleolar RNA SNORD113/SNORD114 family
6.87e-11	0.319358	0.275	0.209	2.08e-06	ENSRNOG00000065136	Excitatory-N	LOC120100303	small nucleolar RNA SNORD116
3.07e-10	0.321578	0.273	0.209	9.27e-06	ENSRNOG00000066821	Excitatory-N	LOC120100304	small nucleolar RNA SNORD116
1.22e-06	0.323914	0.279	0.227	0.0367989	ENSRNOG00000007894	Excitatory-N	Mpdz	multiple PDZ domain crumbs cell polarity complex component
1.26e-17	0.324576	0.308	0.224	3.81e-13	ENSRNOG00000070339	Excitatory-N	LOC120093323	small nucleolar RNA SNORD113/SNORD114 family
4.92e-08	0.326302	0.219	0.168	0.00148677	ENSRNOG00000018382	Excitatory-N	Inpp4b	inositol polyphosphate-4-phosphatase type II B
3.67e-11	0.326554	0.275	0.208	1.11e-06	ENSRNOG00000064313	Excitatory-N	LOC120100310	small nucleolar RNA SNORD116
1.25e-11	0.327086	0.24	0.176	3.78e-07	ENSRNOG00000066459	Excitatory-N	LOC120093336
4.24e-12	0.329436	0.281	0.212	1.28e-07	ENSRNOG00000062857	Excitatory-N	LOC120100299	small nucleolar RNA SNORD116
2.35e-14	0.329975	0.369	0.284	7.11e-10	ENSRNOG00000062788	Excitatory-N	LOC120093366	small nucleolar RNA SNORD113/SNORD114 family
7.3e-09	0.33043	0.32	0.257	0.000220472	ENSRNOG00000014248	Excitatory-N	Erbb4	erb-b2 receptor tyrosine kinase 4
2.47e-09	0.330935	0.411	0.341	7.48e-05	ENSRNOG00000047712	Excitatory-N	Dcx	doublecortin
1.8e-15	0.331361	0.429	0.337	5.43e-11	ENSRNOG00000068799	Excitatory-N	LOC120093364	small nucleolar RNA SNORD113/SNORD114 family
2.91e-06	0.341385	0.253	0.204	0.0878289	ENSRNOG00000016725	Excitatory-N	Elp1	elongator acetyltransferase complex subunit 1
3.05e-07	0.344987	0.224	0.173	0.0092204	ENSRNOG00000001585	Excitatory-N	Nrip1	nuclear receptor interacting protein 1
1.36e-09	0.348352	0.334	0.266	4.11e-05	ENSRNOG00000005957	Excitatory-N	Slc4a7	solute carrier family 4 member 7
8.99e-10	0.357053	0.241	0.182	2.72e-05	ENSRNOG00000069652	Excitatory-N
4.73e-22	0.357338	0.623	0.516	1.43e-17	ENSRNOG00000010827	Excitatory-N	Ptbp2	polypyrimidine tract binding protein 2
2.81e-09	0.35849	0.36	0.291	8.48e-05	ENSRNOG00000009995	Excitatory-N	Rapgef6	Rap guanine nucleotide exchange factor 6
2.8e-06	0.361106	0.235	0.188	0.0845283	ENSRNOG00000063871	Excitatory-N
3.73e-09	0.367025	0.343	0.278	0.000112621	ENSRNOG00000012302	Excitatory-N	Gucy1a1	guanylate cyclase 1 soluble subunit alpha 1
3.27e-06	0.37169	0.24	0.192	0.098831	ENSRNOG00000013326	Excitatory-N	Hmbox1	homeobox containing 1
7.38e-19	0.375348	0.456	0.352	2.23e-14	ENSRNOG00000067294	Excitatory-N	LOC120093331	small nucleolar RNA SNORD113/SNORD114 family
2.38e-12	0.383738	0.326	0.249	7.18e-08	ENSRNOG00000063802	Excitatory-N	LOC120100330	small nucleolar RNA SNORD116
5.84e-13	0.385041	0.321	0.243	1.76e-08	ENSRNOG00000069804	Excitatory-N	LOC120100325	small nucleolar RNA SNORD116
1.31e-14	0.385634	0.539	0.449	3.95e-10	ENSRNOG00000023908	Excitatory-N	Egfem1	EGF-like and EMI domain containing 1
3.95e-13	0.386055	0.321	0.242	1.19e-08	ENSRNOG00000062499	Excitatory-N	LOC120100326	small nucleolar RNA SNORD116
4.78e-13	0.392575	0.321	0.242	1.44e-08	ENSRNOG00000069614	Excitatory-N	LOC120100327	small nucleolar RNA SNORD116
8.76e-16	0.393052	0.314	0.229	2.65e-11	ENSRNOG00000067746	Excitatory-N	LOC120093339
1.46e-13	0.406508	0.325	0.244	4.41e-09	ENSRNOG00000065738	Excitatory-N	LOC120100315	small nucleolar RNA SNORD116
7.43e-14	0.407063	0.31	0.23	2.24e-09	ENSRNOG00000066907	Excitatory-N	LOC120100296	small nucleolar RNA SNORD116
6.88e-14	0.40759	0.315	0.234	2.08e-09	ENSRNOG00000063530	Excitatory-N	LOC120100295	small nucleolar RNA SNORD116
9.4e-15	0.411604	0.33	0.246	2.84e-10	ENSRNOG00000070984	Excitatory-N	LOC120100297	small nucleolar RNA SNORD116
3.07e-14	0.417848	0.328	0.245	9.27e-10	ENSRNOG00000068157	Excitatory-N	LOC120100324	small nucleolar RNA SNORD116
5.52e-10	0.42938	0.227	0.167	1.67e-05	ENSRNOG00000003013	Excitatory-N	Srpx	retinitis pigmentosa GTPase regulator
6.23e-07	0.437686	0.216	0.167	0.0188131	ENSRNOG00000067678	Excitatory-N
3.79e-07	0.438929	0.207	0.159	0.0114467	ENSRNOG00000010084	Excitatory-N	Ythdf3	YTH N(6)-methyladenosine RNA binding protein 3
3.57e-09	0.439792	0.22	0.164	0.000107826	ENSRNOG00000053753	Excitatory-N	Thsd4	thrombospondin type 1 domain containing 4
2.54e-11	0.447774	0.294	0.223	7.68e-07	ENSRNOG00000013017	Excitatory-N	Arnt2	aryl hydrocarbon receptor nuclear translocator 2
2.54e-11	0.447774	0.294	0.223	7.68e-07	ENSRNOG00000063992	Excitatory-N	Arnt2	aryl hydrocarbon receptor nuclear translocator 2
3.07e-14	0.451043	0.236	0.164	9.26e-10	ENSRNOG00000023299	Excitatory-N	Hfm1	helicase for meiosis 1
8.72e-09	0.465039	0.218	0.162	0.000263415	ENSRNOG00000063089	Excitatory-N	Tmem139	transmembrane protein 139
7.13e-09	0.466161	0.218	0.162	0.000215428	ENSRNOG00000016707	Excitatory-N	Casp2	caspase 2
4.41e-34	0.47566	0.532	0.39	1.33e-29	ENSRNOG00000063661	Excitatory-N	LOC120093332	small nucleolar RNA SNORD113/SNORD114 family
1.31e-20	0.485604	0.246	0.16	3.96e-16	ENSRNOG00000066357	Excitatory-N	LOC120093369	small nucleolar RNA SNORD113/SNORD114 family
1.09e-34	0.530765	0.518	0.377	3.28e-30	ENSRNOG00000062886	Excitatory-N	LOC120100313	small nucleolar RNA SNORD116
8.56e-19	0.62691	0.213	0.134	2.59e-14	ENSRNOG00000066107	Excitatory-N	LOC120093367	small nucleolar RNA SNORD113/SNORD114 family

## Sheet: E-cig DEGs in Inhibitory_N
Supplementary Data 4c. E-cig Induced DEGs in Inhibitory neurons of Paired-Tag RNA-seq Dataset
p_val	avg_log2FC	pct.1	pct.2	p_val_adj	ensembl_ID	cluster	rgd_symbol	wikigene_description
9.53048e-12	0.703457	0.386	0.244	2.87887e-07	ENSRNOG00000062886	Inhibitory_N	LOC120100313	small nucleolar RNA SNORD116
9.78828e-09	0.48888	0.362	0.244	0.000295675	ENSRNOG00000063661	Inhibitory_N	LOC120093332	small nucleolar RNA SNORD113/SNORD114 family
1.69076e-08	-0.45661	0.439	0.489	0.000510728	ENSRNOG00000069588	Inhibitory_N
4.74581e-08	0.104133	0.617	0.512	0.00143357	ENSRNOG00000014503	Inhibitory_N	Celf4	CUGBP, Elav-like family member 4
2.2159e-07	0.305638	0.458	0.345	0.00669357	ENSRNOG00000012284	Inhibitory_N	Khdrbs2	KH RNA binding domain containing, signal transduction associated 2
2.80633e-07	-0.380358	0.565	0.593	0.00847707	ENSRNOG00000028991	Inhibitory_N	Kcnb2	potassium voltage-gated channel subfamily B member 2
2.94009e-07	0.232894	0.381	0.283	0.00888112	ENSRNOG00000007410	Inhibitory_N	Dab1	DAB adaptor protein 1
4.69019e-07	0.331017	0.327	0.232	0.0141676	ENSRNOG00000061121	Inhibitory_N	Wdfy3	WD repeat and FYVE domain containing 3
4.89786e-07	0.178283	0.282	0.201	0.014795	ENSRNOG00000067294	Inhibitory_N	LOC120093331	small nucleolar RNA SNORD113/SNORD114 family
7.69952e-07	0.576167	0.241	0.152	0.0232579	ENSRNOG00000047014	Inhibitory_N	Homer1	homer scaffold protein 1
1.06993e-06	-0.121742	0.57	0.513	0.0323195	ENSRNOG00000005365	Inhibitory_N	Kcnip1	potassium voltage-gated channel interacting protein 1
2.06315e-06	-0.281357	0.456	0.44	0.0623215	ENSRNOG00000031092	Inhibitory_N	Rock1	Rho-associated coiled-coil containing protein kinase 1
2.1348e-06	0.332569	0.281	0.198	0.0644858	ENSRNOG00000016744	Inhibitory_N	Chd6	chromodomain helicase DNA binding protein 6
2.14332e-06	0.414923	0.266	0.178	0.0647432	ENSRNOG00000070272	Inhibitory_N	LOC120093361	small nucleolar RNA SNORD113/SNORD114 family
5.28566e-06	-0.134658	0.2	0.158	0.159664	ENSRNOG00000025338	Inhibitory_N	Msi2	musashi RNA-binding protein 2
6.25551e-06	0.186571	0.337	0.255	0.18896	ENSRNOG00000018200	Inhibitory_N	Gad2	glutamate decarboxylase 2
6.37564e-06	-0.16462	0.381	0.344	0.192589	ENSRNOG00000013969	Inhibitory_N	Ahi1	Abelson helper integration site 1
6.71792e-06	0.525248	0.256	0.171	0.202928	ENSRNOG00000068604	Inhibitory_N	LOC120093372
7.77587e-06	0.665244	0.218	0.138	0.234886	ENSRNOG00000063802	Inhibitory_N	LOC120100330	small nucleolar RNA SNORD116
8.47434e-06	0.381997	0.368	0.275	0.255984	ENSRNOG00000010731	Inhibitory_N	Gpm6a	glycoprotein m6a
8.82554e-06	-0.348046	0.554	0.573	0.266593	ENSRNOG00000008666	Inhibitory_N	Etl4	enhancer trap locus 4
9.21819e-06	0.184445	0.392	0.308	0.278454	ENSRNOG00000000593	Inhibitory_N	Rev3l	REV3 like, DNA directed polymerase zeta catalytic subunit
9.67391e-06	0.123586	0.818	0.733	0.29222	ENSRNOG00000030149	Inhibitory_N	Adgrl3	adhesion G protein-coupled receptor L3
1.02545e-05	0.393402	0.274	0.19	0.309757	ENSRNOG00000068799	Inhibitory_N	LOC120093364	small nucleolar RNA SNORD113/SNORD114 family
1.20095e-05	-0.328891	0.52	0.538	0.362771	ENSRNOG00000009419	Inhibitory_N	Ptprg	protein tyrosine phosphatase, receptor type, G
1.25829e-05	0.220437	0.275	0.204	0.380093	ENSRNOG00000001120	Inhibitory_N	Med13l	mediator complex subunit 13L
1.35257e-05	0.195082	0.893	0.837	0.40857	ENSRNOG00000005124	Inhibitory_N	Plekhh2	pleckstrin homology, MyTH4 and FERM domain containing H2
2.50988e-05	0.552688	0.241	0.163	0.75816	ENSRNOG00000005877	Inhibitory_N	Lrpprc	leucine-rich pentatricopeptide repeat containing
2.55188e-05	0.449235	0.245	0.167	0.770846	ENSRNOG00000006490	Inhibitory_N	Neo1	neogenin 1
2.75318e-05	0.117647	0.207	0.15	0.831652	ENSRNOG00000023238	Inhibitory_N	Dgkd	diacylglycerol kinase, delta
2.79794e-05	0.250964	0.335	0.256	0.845173	ENSRNOG00000012424	Inhibitory_N	Adam23	ADAM metallopeptidase domain 23
2.81417e-05	0.358586	0.239	0.167	0.850076	ENSRNOG00000052080	Inhibitory_N	Camk2b	calcium/calmodulin-dependent protein kinase II beta
2.9163e-05	-0.109072	0.532	0.487	0.880927	ENSRNOG00000006174	Inhibitory_N	Grid2	glutamate ionotropic receptor delta type subunit 2
3.02071e-05	-0.189744	0.368	0.335	0.912466	ENSRNOG00000000894	Inhibitory_N	Fry	FRY microtubule binding protein
3.14382e-05	-0.225344	0.337	0.312	0.949655	ENSRNOG00000004680	Inhibitory_N	Kif5c	kinesin family member 5C
3.16904e-05	0.359069	0.546	0.449	0.957271	ENSRNOG00000045771	Inhibitory_N	Chl1	cell adhesion molecule L1-like
3.28745e-05	0.443386	0.284	0.203	0.993041	ENSRNOG00000064399	Inhibitory_N	LOC120094123	uncharacterized LOC120094123
3.44467e-05	0.115563	0.225	0.167	1	ENSRNOG00000025889	Inhibitory_N	Gnas	GNAS complex locus
3.51606e-05	-0.118186	0.36	0.315	1	ENSRNOG00000034013	Inhibitory_N	Acaca	acetyl-CoA carboxylase alpha
3.96613e-05	0.654597	0.214	0.141	1	ENSRNOG00000070984	Inhibitory_N	LOC120100297	small nucleolar RNA SNORD116
4.4375e-05	-0.17028	0.403	0.377	1	ENSRNOG00000008431	Inhibitory_N	Gabbr2	gamma-aminobutyric acid type B receptor subunit 2
4.45842e-05	0.644628	0.2	0.129	1	ENSRNOG00000066907	Inhibitory_N	LOC120100296	small nucleolar RNA SNORD116
4.46102e-05	-0.349873	0.538	0.566	1	ENSRNOG00000012428	Inhibitory_N	Maf	MAF bZIP transcription factor
4.48374e-05	0.657226	0.21	0.137	1	ENSRNOG00000069804	Inhibitory_N	LOC120100325	small nucleolar RNA SNORD116
4.56204e-05	0.639271	0.21	0.137	1	ENSRNOG00000069614	Inhibitory_N	LOC120100327	small nucleolar RNA SNORD116
4.6453e-05	-0.207924	0.272	0.251	1	ENSRNOG00000020350	Inhibitory_N	Pacs1	phosphofurin acidic cluster sorting protein 1
4.93907e-05	0.123519	0.808	0.728	1	ENSRNOG00000023809	Inhibitory_N	Opcml	opioid binding protein/cell adhesion molecule-like
4.96581e-05	-0.190955	0.201	0.17	1	ENSRNOG00000013389	Inhibitory_N	Rgs7bp	regulator of G-protein signaling 7 binding protein
5.50701e-05	0.601771	0.212	0.139	1	ENSRNOG00000065738	Inhibitory_N	LOC120100315	small nucleolar RNA SNORD116
5.83633e-05	-0.123329	0.637	0.598	1	ENSRNOG00000018839	Inhibitory_N	Ntrk2	neurotrophic receptor tyrosine kinase 2
6.35934e-05	0.628906	0.211	0.139	1	ENSRNOG00000062499	Inhibitory_N	LOC120100326	small nucleolar RNA SNORD116
6.38204e-05	0.187149	0.313	0.242	1	ENSRNOG00000056894	Inhibitory_N	St6galnac3	ST6 N-acetylgalactosaminide alpha-2,6-sialyltransferase 3
6.43964e-05	-0.217973	0.508	0.513	1	ENSRNOG00000005550	Inhibitory_N	Lrfn5	leucine rich repeat and fibronectin type III domain containing 5
6.65579e-05	-0.121167	0.293	0.255	1	ENSRNOG00000020386	Inhibitory_N	Ash1l	ASH1 like histone lysine methyltransferase
6.89293e-05	-0.282869	0.288	0.271	1	ENSRNOG00000016358	Inhibitory_N	Apba2	amyloid beta precursor protein binding family A member 2
6.95743e-05	0.195542	0.244	0.179	1	ENSRNOG00000025053	Inhibitory_N	Lrp1	LDL receptor related protein 1
7.11854e-05	0.618813	0.203	0.133	1	ENSRNOG00000063530	Inhibitory_N	LOC120100295	small nucleolar RNA SNORD116
7.18489e-05	0.438141	0.263	0.186	1	ENSRNOG00000052405	Inhibitory_N	Cdh4	cadherin 4
7.4984e-05	0.156361	0.456	0.372	1	ENSRNOG00000031038	Inhibitory_N	Gtdc1	glycosyltransferase-like domain containing 1
7.77662e-05	0.342977	0.277	0.203	1	ENSRNOG00000003679	Inhibitory_N	Med13	mediator complex subunit 13
8.42659e-05	0.298664	0.25	0.183	1	ENSRNOG00000025278	Inhibitory_N	Scai	suppressor of cancer cell invasion
8.74827e-05	0.109732	0.307	0.25	1	ENSRNOG00000005540	Inhibitory_N	Nin	ninein
8.88653e-05	0.219206	0.569	0.479	1	ENSRNOG00000002079	Inhibitory_N	Mapk10	mitogen activated protein kinase 10
9.10958e-05	-0.212282	0.339	0.307	1	ENSRNOG00000049361	Inhibitory_N	Gas7	growth arrest specific 7
9.63868e-05	-0.243317	0.213	0.191	1	ENSRNOG00000008237	Inhibitory_N	Unc13b	unc-13 homolog B
9.87961e-05	0.238148	0.412	0.337	1	ENSRNOG00000013798	Inhibitory_N	Fnbp1l	formin binding protein 1-like
9.95702e-05	0.124889	0.322	0.254	1	ENSRNOG00000018674	Inhibitory_N	Ntrk3	neurotrophic receptor tyrosine kinase 3
0.000100674	0.100036	0.366	0.296	1	ENSRNOG00000065902	Inhibitory_N	LOC102549789
0.000106112	-0.158634	0.686	0.665	1	ENSRNOG00000015734	Inhibitory_N	Ube3a	ubiquitin protein ligase E3A
0.000113611	0.199981	0.437	0.356	1	ENSRNOG00000010827	Inhibitory_N	Ptbp2	polypyrimidine tract binding protein 2
0.000115248	0.370946	0.248	0.179	1	ENSRNOG00000061337	Inhibitory_N	Mindy2	MINDY lysine 48 deubiquitinase 2
0.000123009	-0.188972	0.387	0.364	1	ENSRNOG00000063400	Inhibitory_N	Shisa9	shisa family member 9
0.000125396	0.118308	0.489	0.41	1	ENSRNOG00000008919	Inhibitory_N	Arpp21	cAMP regulated phosphoprotein 21
0.000127779	-0.113542	0.598	0.569	1	ENSRNOG00000005985	Inhibitory_N	Kcnma1	potassium calcium-activated channel subfamily M alpha 1
0.00012861	0.333243	0.248	0.178	1	ENSRNOG00000008782	Inhibitory_N	Pnisr	PNN interacting serine and arginine rich protein
0.000133036	0.218002	0.26	0.194	1	ENSRNOG00000006248	Inhibitory_N	Trim37	tripartite motif-containing 37
0.000135662	-0.339452	0.29	0.29	1	ENSRNOG00000011614	Inhibitory_N	Tmcc1	transmembrane and coiled-coil domain family 1
0.000137898	-0.108927	0.221	0.175	1	ENSRNOG00000049511	Inhibitory_N	Safb2	scaffold attachment factor B2
0.000141259	0.614378	0.212	0.144	1	ENSRNOG00000068157	Inhibitory_N	LOC120100324	small nucleolar RNA SNORD116
0.000146551	0.205762	0.234	0.171	1	ENSRNOG00000003205	Inhibitory_N	Ldb2	LIM domain binding 2
0.000157741	-0.156169	0.568	0.538	1	ENSRNOG00000017406	Inhibitory_N	Atrnl1	attractin like 1
0.00015943	0.140598	0.338	0.274	1	ENSRNOG00000026962	Inhibitory_N	Osbpl8	oxysterol binding protein-like 8
0.000160784	-0.585484	0.18	0.212	1	ENSRNOG00000025768	Inhibitory_N	Clk1	CDC-like kinase 1
0.000163574	-0.117894	0.365	0.33	1	ENSRNOG00000060946	Inhibitory_N	Cask	calcium/calmodulin dependent serine protein kinase
0.000175065	0.275702	0.262	0.192	1	ENSRNOG00000064927	Inhibitory_N	LOC120093365	small nucleolar RNA SNORD113/SNORD114 family
0.000182633	-0.504778	0.304	0.321	1	ENSRNOG00000060687	Inhibitory_N	Slc24a3	solute carrier family 24 member 3
0.000182881	0.277103	0.297	0.225	1	ENSRNOG00000007030	Inhibitory_N	Epha7	Eph receptor A7
0.000187606	-0.283171	0.372	0.358	1	ENSRNOG00000015514	Inhibitory_N	Bcat1	branched chain amino acid transaminase 1
0.00018988	-0.131604	0.319	0.282	1	ENSRNOG00000047386	Inhibitory_N	Smg1	SMG1, nonsense mediated mRNA decay associated PI3K related kinase
0.000194856	0.1298	0.689	0.606	1	ENSRNOG00000067224	Inhibitory_N
0.000202011	0.294024	0.424	0.342	1	ENSRNOG00000010155	Inhibitory_N	Pcm1	pericentriolar material 1
0.000205289	0.224992	0.547	0.459	1	ENSRNOG00000014576	Inhibitory_N	Dock3	dedicator of cyto-kinesis 3
0.000205297	0.152292	0.336	0.275	1	ENSRNOG00000058866	Inhibitory_N	Myo5a	myosin VA
0.00020717	0.283678	0.537	0.449	1	ENSRNOG00000065457	Inhibitory_N
0.000210524	0.242846	0.232	0.173	1	ENSRNOG00000002248	Inhibitory_N	Fryl	FRY like transcription coactivator
0.00021677	0.117858	0.279	0.217	1	ENSRNOG00000002001	Inhibitory_N	Itsn1	intersectin 1
0.000223724	0.157423	0.338	0.271	1	ENSRNOG00000004127	Inhibitory_N	Cep170	centrosomal protein 170
0.000224982	0.231787	0.252	0.187	1	ENSRNOG00000063542	Inhibitory_N	LOC120093363	small nucleolar RNA SNORD113/SNORD114 family
0.000229802	0.131218	0.265	0.206	1	ENSRNOG00000005369	Inhibitory_N	Kcnj3	potassium inwardly-rectifying channel, subfamily J, member 3
0.000241474	-0.19935	0.4	0.37	1	ENSRNOG00000048297	Inhibitory_N	Qki	QKI, KH domain containing RNA binding
0.00028149	-0.112296	0.265	0.232	1	ENSRNOG00000009402	Inhibitory_N	Rabgap1	RAB GTPase activating protein 1
0.000306316	0.129752	0.3	0.238	1	ENSRNOG00000016067	Inhibitory_N	Ckap5	cytoskeleton associated protein 5
0.000314881	0.271594	0.338	0.265	1	ENSRNOG00000026319	Inhibitory_N	Akap9	A-kinase anchoring protein 9
0.000316892	-0.191784	0.55	0.528	1	ENSRNOG00000016208	Inhibitory_N	Setbp1	SET binding protein 1
0.000327946	-0.135262	0.415	0.381	1	ENSRNOG00000002736	Inhibitory_N	Rabgap1l	RAB GTPase activating protein 1-like
0.000328802	-0.113152	0.403	0.372	1	ENSRNOG00000009276	Inhibitory_N	Schip1	schwannomin interacting protein 1
0.000347106	0.222011	0.355	0.279	1	ENSRNOG00000023176	Inhibitory_N	Kidins220	kinase D-interacting substrate 220
0.000347409	-0.527656	0.223	0.251	1	ENSRNOG00000018342	Inhibitory_N	Ctif	cap binding complex dependent translation initiation factor
0.000350892	-0.188723	0.293	0.265	1	ENSRNOG00000011931	Inhibitory_N	Smarca2	SWI/SNF related, matrix associated, actin dependent regulator of chromatin, subfamily a, member 2
0.000352823	0.113551	0.247	0.193	1	ENSRNOG00000047374	Inhibitory_N	Gnas	GNAS complex locus
0.000356346	0.110532	0.365	0.295	1	ENSRNOG00000032150	Inhibitory_N	Adcy2	adenylate cyclase 2
0.00036118	-0.115532	0.284	0.252	1	ENSRNOG00000054272	Inhibitory_N	Dhx57	DExH-box helicase 57
0.000367932	0.121531	0.233	0.18	1	ENSRNOG00000030515	Inhibitory_N	Nfasc	neurofascin
0.000371932	0.312954	0.237	0.176	1	ENSRNOG00000004973	Inhibitory_N	Ppp2r5c	protein phosphatase 2, regulatory subunit B', gamma
0.000383135	-0.178387	0.504	0.489	1	ENSRNOG00000062454	Inhibitory_N	Tenm1	teneurin transmembrane protein 1
0.000395252	-0.577931	0.224	0.267	1	ENSRNOG00000001764	Inhibitory_N	Vps8	VPS8 subunit of CORVET complex
0.000404208	-0.279894	0.259	0.242	1	ENSRNOG00000062590	Inhibitory_N	LOC360998	hypothetical LOC360998
0.000435687	0.257526	0.258	0.193	1	ENSRNOG00000004826	Inhibitory_N	Sos2	SOS Ras/Rho guanine nucleotide exchange factor 2
0.000438738	0.449747	0.239	0.173	1	ENSRNOG00000053577	Inhibitory_N	Gramd1b	GRAM domain containing 1B
0.000444845	-0.430856	0.246	0.267	1	ENSRNOG00000042118	Inhibitory_N	Cplane1	ciliogenesis and planar polarity effector complex subunit 1
0.000446428	-0.276074	0.401	0.41	1	ENSRNOG00000009771	Inhibitory_N	Cdh10	cadherin 10
0.000450228	0.204614	0.434	0.353	1	ENSRNOG00000006509	Inhibitory_N	Srgap3	SLIT-ROBO Rho GTPase activating protein 3
0.000452082	0.33839	0.289	0.219	1	ENSRNOG00000056907	Inhibitory_N	Nipbl	NIPBL, cohesin loading factor
0.00045637	0.263663	0.227	0.166	1	ENSRNOG00000070175	Inhibitory_N	LOC120093353	small nucleolar RNA SNORD113/SNORD114 family
0.000468888	-0.138763	0.313	0.282	1	ENSRNOG00000027026	Inhibitory_N	Jazf1	JAZF zinc finger 1
0.000471958	0.222301	0.213	0.16	1	ENSRNOG00000043357	Inhibitory_N	Zfp407	zinc finger protein 407
0.000483756	-0.204993	0.483	0.48	1	ENSRNOG00000017163	Inhibitory_N	Pfkp	phosphofructokinase, platelet
0.00048795	0.159505	0.423	0.349	1	ENSRNOG00000004917	Inhibitory_N	Rasal2	RAS protein activator like 2
0.000499232	0.156596	0.275	0.212	1	ENSRNOG00000056106	Inhibitory_N	Dip2b	disco-interacting protein 2 homolog B
0.000536437	-0.35151	0.333	0.343	1	ENSRNOG00000023993	Inhibitory_N	Kif1a	kinesin family member 1A
0.000542251	-0.292343	0.275	0.263	1	ENSRNOG00000028624	Inhibitory_N	Kif26b	kinesin family member 26B
0.000542882	-0.413013	0.191	0.2	1	ENSRNOG00000036658	Inhibitory_N	Tbcd	tubulin folding cofactor D
0.0005526	0.145965	0.337	0.273	1	ENSRNOG00000011460	Inhibitory_N	Arfgef3	ARFGEF family member 3
0.000555089	-0.113079	0.406	0.368	1	ENSRNOG00000004026	Inhibitory_N	Atp2b1	ATPase plasma membrane Ca2+ transporting 1
0.000560123	0.391967	0.24	0.175	1	ENSRNOG00000004207	Inhibitory_N	Eml5	EMAP like 5
0.000562775	0.266749	0.255	0.193	1	ENSRNOG00000056716	Inhibitory_N	Zbtb20	zinc finger and BTB domain containing 20
0.000574457	-0.129108	0.378	0.345	1	ENSRNOG00000012708	Inhibitory_N	Ptchd4	patched domain containing 4
0.000584801	-0.200625	0.439	0.429	1	ENSRNOG00000008728	Inhibitory_N	Unc79	unc-79 homolog, NALCN channel complex subunit
0.000587997	-0.179886	0.397	0.378	1	ENSRNOG00000069221	Inhibitory_N	Kctd16	potassium channel tetramerization domain containing 16
0.000600212	-0.220677	0.387	0.365	1	ENSRNOG00000027869	Inhibitory_N	Sox5	SRY-box transcription factor 5
0.000617675	0.221372	0.38	0.307	1	ENSRNOG00000051170	Inhibitory_N	Ddx17	DEAD-box helicase 17
0.000620638	-0.123036	0.266	0.231	1	ENSRNOG00000025808	Inhibitory_N	Aars2	alanyl-tRNA synthetase 2, mitochondrial
0.000622066	0.176374	0.293	0.232	1	ENSRNOG00000006178	Inhibitory_N	Dync1h1	dynein cytoplasmic 1 heavy chain 1
0.000623114	0.193084	0.273	0.21	1	ENSRNOG00000029185	Inhibitory_N	Rasa1	RAS p21 protein activator 1
0.000647488	-0.21948	0.275	0.249	1	ENSRNOG00000049676	Inhibitory_N	St6galnac5	ST6 N-acetylgalactosaminide alpha-2,6-sialyltransferase 5
0.000670045	-0.326905	0.321	0.331	1	ENSRNOG00000056487	Inhibitory_N	Oxr1	oxidation resistance 1
0.000695677	-0.216636	0.259	0.254	1	ENSRNOG00000002833	Inhibitory_N	Gsk3b	glycogen synthase kinase 3 beta
0.000706131	0.227761	0.24	0.179	1	ENSRNOG00000007242	Inhibitory_N	Ehmt1	euchromatic histone lysine methyltransferase 1
0.00070714	0.238133	0.359	0.288	1	ENSRNOG00000013391	Inhibitory_N	Sorbs2	sorbin and SH3 domain containing 2
0.000776583	0.28003	0.244	0.183	1	ENSRNOG00000007515	Inhibitory_N	Kif3a	kinesin family member 3a
0.000798163	-0.114714	0.312	0.277	1	ENSRNOG00000014382	Inhibitory_N	C2cd5	C2 calcium-dependent domain containing 5
0.00084009	0.162437	0.202	0.153	1	ENSRNOG00000003581	Inhibitory_N	Pou2f1	POU class 2 homeobox 1
0.000845518	-0.24807	0.36	0.344	1	ENSRNOG00000005309	Inhibitory_N	Scn8a	sodium voltage-gated channel alpha subunit 8
0.000849186	0.289674	0.229	0.171	1	ENSRNOG00000005957	Inhibitory_N	Slc4a7	solute carrier family 4 member 7
0.000927465	0.238423	0.323	0.256	1	ENSRNOG00000004181	Inhibitory_N	Sdccag8	SHH signaling and ciliogenesis regulator SDCCAG8
0.000929411	-0.305317	0.225	0.206	1	ENSRNOG00000062221	Inhibitory_N	Il1rapl2	interleukin 1 receptor accessory protein-like 2
0.000946656	-0.180841	0.238	0.215	1	ENSRNOG00000008734	Inhibitory_N	Zmym2	zinc finger MYM-type containing 2
0.00097506	0.101175	0.331	0.274	1	ENSRNOG00000033318	Inhibitory_N	Rfxank	regulatory factor X-associated ankyrin-containing protein
