# Supplementary material for: Single-cell profiling of H3K4me1-H3K27me3 revealed bivalent regulation of abnormal neuronal development caused by prenatal e-cigarette vaporing
Source: Commun Biol. 2025 Sep 1;8:1326. doi: 10.1038/s42003-025-08683-8 (PMC12402338; doi:10.1038/s42003-025-08683-8)
Supplement: Supplementary file 7 — Supplementary Data 5 [file 42003_2025_8683_MOESM7_ESM.xlsx]

## Sheet: H3k4me1_cluster_de-peaks
Supplementary Table 5a. H3K4me1 Differential Peaks in Clusters
seqnames	start	end	width	strand	p_val	avg_log2FC	pct.1	pct.2	p_val_adj	locus	cluster_ID	annotation	geneChr	geneStart	geneEnd	geneLength	geneStrand	geneId	transcriptId	distanceToTSS	ENSEMBL	SYMBOL	GENENAME
chr7	8350001	8355001	5001	+	7.7e-64	-6.22526	0.291	0.715	3.36e-58	chr7-8350001-8355001	L2/3 IT	Promoter	7	8347314	8353988	6675	2	362824	NM_001108730	0	ENSRNOG00000039858	Mfsd12	major facilitator superfamily domain containing 12
chr7	8350001	8355001	5001	+	6.41e-54	-6.30673	0.279	0.778	2.8e-48	chr7-8350001-8355001	L4/5 IT 2	Promoter	7	8347314	8353988	6675	2	362824	NM_001108730	0	ENSRNOG00000039858	Mfsd12	major facilitator superfamily domain containing 12
chr7	8350001	8355001	5001	+	1.8e-52	-8.13671	0.071	0.777	7.86e-47	chr7-8350001-8355001	Immature_N	Promoter	7	8347314	8353988	6675	2	362824	NM_001108730	0	ENSRNOG00000039858	Mfsd12	major facilitator superfamily domain containing 12
chr7	8350001	8355001	5001	+	3e-39	-6.15644	0.3	0.845	1.31e-33	chr7-8350001-8355001	L4/5 IT 1	Promoter	7	8347314	8353988	6675	2	362824	NM_001108730	0	ENSRNOG00000039858	Mfsd12	major facilitator superfamily domain containing 12
chr7	8350001	8355001	5001	+	5.36e-25	-6.28457	0.217	0.744	2.34e-19	chr7-8350001-8355001	Astrocyte	Promoter	7	8347314	8353988	6675	2	362824	NM_001108730	0	ENSRNOG00000039858	Mfsd12	major facilitator superfamily domain containing 12
chr7	8350001	8355001	5001	+	9.89e-25	-6.34731	0.263	0.728	4.31e-19	chr7-8350001-8355001	L6 CT	Promoter	7	8347314	8353988	6675	2	362824	NM_001108730	0	ENSRNOG00000039858	Mfsd12	major facilitator superfamily domain containing 12
chr7	8350001	8355001	5001	+	3.32e-24	-6.69925	0.228	0.814	1.45e-18	chr7-8350001-8355001	inMGE	Promoter	7	8347314	8353988	6675	2	362824	NM_001108730	0	ENSRNOG00000039858	Mfsd12	major facilitator superfamily domain containing 12
chr7	8350001	8355001	5001	+	1.89e-23	-6.01783	0.343	0.8	8.26e-18	chr7-8350001-8355001	L6 IT	Promoter	7	8347314	8353988	6675	2	362824	NM_001108730	0	ENSRNOG00000039858	Mfsd12	major facilitator superfamily domain containing 12
chr7	8350001	8355001	5001	+	7.87e-19	-6.27496	0.288	0.754	3.44e-13	chr7-8350001-8355001	inCGE	Promoter	7	8347314	8353988	6675	2	362824	NM_001108730	0	ENSRNOG00000039858	Mfsd12	major facilitator superfamily domain containing 12
chr7	8350001	8355001	5001	+	9.81e-17	-6.24166	0.25	0.797	4.28e-11	chr7-8350001-8355001	OPCs	Promoter	7	8347314	8353988	6675	2	362824	NM_001108730	0	ENSRNOG00000039858	Mfsd12	major facilitator superfamily domain containing 12
chr7	8350001	8355001	5001	+	4.74e-16	-6.37859	0.318	0.861	2.07e-10	chr7-8350001-8355001	ECs	Promoter	7	8347314	8353988	6675	2	362824	NM_001108730	0	ENSRNOG00000039858	Mfsd12	major facilitator superfamily domain containing 12
chr7	8350001	8355001	5001	+	2.27e-15	-7.56364	0.038	0.885	9.92e-10	chr7-8350001-8355001	CRs	Promoter	7	8347314	8353988	6675	2	362824	NM_001108730	0	ENSRNOG00000039858	Mfsd12	major facilitator superfamily domain containing 12
chr14	27260001	27265001	5001	+	2.43e-14	0.303333	0.992	0.995	1.06e-08	chr14-27260001-27265001	L2/3 IT	Distal Intergenic	14	26368576	26824444	455869	2	170641	NM_130822	-435557	ENSRNOG00000030149	Adgrl3	adhesion G protein-coupled receptor L3
chr14	27260001	27265001	5001	+	3.69e-14	0.520206	0.992	0.95	1.61e-08	chr14-27260001-27265001	Immature_N	Distal Intergenic	14	26368576	26824444	455869	2	170641	NM_130822	-435557	ENSRNOG00000030149	Adgrl3	adhesion G protein-coupled receptor L3
chr7	8350001	8355001	5001	+	8.69e-12	-6.72604	0.353	0.867	3.79e-06	chr7-8350001-8355001	L5/6 NP	Promoter	7	8347314	8353988	6675	2	362824	NM_001108730	0	ENSRNOG00000039858	Mfsd12	major facilitator superfamily domain containing 12
chr14	27260001	27265001	5001	+	3.19e-10	0.292854	1	1	0.000139156	chr14-27260001-27265001	L4/5 IT 2	Distal Intergenic	14	26368576	26824444	455869	2	170641	NM_130822	-435557	ENSRNOG00000030149	Adgrl3	adhesion G protein-coupled receptor L3
chr14	27260001	27265001	5001	+	2.49e-07	0.364554	1	0.991	0.108541	chr14-27260001-27265001	L4/5 IT 1	Distal Intergenic	14	26368576	26824444	455869	2	170641	NM_130822	-435557	ENSRNOG00000030149	Adgrl3	adhesion G protein-coupled receptor L3
chr14	27260001	27265001	5001	+	3.7e-07	0.405535	1	0.99	0.161277	chr14-27260001-27265001	L6 CT	Distal Intergenic	14	26368576	26824444	455869	2	170641	NM_130822	-435557	ENSRNOG00000030149	Adgrl3	adhesion G protein-coupled receptor L3
chr6	128510001	128515001	5001	+	5.81e-06	-1.04621	0.207	0.416	1	chr6-128510001-128515001	L2/3 IT	Promoter	6	128515843	128515918	76	1	100314207	NR_032296	-842	ENSRNOG00000040384	Mir770	microRNA 770
chr7	27780001	27785001	5001	+	6.4e-06	1.20924	0.283	0.14	1	chr7-27780001-27785001	L2/3 IT	Exon (NM_001108743/362871, exon 2 of 4)	7	27768601	27804084	35484	2	362871	NM_001108743	19083	ENSRNOG00000004367	Elk3	ETS transcription factor ELK3
chr17	86525001	86530001	5001	+	2.11e-05	13.5993	0.471	0	1	chr17-86525001-86530001	L5/6 NP	Distal Intergenic	17	86279519	86441780	162262	1	85419	NM_053518	245482	ENSRNOG00000058094	Lyst	lysosomal trafficking regulator
chr10	44750001	44755001	5001	+	4.16e-05	1.69279	0.228	0.064	1	chr10-44750001-44755001	Immature_N	Promoter	10	44750703	44765464	14762	1	497914	NM_001127302	0	ENSRNOG00000053961	Med9	mediator complex subunit 9
chr17	30980001	30985001	5001	+	7.72e-05	1.48714	0.291	0.105	1	chr17-30980001-30985001	Immature_N	Exon (NM_199085/291085, exon 4 of 7)	17	30970958	30989695	18738	1	291085	NM_199085	9043	ENSRNOG00000017962	Serpinb6a	serpin family B member 6A
chr1	221985001	221990001	5001	+	0.000128438	1.0867	0.321	0.158	1	chr1-221985001-221990001	L2/3 IT	Exon (NM_001012743/309419, exon 11 of 15)	1	221874007	221897518	23512	2	499335	NM_001191952	-87483	ENSRNOG00000015213	Fxn	frataxin
chr1	221985001	221990001	5001	+	0.000134565	4.22392	0.386	0.028	1	chr1-221985001-221990001	ECs	Exon (NM_001012743/309419, exon 11 of 15)	1	221874007	221897518	23512	2	499335	NM_001191952	-87483	ENSRNOG00000015213	Fxn	frataxin
chr3	14415001	14420001	5001	+	0.000180694	-1.52333	0.105	0.395	1	chr3-14415001-14420001	inMGE	Intron (NM_138914/192348, intron 1 of 15)	3	14316011	14424226	108216	2	192348	NM_138914	4225	ENSRNOG00000008258	Fnbp1	formin binding protein 1
chr1	181225001	181230001	5001	+	0.00018242	1.05657	0.253	0.14	1	chr1-181225001-181230001	L2/3 IT	Distal Intergenic	1	181238459	181271930	33472	1	293488	NM_001114502	-8458	ENSRNOG00000019245	Sgf29	SAGA complex associated factor 29
chr18	30100001	30105001	5001	+	0.000252825	1.43648	0.273	0.108	1	chr18-30100001-30105001	L4/5 IT 2	3' UTR	18	30103728	30119307	15580	2	116808	NM_053944	14306	ENSRNOG00000019265	Pcdh12	protocadherin 12
chr1	150470001	150475001	5001	+	0.000269902	-1.71643	0.073	0.222	1	chr1-150470001-150475001	L4/5 IT 2	Distal Intergenic	1	150599876	150599963	88	1	100314266	NR_032291	-124875	ENSRNOG00000040447	Mir708	microRNA 708
chr14	27260001	27265001	5001	+	0.000291702	0.352408	1	0.988	1	chr14-27260001-27265001	inMGE	Distal Intergenic	14	26368576	26824444	455869	2	170641	NM_130822	-435557	ENSRNOG00000030149	Adgrl3	adhesion G protein-coupled receptor L3
chr15	26185001	26190001	5001	+	0.000342121	-2.41489	0.04	0.218	1	chr15-26185001-26190001	L4/5 IT 1	Distal Intergenic	15	25227544	25228549	1006	2	290056	NM_001000102	-956452	ENSRNOG00000062532	Or4e5	olfactory receptor family 4 subfamily E member 14
chr18	30100001	30105001	5001	+	0.000376154	1.9476	0.284	0.087	1	chr18-30100001-30105001	L6 CT	3' UTR	18	30103728	30119307	15580	2	116808	NM_053944	14306	ENSRNOG00000019265	Pcdh12	protocadherin 12
chr18	30100001	30105001	5001	+	0.000503924	12.6041	0.227	0	1	chr18-30100001-30105001	ECs	3' UTR	18	30103728	30119307	15580	2	116808	NM_053944	14306	ENSRNOG00000019265	Pcdh12	protocadherin 12
chr10	85645001	85650001	5001	+	0.000503924	13.4245	0.227	0	1	chr10-85645001-85650001	ECs	5' UTR	10	85641284	85641929	646	1	363681	NM_001108835	3717	ENSRNOG00000036819	Hspb9	heat shock protein family B (small) member 9
chr7	27780001	27785001	5001	+	0.000547408	1.82107	0.305	0.097	1	chr7-27780001-27785001	L6 CT	Exon (NM_001108743/362871, exon 2 of 4)	7	27768601	27804084	35484	2	362871	NM_001108743	19083	ENSRNOG00000004367	Elk3	ETS transcription factor ELK3
chr9	21175001	21180001	5001	+	0.000618051	-0.896322	0.281	0.593	1	chr9-21175001-21180001	inMGE	Distal Intergenic	9	20880380	20883895	3516	2	641658	NM_001037534	-291106	NA	Defb17	defensin beta 17
chr9	10660001	10665001	5001	+	0.000640823	-1.62986	0.088	0.337	1	chr9-10660001-10665001	inMGE	Distal Intergenic	9	10695592	10712323	16732	1	680486	NM_001109414	-30591	ENSRNOG00000023474	Dazl	deleted in azoospermia-like
chr6	41095001	41100001	5001	+	0.000840744	0.444955	0.359	0.308	1	chr6-41095001-41100001	L2/3 IT	Distal Intergenic	6	41117433	41194593	77161	1	690450	NM_001191107	-17432	ENSRNOG00000061415	Taf1b	TATA-box binding protein associated factor, RNA polymerase I subunit B
chr5	142975001	142980001	5001	+	0.00106891	13.0126	0.205	0	1	chr5-142975001-142980001	ECs	Intron (NM_053893/116673, intron 1 of 4)	5	142965659	142998390	32732	1	116673	NM_053893	9342	ENSRNOG00000011927	Sdc3	syndecan 3
chr3	16325001	16330001	5001	+	0.00106891	12.8135	0.205	0	1	chr3-16325001-16330001	ECs	Distal Intergenic	3	16274918	16284464	9547	2	85256	NM_053494	-40537	ENSRNOG00000022274	Slc2a8	solute carrier family 2 member 8
chr6	89370001	89375001	5001	+	0.00106891	13.2265	0.205	0	1	chr6-89370001-89375001	ECs	Intron (NM_001271054/257646, intron 1 of 13)	6	89346014	89419579	73566	1	257646	NM_001271054	23987	ENSRNOG00000007329	Frmd6	FERM domain containing 6
chr8	121820001	121825001	5001	+	0.00106891	13.383	0.205	0	1	chr8-121820001-121825001	ECs	Exon (NM_138833/170837, exon 3 of 6)	8	121793302	121832330	39029	1	170837	NM_138833	26699	ENSRNOG00000004050	Snrk	SNF related kinase
chr5	112675001	112680001	5001	+	0.00106891	12.6655	0.205	0	1	chr5-112675001-112680001	ECs	Exon (NM_012988/25492, exon 5 of 11)	5	112441754	112774868	333115	1	25492	NM_012988	233247	ENSRNOG00000006966	Nfia	nuclear factor I/A
chr4	127375001	127380001	5001	+	0.00106977	1.29798	0.252	0.1	1	chr4-127375001-127380001	Immature_N	Distal Intergenic	4	127274472	127275699	1228	1	687056	NM_001134996	100529	ENSRNOG00000065327	LOC687056	hypothetical protein LOC687056
chr12	46635001	46640001	5001	+	0.00111542	0.979208	0.299	0.141	1	chr12-46635001-46640001	Immature_N	Distal Intergenic	12	46575004	46578873	3870	1	363931	NM_001135840	59997	ENSRNOG00000062521	Gtpbp6	GTP binding protein 6 (putative)
chr14	27260001	27265001	5001	+	0.00120605	0.311742	1	1	1	chr14-27260001-27265001	L6 IT	Distal Intergenic	14	26368576	26824444	455869	2	170641	NM_130822	-435557	ENSRNOG00000030149	Adgrl3	adhesion G protein-coupled receptor L3
chr9	10115001	10120001	5001	+	0.00136353	-0.153082	0.384	0.48	1	chr9-10115001-10120001	L2/3 IT	Distal Intergenic	9	9760355	9900760	140406	1	450235	NM_001007558	354646	ENSRNOG00000050325	Adgre4	adhesion G protein-coupled receptor E4
chr1	220110001	220115001	5001	+	0.00142828	13.2924	0.294	0	1	chr1-220110001-220115001	L5/6 NP	Intron (NM_001191562/309407, intron 1 of 24)	1	220008970	220557610	548641	1	309407	NM_001354180	101031	ENSRNOG00000027770	Trpm3	transient receptor potential cation channel, subfamily M, member 3
chr9	74420001	74425001	5001	+	0.00142828	13.7381	0.294	0	1	chr9-74420001-74425001	L5/6 NP	Intron (NM_013122/25662, intron 1 of 3)	9	74415574	74442942	27369	1	25662	NM_013122	4427	ENSRNOG00000016957	Igfbp2	insulin-like growth factor binding protein 2
chr2	28560001	28565001	5001	+	0.00142828	13.2795	0.294	0	1	chr2-28560001-28565001	L5/6 NP	3' UTR	2	28483997	28504165	20169	2	294673	NM_001011946	-55836	ENSRNOG00000025274	Hexb	hexosaminidase subunit beta
chr3	140590001	140595001	5001	+	0.00142828	13.5711	0.294	0	1	chr3-140590001-140595001	L5/6 NP	Exon (NM_001191905/366229, exon 2 of 2)	3	140581593	140593299	11707	1	366229	NM_001191905	8408	ENSRNOG00000005148	Scrt2	scratch family transcriptional repressor 2
chr9	21175001	21180001	5001	+	0.00143792	-0.423196	0.45	0.673	1	chr9-21175001-21180001	L4/5 IT 1	Distal Intergenic	9	20880380	20883895	3516	2	641658	NM_001037534	-291106	NA	Defb17	defensin beta 17
chr9	10120001	10125001	5001	+	0.00158697	-1.64206	0.149	0.417	1	chr9-10120001-10125001	L6 IT	Distal Intergenic	9	9760355	9900760	140406	1	450235	NM_001007558	359646	ENSRNOG00000050325	Adgre4	adhesion G protein-coupled receptor E4
chr7	27780001	27785001	5001	+	0.00188957	1.08568	0.27	0.164	1	chr7-27780001-27785001	L4/5 IT 1	Exon (NM_001108743/362871, exon 2 of 4)	7	27768601	27804084	35484	2	362871	NM_001108743	19083	ENSRNOG00000004367	Elk3	ETS transcription factor ELK3
chr4	76765001	76770001	5001	+	0.00202106	-0.681479	0.316	0.581	1	chr4-76765001-76770001	inMGE	Distal Intergenic	4	76803344	76822245	18902	2	116598	NM_053849	52244	ENSRNOG00000006228	Pdia4	protein disulfide isomerase family A, member 4
chr14	27260001	27265001	5001	+	0.00207828	0.245969	1	1	1	chr14-27260001-27265001	Astrocyte	Distal Intergenic	14	26368576	26824444	455869	2	170641	NM_130822	-435557	ENSRNOG00000030149	Adgrl3	adhesion G protein-coupled receptor L3
chr17	1	5001	5001	+	0.0023806	-0.848915	0.19	0.382	1	chr17-1-5001	L4/5 IT 1	Distal Intergenic	17	33740	34666	927	1	406035	NM_001001122	-28739	ENSRNOG00000067756	Or9s18	olfactory receptor family 9 subfamily S member 18
chr13	100555001	100560001	5001	+	0.00263408	1.00343	0.236	0.105	1	chr13-100555001-100560001	Immature_N	Distal Intergenic	13	100510195	100548718	38524	2	305055	NM_001107199	-6283	ENSRNOG00000002627	Kctd3	potassium channel tetramerization domain containing 3
chr12	44270001	44275001	5001	+	0.00272368	-1.87427	0.06	0.244	1	chr12-44270001-44275001	Astrocyte	Exon (NM_001107148/304555, exon 8 of 13)	12	44264037	44293207	29171	2	304555	NM_001107148	18206	ENSRNOG00000000661	Hps4	HPS4, biogenesis of lysosomal organelles complex 3 subunit 2
chr1	165450001	165455001	5001	+	0.00284861	-1.9241	0.091	0.373	1	chr1-165450001-165455001	OPCs	Distal Intergenic	1	165181433	165193583	12151	2	361628	NM_001017374	-256418	ENSRNOG00000017158	Eif4g2	eukaryotic translation initiation factor 4, gamma 2
chr2	78455001	78460001	5001	+	0.00288371	-1.91404	0.06	0.244	1	chr2-78455001-78460001	Astrocyte	Distal Intergenic	2	78408844	78433825	24982	2	310190	NM_001037648	-21176	ENSRNOG00000012109	Otulinl	OTU deubiquitinase with linear linkage specificity like
chr18	4175001	4180001	5001	+	0.00292485	0.485154	0.244	0.141	1	chr18-4175001-4180001	Immature_N	Exon (NM_131909/170704, exon 2 of 3)	18	4172060	4172910	851	2	296596	NM_001114391	-2091	ENSRNOG00000070974	Rpl7a	ribosomal protein L7A
chr18	4175001	4180001	5001	+	0.00316725	0.619268	0.54	0.418	1	chr18-4175001-4180001	L4/5 IT 1	Exon (NM_131909/170704, exon 2 of 3)	18	4172060	4172910	851	2	296596	NM_001114391	-2091	ENSRNOG00000070974	Rpl7a	ribosomal protein L7A
chr9	9970001	9975001	5001	+	0.00330565	-1.55786	0.088	0.302	1	chr9-9970001-9975001	inMGE	Distal Intergenic	9	9760355	9900760	140406	1	450235	NM_001007558	209646	ENSRNOG00000050325	Adgre4	adhesion G protein-coupled receptor E4
chr18	37620001	37625001	5001	+	0.00385136	0.130842	0.532	0.548	1	chr18-37620001-37625001	L2/3 IT	Distal Intergenic	18	36798372	37255038	456667	2	307449	NM_001170534	-364963	ENSRNOG00000011271	Mcc	MCC regulator of WNT signaling pathway
chr1	175035001	175040001	5001	+	0.00388498	-0.654982	0.139	0.24	1	chr1-175035001-175040001	L2/3 IT	Distal Intergenic	1	175167933	175198498	30566	1	293448	NM_001006970	-127932	ENSRNOG00000036742	Uqcrc2	ubiquinol cytochrome c reductase core protein 2
chr20	27300001	27305001	5001	+	0.00389151	-13.1714	0	0.3	1	chr20-27300001-27305001	L5/6 NP	Promoter	20	27302046	27351808	49763	1	64475	NM_172062	0	ENSRNOG00000050655	P4ha1	prolyl 4-hydroxylase subunit alpha 1
chr13	102910001	102915001	5001	+	0.00389151	-13.3027	0	0.3	1	chr13-102910001-102915001	L5/6 NP	Intron (NM_001007679/305070, intron 2 of 7)	13	102904724	102929611	24888	1	305070	NM_001007679	5277	ENSRNOG00000003915	Pacc1	proton activated chloride channel 1
chr20	11040001	11045001	5001	+	0.00394092	0.917109	0.325	0.231	1	chr20-11040001-11045001	Astrocyte	Exon (NM_001013238/365548, exon 2 of 6)	20	11030020	11047282	17263	2	365548	NM_001013238	2281	ENSRNOG00000001223	Pttg1ip	PTTG1 interacting protein
chr1	95125001	95130001	5001	+	0.00421736	0.517749	0.283	0.168	1	chr1-95125001-95130001	Immature_N	Exon (NM_001100690/308572, exon 12 of 42)	1	95096266	95158836	62571	2	308572	NM_001100690	28835	ENSRNOG00000020014	Myh14	myosin heavy chain 14
chr19	22965001	22970001	5001	+	0.00482921	-0.70603	0.148	0.258	1	chr19-22965001-22970001	L2/3 IT	Distal Intergenic	19	23055092	23074372	19281	2	361378	NM_199404	104371	ENSRNOG00000023910	Man2b1	mannosidase, alpha, class 2B, member 1
chr1	224025001	224030001	5001	+	0.00523478	13.4495	0.235	0	1	chr1-224025001-224030001	L5/6 NP	Distal Intergenic	1	224191125	224358640	167516	1	361745	NM_001004446	-161124	ENSRNOG00000011931	Smarca2	SWI/SNF related, matrix associated, actin dependent regulator of chromatin, subfamily a, member 2
chr10	92650001	92655001	5001	+	0.00523478	13.4521	0.235	0	1	chr10-92650001-92655001	L5/6 NP	3' UTR	10	92652924	92665612	12689	2	29658	NM_019255	10611	ENSRNOG00000003245	Cacng1	calcium voltage-gated channel auxiliary subunit gamma 1
chrX	59315001	59320001	5001	+	0.00523478	13.5127	0.235	0	1	chrX-59315001-59320001	L5/6 NP	Distal Intergenic	21	59422715	59429237	6523	2	84469	NM_053409	109236	ENSRNOG00000006756	Maged1	MAGE family member D1
chr20	9470001	9475001	5001	+	0.00523478	12.9948	0.235	0	1	chr20-9470001-9475001	L5/6 NP	Promoter	20	9469848	9562949	93102	1	191569	NM_138543	153	ENSRNOG00000001174	Pde9a	phosphodiesterase 9A
chr4	150385001	150390001	5001	+	0.00523478	13.0054	0.235	0	1	chr4-150385001-150390001	L5/6 NP	Promoter	4	150388326	150395096	6771	1	24772	NM_022177	0	ENSRNOG00000013589	Cxcl12	C-X-C motif chemokine ligand 12
chr8	28165001	28170001	5001	+	0.00523478	13.3918	0.235	0	1	chr8-28165001-28170001	L5/6 NP	Distal Intergenic	8	27377773	27804228	426456	2	50864	NM_017354	-360773	ENSRNOG00000066437	Ntm	neurotrimin
chr9	90295001	90300001	5001	+	0.00523478	13.2068	0.235	0	1	chr9-90295001-90300001	L5/6 NP	Intron (NM_001108230/316611, intron 8 of 15)	9	90188025	90470958	282934	1	316611	NM_001108230	106976	ENSRNOG00000019476	Agap1	ArfGAP with GTPase domain, ankyrin repeat and PH domain 1
chr17	14105001	14110001	5001	+	0.00523478	13.3221	0.235	0	1	chr17-14105001-14110001	L5/6 NP	Promoter	17	14059098	14104811	45714	2	361217	NM_001024796	-190	ENSRNOG00000067284	Spin1	spindlin 1
chr20	21045001	21050001	5001	+	0.00523478	13.0944	0.235	0	1	chr20-21045001-21050001	L5/6 NP	Promoter	20	21044815	21045983	1169	1	309732	NM_001107626	186	ENSRNOG00000070733	Ado	2-aminoethanethiol dioxygenase
chr20	32515001	32520001	5001	+	0.00523478	13.6116	0.235	0	1	chr20-32515001-32520001	L5/6 NP	Distal Intergenic	20	32629811	32639559	9749	1	64672	NM_022707	-109810	NA	Pln	phospholamban
chr3	12935001	12940001	5001	+	0.00523478	13.3654	0.235	0	1	chr3-12935001-12940001	L5/6 NP	Distal Intergenic	3	13049706	13059831	10126	2	366012	NM_001014257	119830	ENSRNOG00000043189	Trub2	TruB pseudouridine synthase family member 2
chr4	13510001	13515001	5001	+	0.00523478	13.6738	0.235	0	1	chr4-13510001-13515001	L5/6 NP	5' UTR	4	13501434	13531845	30412	2	502715	NM_001025155	16844	ENSRNOG00000012817	Lrrc17	leucine rich repeat containing 17
chr4	145835001	145840001	5001	+	0.00523478	13.3491	0.235	0	1	chr4-145835001-145840001	L5/6 NP	Distal Intergenic	4	145736289	145821065	84777	2	362412	NM_001077673	-13936	ENSRNOG00000005907	Rad18	RAD18 E3 ubiquitin protein ligase
chr5	161560001	161565001	5001	+	0.00523478	13.1211	0.235	0	1	chr5-161560001-161565001	L5/6 NP	Intron (NM_001195559/362665, intron 11 of 23)	5	161498109	161508704	10596	2	29528	NM_057097	-51297	ENSRNOG00000030055	Vamp3	vesicle-associated membrane protein 3
chr7	54515001	54520001	5001	+	0.00523478	13.7797	0.235	0	1	chr7-54515001-54520001	L5/6 NP	Distal Intergenic	7	54349610	54362030	12421	2	314862	NM_001108100	-152971	ENSRNOG00000007821	Dyrk2	dual specificity tyrosine phosphorylation regulated kinase 2
chr1	118695001	118700001	5001	+	0.00523478	13.4484	0.235	0	1	chr1-118695001-118700001	L5/6 NP	Distal Intergenic	1	118849838	118914869	65032	2	292994	NM_001106266	214868	ENSRNOG00000011077	Tjp1	tight junction protein 1
chr1	193915001	193920001	5001	+	0.00523478	13.3855	0.235	0	1	chr1-193915001-193920001	L5/6 NP	Exon (NM_001108922/365381, exon 3 of 12)	1	193883106	193898916	15811	1	25417	NM_012933	31895	ENSRNOG00000027582	Dpysl4	dihydropyrimidinase-like 4
chr11	44290001	44295001	5001	+	0.00523478	13.2682	0.235	0	1	chr11-44290001-44295001	L5/6 NP	Distal Intergenic	11	44318836	44418382	99547	2	245919	NM_139088	123381	ENSRNOG00000001622	Impg2	interphotoreceptor matrix proteoglycan 2
chr13	45790001	45795001	5001	+	0.00523478	13.0587	0.235	0	1	chr13-45790001-45795001	L5/6 NP	Intron (NM_080409/140592, intron 1 of 28)	13	45753827	45802261	48435	2	140592	NM_080409	7260	ENSRNOG00000003494	Ppfia4	PTPRF interacting protein alpha 4
chr14	83225001	83230001	5001	+	0.00523478	13.4171	0.235	0	1	chr14-83225001-83230001	L5/6 NP	Intron (NM_001170459/360980, intron 15 of 28)	14	83173649	83344138	170490	2	360980	NM_001170459	114137	ENSRNOG00000025695	Tns3	tensin 3
chr15	81960001	81965001	5001	+	0.00523478	13.1771	0.235	0	1	chr15-81960001-81965001	L5/6 NP	Promoter	15	81893062	81964118	71057	2	306137	NM_001277160	0	ENSRNOG00000009836	Rbm26	RNA binding motif protein 26
chr15	94840001	94845001	5001	+	0.00523478	13.2386	0.235	0	1	chr15-94840001-94845001	L5/6 NP	Distal Intergenic	15	95174607	95195577	20971	2	306164	NM_001107286	350576	ENSRNOG00000009661	Tgds	TDP-glucose 4,6-dehydratase
chr18	52650001	52655001	5001	+	0.00523478	13.5251	0.235	0	1	chr18-52650001-52655001	L5/6 NP	Distal Intergenic	18	52539917	52554463	14547	1	291580	NM_001106144	110084	ENSRNOG00000022429	Minar2	membrane integral NOTCH2 associated receptor 2
chr3	159515001	159520001	5001	+	0.00523478	13.2991	0.235	0	1	chr3-159515001-159520001	L5/6 NP	Promoter	3	159516133	159652811	136679	1	502694	NM_001109344	0	ENSRNOG00000013196	Dok5	docking protein 5
chr4	121535001	121540001	5001	+	0.00523478	13.3369	0.235	0	1	chr4-121535001-121540001	L5/6 NP	Distal Intergenic	4	121364238	121375275	11038	1	85494	NM_053534	170763	ENSRNOG00000016665	Tpra1	transmembrane protein adipocyte associated 1
chr4	83175001	83180001	5001	+	0.00523478	13.2611	0.235	0	1	chr4-83175001-83180001	L5/6 NP	Distal Intergenic	4	82981421	83085655	104235	2	502774	NM_001029927	-89346	ENSRNOG00000009172	Cpvl	carboxypeptidase, vitellogenic-like
chr5	161655001	161660001	5001	+	0.00523478	12.999	0.235	0	1	chr5-161655001-161660001	L5/6 NP	Intron (NM_001195559/362665, intron 6 of 23)	5	161498109	161508704	10596	2	29528	NM_057097	-146297	ENSRNOG00000030055	Vamp3	vesicle-associated membrane protein 3
chr5	54215001	54220001	5001	+	0.00523478	12.5081	0.235	0	1	chr5-54215001-54220001	L5/6 NP	Distal Intergenic	5	54456005	54457379	1375	1	313163	NM_001014062	-236004	ENSRNOG00000031013	RGD1306195	similar to RAN protein
chr5	96980001	96985001	5001	+	0.00523478	13.1583	0.235	0	1	chr5-96980001-96985001	L5/6 NP	Intron (NR_110678/100910558, intron 1 of 3)	5	96976181	97014186	38006	1	100910558	NR_110680	3820	NA	LOC100910558	uncharacterized LOC100910558
chr8	113115001	113120001	5001	+	0.00523478	13.5874	0.235	0	1	chr8-113115001-113120001	L5/6 NP	Distal Intergenic	8	113590998	113646773	55776	2	501083	NM_001029910	526772	ENSRNOG00000008981	Pdcd6ip	programmed cell death 6 interacting protein
chr8	28310001	28315001	5001	+	0.00523478	13.3925	0.235	0	1	chr8-28310001-28315001	L5/6 NP	Distal Intergenic	8	27377773	27804228	426456	2	50864	NM_017354	-505773	ENSRNOG00000066437	Ntm	neurotrimin
chr9	15405001	15410001	5001	+	0.00523478	13.3383	0.235	0	1	chr9-15405001-15410001	L5/6 NP	5' UTR	9	15399661	15414201	14541	1	63997	NM_031684	5340	ENSRNOG00000019752	Slc29a1	solute carrier family 29 member 1
chr10	47330001	47335001	5001	+	0.00523478	13.383	0.235	0	1	chr10-47330001-47335001	L5/6 NP	Distal Intergenic	10	47343446	47360517	17072	1	303211	NM_001013967	-8445	ENSRNOG00000069117	Mmgt2	membrane magnesium transporter 2
chr6	46400001	46405001	5001	+	0.00523478	13.3484	0.235	0	1	chr6-46400001-46405001	L5/6 NP	Intron (NM_053888/116668, intron 4 of 25)	6	46580773	46658345	77573	1	554172	NM_001271261	-175772	ENSRNOG00000060614	Pxdn	peroxidasin
chr4	57150001	57155001	5001	+	0.00523478	13.2013	0.235	0	1	chr4-57150001-57155001	L5/6 NP	Intron (NM_022694/64635, intron 9 of 23)	4	57095244	57494501	399258	1	64635	NM_022694	54757	ENSRNOG00000031173	Snd1	staphylococcal nuclease and tudor domain containing 1
chr1	221985001	221990001	5001	+	0.00523905	1.42456	0.284	0.126	1	chr1-221985001-221990001	L6 CT	Exon (NM_001012743/309419, exon 11 of 15)	1	221874007	221897518	23512	2	499335	NM_001191952	-87483	ENSRNOG00000015213	Fxn	frataxin
chr16	76395001	76400001	5001	+	0.00542719	-1.40563	0.181	0.277	1	chr16-76395001-76400001	Immature_N	Exon (NM_001127301/361181, exon 11 of 20)	16	76356236	76372920	16685	2	25328	NM_012857	-22081	ENSRNOG00000019629	Lamp1	lysosomal-associated membrane protein 1
chr10	36355001	36360001	5001	+	0.00549103	0.807541	0.26	0.132	1	chr10-36355001-36360001	Immature_N	Promoter	10	36358110	36377864	19755	1	24672	NM_017039	0	ENSRNOG00000005389	Ppp2ca	protein phosphatase 2 catalytic subunit alpha
chr1	222295001	222300001	5001	+	0.00550369	0.175337	0.339	0.341	1	chr1-222295001-222300001	Immature_N	Distal Intergenic	1	222316982	222321946	4965	1	361744	NM_001007738	-16981	ENSRNOG00000025476	Tmem252	transmembrane protein 252
chr17	30980001	30985001	5001	+	0.0055432	0.295384	0.363	0.339	1	chr17-30980001-30985001	L2/3 IT	Exon (NM_199085/291085, exon 4 of 7)	17	30970958	30989695	18738	1	291085	NM_199085	9043	ENSRNOG00000017962	Serpinb6a	serpin family B member 6A
chr17	30980001	30985001	5001	+	0.00574648	1.39337	0.439	0.175	1	chr17-30980001-30985001	inCGE	Exon (NM_199085/291085, exon 4 of 7)	17	30970958	30989695	18738	1	291085	NM_199085	9043	ENSRNOG00000017962	Serpinb6a	serpin family B member 6A
chrX	1	5001	5001	+	0.00579467	-2.42363	0.045	0.233	1	chrX-1-5001	L6 IT	Distal Intergenic	21	918817	922000	3184	2	314431	NM_001108058	916999	ENSRNOG00000045622	Spaca5	sperm acrosome associated 5
chr9	10120001	10125001	5001	+	0.00668071	-1.23434	0.13	0.309	1	chr9-10120001-10125001	L4/5 IT 1	Distal Intergenic	9	9760355	9900760	140406	1	450235	NM_001007558	359646	ENSRNOG00000050325	Adgre4	adhesion G protein-coupled receptor E4
chr1	221985001	221990001	5001	+	0.00693633	1.68421	0.277	0.103	1	chr1-221985001-221990001	Astrocyte	Exon (NM_001012743/309419, exon 11 of 15)	1	221874007	221897518	23512	2	499335	NM_001191952	-87483	ENSRNOG00000015213	Fxn	frataxin
chr16	8115001	8120001	5001	+	0.0071855	0.475372	0.213	0.132	1	chr16-8115001-8120001	Immature_N	Promoter	16	8120336	8200272	79937	1	361112	NM_001029920	-335	ENSRNOG00000020078	Vstm4	V-set and transmembrane domain containing 4
chr7	108155001	108160001	5001	+	0.00725831	-12.9558	0	0.267	1	chr7-108155001-108160001	L5/6 NP	Distal Intergenic	7	108176608	108178626	2019	1	680712	NM_001130508	-16607	ENSRNOG00000021812	Scx	scleraxis bHLH transcription factor
chr17	30980001	30985001	5001	+	0.00728874	0.629978	0.424	0.307	1	chr17-30980001-30985001	L4/5 IT 2	Exon (NM_199085/291085, exon 4 of 7)	17	30970958	30989695	18738	1	291085	NM_199085	9043	ENSRNOG00000017962	Serpinb6a	serpin family B member 6A
chr19	51575001	51580001	5001	+	0.00747317	1.08265	0.244	0.114	1	chr19-51575001-51580001	Immature_N	Distal Intergenic	19	51552894	51572320	19427	1	361438	NM_001039030	22107	ENSRNOG00000026964	Gas8	growth arrest specific 8
chr1	117570001	117575001	5001	+	0.00753467	-3.66241	0.023	0.222	1	chr1-117570001-117575001	ECs	Distal Intergenic	1	117505857	117536626	30770	2	499171	NM_001109147	-33375	ENSRNOG00000015822	Klf13	KLF transcription factor 13
chrX	98615001	98620001	5001	+	0.00760465	-1.59879	0.07	0.218	1	chrX-98615001-98620001	L4/5 IT 1	Distal Intergenic	21	98535374	98552478	17105	2	501621	NM_001037216	-62523	ENSRNOG00000023256	Nxf7	nuclear RNA export factor 7
chrX	64320001	64325001	5001	+	0.00829665	0.912623	0.244	0.123	1	chrX-64320001-64325001	Immature_N	Distal Intergenic	21	64259096	64259167	72	1	100526647	NR_037364	60905	ENSRNOG00000048143	Mir3573	microRNA 3573
chr6	41095001	41100001	5001	+	0.00877922	3.59503	0.231	0.033	1	chr6-41095001-41100001	CRs	Distal Intergenic	6	41117433	41194593	77161	1	690450	NM_001191107	-17432	ENSRNOG00000061415	Taf1b	TATA-box binding protein associated factor, RNA polymerase I subunit B
chr4	76760001	76765001	5001	+	0.00884557	2.21864	0.364	0.083	1	chr4-76760001-76765001	ECs	Distal Intergenic	4	76803344	76822245	18902	2	116598	NM_053849	57244	ENSRNOG00000006228	Pdia4	protein disulfide isomerase family A, member 4
chr14	27260001	27265001	5001	+	0.00953783	0.470852	1	0.918	1	chr14-27260001-27265001	CRs	Distal Intergenic	14	26368576	26824444	455869	2	170641	NM_130822	-435557	ENSRNOG00000030149	Adgrl3	adhesion G protein-coupled receptor L3
chr17	86520001	86525001	5001	+	0.00978954	0.961564	0.213	0.1	1	chr17-86520001-86525001	Immature_N	Distal Intergenic	17	86279519	86441780	162262	1	85419	NM_053518	240482	ENSRNOG00000058094	Lyst	lysosomal trafficking regulator
chr4	147675001	147680001	5001	+	0.00985532	3.46245	0.25	0.028	1	chr4-147675001-147680001	ECs	Distal Intergenic	4	147645995	147647455	1461	1	24448	NM_017018	29006	ENSRNOG00000007420	Hrh1	histamine receptor H 1
chr14	27260001	27265001	5001	+	0.00993856	0.250937	1	1	1	chr14-27260001-27265001	inCGE	Distal Intergenic	14	26368576	26824444	455869	2	170641	NM_130822	-435557	ENSRNOG00000030149	Adgrl3	adhesion G protein-coupled receptor L3
chr19	51570001	51575001	5001	+	0.0110361	-0.30468	0.287	0.385	1	chr19-51570001-51575001	L2/3 IT	3' UTR	19	51552894	51572320	19427	1	361438	NM_001039030	17107	ENSRNOG00000026964	Gas8	growth arrest specific 8
chr9	10660001	10665001	5001	+	0.0111109	-0.533617	0.203	0.312	1	chr9-10660001-10665001	L2/3 IT	Distal Intergenic	9	10695592	10712323	16732	1	680486	NM_001109414	-30591	ENSRNOG00000023474	Dazl	deleted in azoospermia-like
chr16	76395001	76400001	5001	+	0.0113439	-0.685703	0.241	0.462	1	chr16-76395001-76400001	Astrocyte	Exon (NM_001127301/361181, exon 11 of 20)	16	76356236	76372920	16685	2	25328	NM_012857	-22081	ENSRNOG00000019629	Lamp1	lysosomal-associated membrane protein 1
chr9	10005001	10010001	5001	+	0.0114001	-3.01087	0.023	0.203	1	chr9-10005001-10010001	OPCs	Distal Intergenic	9	9760355	9900760	140406	1	450235	NM_001007558	244646	ENSRNOG00000050325	Adgre4	adhesion G protein-coupled receptor E4
chr3	16310001	16315001	5001	+	0.0115073	-1.42317	0.418	0.617	1	chr3-16310001-16315001	L6 IT	Distal Intergenic	3	16274918	16284464	9547	2	85256	NM_053494	-25537	ENSRNOG00000022274	Slc2a8	solute carrier family 2 member 8
chr6	83780001	83785001	5001	+	0.0116265	-2.52253	0.045	0.211	1	chr6-83780001-83785001	inCGE	Distal Intergenic	6	83182499	83231383	48885	2	689296	NM_001109531	-548618	ENSRNOG00000023093	Mis18bp1	MIS18 binding protein 1
chr6	128510001	128515001	5001	+	0.0116642	-0.813649	0.388	0.6	1	chr6-128510001-128515001	L6 IT	Promoter	6	128515843	128515918	76	1	100314207	NR_032296	-842	ENSRNOG00000040384	Mir770	microRNA 770
chr13	1	5001	5001	+	0.0122071	-1.15808	0.133	0.321	1	chr13-1-5001	Astrocyte	Distal Intergenic	13	186423	192592	6170	2	297865	NM_001305281	187591	ENSRNOG00000032307	Dsel	dermatan sulfate epimerase-like
chr6	131375001	131380001	5001	+	0.0124457	2.50705	0.227	0.028	1	chr6-131375001-131380001	ECs	Distal Intergenic	6	131214861	131249401	34541	1	314473	NM_001170348	160140	ENSRNOG00000013661	Kif26a	kinesin family member 26A
chr3	127260001	127265001	5001	+	0.0130337	0.400597	0.276	0.177	1	chr3-127260001-127265001	Immature_N	Intron (NM_001044243/311468, intron 9 of 12)	3	127176690	127399600	222911	2	311468	NM_001044243	134599	ENSRNOG00000004493	Tasp1	taspase 1
chr13	65675001	65680001	5001	+	0.0131055	3.61324	0.353	0.033	1	chr13-65675001-65680001	L5/6 NP	Exon (NM_001013984/304860, exon 5 of 12)	13	65655117	65697232	42116	2	304860	NM_001013984	17231	ENSRNOG00000002775	Npl	N-acetylneuraminate pyruvate lyase
chr3	2225001	2230001	5001	+	0.0133331	-12.3682	0	0.233	1	chr3-2225001-2230001	L5/6 NP	Distal Intergenic	3	2231807	2233678	1872	1	100861533	NR_046237	-1806	ENSRNOG00000068307	Rn18s	18S ribosomal RNA
chr15	26185001	26190001	5001	+	0.0133331	-12.8632	0	0.233	1	chr15-26185001-26190001	L5/6 NP	Distal Intergenic	15	25227544	25228549	1006	2	290056	NM_001000102	-956452	ENSRNOG00000062532	Or4e5	olfactory receptor family 4 subfamily E member 14
chr5	99810001	99815001	5001	+	0.0133331	-13.1181	0	0.233	1	chr5-99810001-99815001	L5/6 NP	Exon (NM_053935/116743, exon 4 of 9)	5	99653189	99827500	174312	1	116743	NM_053935	156812	ENSRNOG00000006761	Sh3gl2	SH3 domain containing GRB2 like 2, endophilin A1
chr19	51575001	51580001	5001	+	0.0138129	-0.580108	0.316	0.535	1	chr19-51575001-51580001	inMGE	Distal Intergenic	19	51552894	51572320	19427	1	361438	NM_001039030	22107	ENSRNOG00000026964	Gas8	growth arrest specific 8
chr9	10665001	10670001	5001	+	0.0138992	-0.526861	0.253	0.376	1	chr9-10665001-10670001	L2/3 IT	Distal Intergenic	9	10695592	10712323	16732	1	680486	NM_001109414	-25591	ENSRNOG00000023474	Dazl	deleted in azoospermia-like
chr19	51580001	51585001	5001	+	0.0142037	-0.757145	0.193	0.384	1	chr19-51580001-51585001	inMGE	Distal Intergenic	19	51552894	51572320	19427	1	361438	NM_001039030	27107	ENSRNOG00000026964	Gas8	growth arrest specific 8
chr9	10120001	10125001	5001	+	0.0142927	-0.830486	0.176	0.284	1	chr9-10120001-10125001	L4/5 IT 2	Distal Intergenic	9	9760355	9900760	140406	1	450235	NM_001007558	359646	ENSRNOG00000050325	Adgre4	adhesion G protein-coupled receptor E4
chr17	10320001	10325001	5001	+	0.014347	-1.33333	0.07	0.233	1	chr17-10320001-10325001	inMGE	Distal Intergenic	17	10384441	10385517	1077	2	25461	NM_012965	60516	ENSRNOG00000018260	Hrh2	histamine receptor H 2
chr4	76780001	76785001	5001	+	0.0149615	-0.697865	0.228	0.43	1	chr4-76780001-76785001	inMGE	Distal Intergenic	4	76803344	76822245	18902	2	116598	NM_053849	37244	ENSRNOG00000006228	Pdia4	protein disulfide isomerase family A, member 4
chr2	184465001	184470001	5001	+	0.0152327	-0.935709	0.11	0.236	1	chr2-184465001-184470001	L4/5 IT 1	Distal Intergenic	2	184408136	184445560	37425	2	362003	NM_001139486	-19441	ENSRNOG00000000095	Gpr89b	G protein-coupled receptor 89B
chr19	51595001	51600001	5001	+	0.0163777	-1.12687	0.175	0.395	1	chr19-51595001-51600001	inMGE	Distal Intergenic	19	51552894	51572320	19427	1	361438	NM_001039030	42107	ENSRNOG00000026964	Gas8	growth arrest specific 8
chr6	18190001	18195001	5001	+	0.0163814	0.394018	0.346	0.294	1	chr6-18190001-18195001	L2/3 IT	Distal Intergenic	6	16697829	16870259	172431	2	298744	NM_001169103	-1319742	ENSRNOG00000004208	Crim1	cysteine rich transmembrane BMP regulator 1
chr18	39970001	39975001	5001	+	0.0165148	0.187364	0.435	0.425	1	chr18-39970001-39975001	L2/3 IT	Distal Intergenic	18	40050623	40171954	121332	2	361324	NM_001108430	196953	ENSRNOG00000004033	Sema6a	semaphorin 6A
chr1	150475001	150480001	5001	+	0.0167624	-1.01131	0.121	0.239	1	chr1-150475001-150480001	L4/5 IT 2	Distal Intergenic	1	150599876	150599963	88	1	100314266	NR_032291	-119875	ENSRNOG00000040447	Mir708	microRNA 708
chr18	4175001	4180001	5001	+	0.0169758	0.57243	0.495	0.388	1	chr18-4175001-4180001	L6 CT	Exon (NM_131909/170704, exon 2 of 3)	18	4172060	4172910	851	2	296596	NM_001114391	-2091	ENSRNOG00000070974	Rpl7a	ribosomal protein L7A
chr4	155800001	155805001	5001	+	0.017095	2.33852	0.471	0.1	1	chr4-155800001-155805001	L5/6 NP	3' UTR	4	155800898	155815625	14728	2	25383	NM_012907	10624	ENSRNOG00000015411	Apobec1	apolipoprotein B mRNA editing enzyme catalytic subunit 1
chrX	32780001	32785001	5001	+	0.0171644	1.41276	0.23	0.091	1	chrX-32780001-32785001	L4/5 IT 1	Intron (NM_001191733/317494, intron 1 of 7)	21	32948656	33011167	62512	2	501555	NM_001109316	226166	ENSRNOG00000006670	Rai2	retinoic acid induced 2
chr1	165450001	165455001	5001	+	0.0178337	-0.934301	0.211	0.43	1	chr1-165450001-165455001	inMGE	Distal Intergenic	1	165181433	165193583	12151	2	361628	NM_001017374	-256418	ENSRNOG00000017158	Eif4g2	eukaryotic translation initiation factor 4, gamma 2
chr5	107390001	107395001	5001	+	0.0180598	0.846898	0.411	0.262	1	chr5-107390001-107395001	L6 CT	Distal Intergenic	5	105960873	106086539	125667	2	286973	NM_001302217	-1303462	ENSRNOG00000006853	Elavl2	ELAV like RNA binding protein 2
chr17	30980001	30985001	5001	+	0.0187111	1.63401	0.647	0.267	1	chr17-30980001-30985001	L5/6 NP	Exon (NM_199085/291085, exon 4 of 7)	17	30970958	30989695	18738	1	291085	NM_199085	9043	ENSRNOG00000017962	Serpinb6a	serpin family B member 6A
chr9	10115001	10120001	5001	+	0.0187591	0.903962	0.364	0.139	1	chr9-10115001-10120001	ECs	Distal Intergenic	9	9760355	9900760	140406	1	450235	NM_001007558	354646	ENSRNOG00000050325	Adgre4	adhesion G protein-coupled receptor E4
chr6	88780001	88785001	5001	+	0.0188801	-1.78765	0.068	0.271	1	chr6-88780001-88785001	OPCs	Exon (NM_130420/155812, exon 6 of 10)	6	88697598	88740260	42663	2	64035	NM_022268	-39741	ENSRNOG00000006388	Pygl	glycogen phosphorylase L
chr19	21920001	21925001	5001	+	0.0190857	1.79715	0.588	0.2	1	chr19-21920001-21925001	L5/6 NP	Distal Intergenic	19	21832632	21833570	939	2	291929	NM_001000108	-86431	ENSRNOG00000017868	Or7c19	olfactory receptor family 7 subfamily C member 19
chr10	91860001	91865001	5001	+	0.0192497	2.7355	0.227	0.028	1	chr10-91860001-91865001	ECs	Promoter	10	91761798	91862074	100277	2	303614	NM_001107061	0	ENSRNOG00000014623	Smurf2	SMAD specific E3 ubiquitin protein ligase 2
chr6	18195001	18200001	5001	+	0.0203128	0.603242	0.224	0.167	1	chr6-18195001-18200001	L2/3 IT	Distal Intergenic	6	16697829	16870259	172431	2	298744	NM_001169103	-1324742	ENSRNOG00000004208	Crim1	cysteine rich transmembrane BMP regulator 1
chr18	37620001	37625001	5001	+	0.0212635	-0.475597	0.333	0.535	1	chr18-37620001-37625001	inMGE	Distal Intergenic	18	36798372	37255038	456667	2	307449	NM_001170534	-364963	ENSRNOG00000011271	Mcc	MCC regulator of WNT signaling pathway
chr14	27260001	27265001	5001	+	0.0214037	0.227537	0.977	1	1	chr14-27260001-27265001	OPCs	Distal Intergenic	14	26368576	26824444	455869	2	170641	NM_130822	-435557	ENSRNOG00000030149	Adgrl3	adhesion G protein-coupled receptor L3
chr9	21175001	21180001	5001	+	0.021423	-0.36861	0.386	0.61	1	chr9-21175001-21180001	OPCs	Distal Intergenic	9	20880380	20883895	3516	2	641658	NM_001037534	-291106	NA	Defb17	defensin beta 17
chr14	104880001	104885001	5001	+	0.0216583	0.836124	0.228	0.186	1	chr14-104880001-104885001	inMGE	Distal Intergenic	14	104720754	104728181	7428	2	360994	NM_001025016	-151820	ENSRNOG00000070799	Chac2	ChaC glutathione specific gamma-glutamylcyclotransferase 2
chr19	21915001	21920001	5001	+	0.0218459	0.573533	0.491	0.407	1	chr19-21915001-21920001	inMGE	Distal Intergenic	19	21832632	21833570	939	2	291929	NM_001000108	-81431	ENSRNOG00000017868	Or7c19	olfactory receptor family 7 subfamily C member 19
chr7	111200001	111205001	5001	+	0.0226121	0.454488	0.331	0.268	1	chr7-111200001-111205001	Immature_N	Exon (NM_001130581/300074, exon 3 of 18)	7	111174362	111216483	42122	2	300074	NM_001130581	11482	ENSRNOG00000021795	Fam227a	family with sequence similarity 227, member A
chr6	41095001	41100001	5001	+	0.0228825	0.849831	0.316	0.214	1	chr6-41095001-41100001	L6 CT	Distal Intergenic	6	41117433	41194593	77161	1	690450	NM_001191107	-17432	ENSRNOG00000061415	Taf1b	TATA-box binding protein associated factor, RNA polymerase I subunit B
chr1	95125001	95130001	5001	+	0.024081	0.480989	0.455	0.458	1	chr1-95125001-95130001	OPCs	Exon (NM_001100690/308572, exon 12 of 42)	1	95096266	95158836	62571	2	308572	NM_001100690	28835	ENSRNOG00000020014	Myh14	myosin heavy chain 14
chr17	27270001	27275001	5001	+	0.0241633	2.1569	0.273	0.056	1	chr17-27270001-27275001	ECs	Distal Intergenic	17	27176817	27186106	9290	1	100909970	NR_110686	93184	NA	LOC100909970	uncharacterized LOC100909970
chr1	55030001	55035001	5001	+	0.0241824	-12.4439	0	0.2	1	chr1-55030001-55035001	L5/6 NP	Distal Intergenic	1	55181023	55189939	8917	2	308212	NM_001107464	154938	ENSRNOG00000022921	Dact2	dishevelled-binding antagonist of beta-catenin 2
chr2	139680001	139685001	5001	+	0.0241824	-13.1223	0	0.2	1	chr2-139680001-139685001	L5/6 NP	Intron (NM_053343/83825, intron 11 of 12)	2	139632744	139710955	78212	1	83825	NM_053343	47257	ENSRNOG00000032922	Dclk1	doublecortin-like kinase 1
chr1	33055001	33060001	5001	+	0.0241824	-10.5947	0	0.2	1	chr1-33055001-33060001	L5/6 NP	Distal Intergenic	1	33470064	33475724	5661	2	290939	NM_001106097	415723	ENSRNOG00000017150	Med10	mediator complex subunit 10
chr13	88840001	88845001	5001	+	0.0241824	-13.0452	0	0.2	1	chr13-88840001-88845001	L5/6 NP	Exon (NM_177929/305002, exon 13 of 18)	13	88754649	88944055	189407	1	305002	NM_177929	85352	ENSRNOG00000004181	Sdccag8	SHH signaling and ciliogenesis regulator SDCCAG8
chrX	98630001	98635001	5001	+	0.0241824	-12.6325	0	0.2	1	chrX-98630001-98635001	L5/6 NP	Distal Intergenic	21	98535374	98552478	17105	2	501621	NM_001037216	-77523	ENSRNOG00000023256	Nxf7	nuclear RNA export factor 7
chr9	12675001	12680001	5001	+	0.0241824	-12.9438	0	0.2	1	chr9-12675001-12680001	L5/6 NP	Distal Intergenic	9	12647608	12654170	6563	2	301227	NM_001106884	-20831	ENSRNOG00000013578	Trem2	triggering receptor expressed on myeloid cells 2
chr1	63710001	63715001	5001	+	0.0241824	-12.5267	0	0.2	1	chr1-63710001-63715001	L5/6 NP	Distal Intergenic	1	63651484	63706948	55465	1	690758	NM_001099656	58517	ENSRNOG00000066191	Vom2r22	vomeronasal 2 receptor, 22
chr2	173660001	173665001	5001	+	0.0241824	-12.7444	0	0.2	1	chr2-173660001-173665001	L5/6 NP	Distal Intergenic	2	173677139	173677227	89	1	100313994	NR_031811	-12138	NA	Mir9-1	microRNA 9-1
chr5	41085001	41090001	5001	+	0.0241824	-13.1001	0	0.2	1	chr5-41085001-41090001	L5/6 NP	Distal Intergenic	5	40199339	40212144	12806	2	140808	NM_080785	-872857	ENSRNOG00000008626	Manea	mannosidase, endo-alpha
chr7	14525001	14530001	5001	+	0.0241824	-12.9271	0	0.2	1	chr7-14525001-14530001	L5/6 NP	Intron (NM_032617/79434, intron 1 of 4)	7	14521449	14534589	13141	2	79434	NM_032617	4588	ENSRNOG00000007648	Rab11b	RAB11B, member RAS oncogene family
chr16	44565001	44570001	5001	+	0.0241824	-13.2771	0	0.2	1	chr16-44565001-44570001	L5/6 NP	Distal Intergenic	16	44575597	44583482	7886	1	290744	NM_001106083	-5596	ENSRNOG00000013480	Ing2	inhibitor of growth family, member 2
chr13	84660001	84665001	5001	+	0.0241824	-12.7883	0	0.2	1	chr13-84660001-84665001	L5/6 NP	5' UTR	13	84657815	84667437	9623	2	364052	NM_001013231	2436	ENSRNOG00000046996	Pea15	proliferation and apoptosis adaptor protein 15
chr1	8505001	8510001	5001	+	0.0241824	-12.7567	0	0.2	1	chr1-8505001-8510001	L5/6 NP	Intron (NM_024137/29721, intron 2 of 8)	1	8359289	8555993	196705	1	29721	NM_024137	145712	ENSRNOG00000011015	Hivep2	HIVEP zinc finger 2
chr5	92155001	92160001	5001	+	0.0241824	-13.2319	0	0.2	1	chr5-92155001-92160001	L5/6 NP	Distal Intergenic	5	89242661	89243757	1097	2	298147	NM_001206675	-2911244	ENSRNOG00000023946	Dmac1	distal membrane arm assembly component 1
chr15	4340001	4345001	5001	+	0.0241824	-12.8331	0	0.2	1	chr15-4340001-4345001	L5/6 NP	Intron (NM_031754/80850, intron 2 of 3)	15	4316636	4416918	100283	1	80850	NM_001257349	23365	ENSRNOG00000048980	Gng2	G protein subunit gamma 2
chr2	232635001	232640001	5001	+	0.0241824	-13.0197	0	0.2	1	chr2-232635001-232640001	L5/6 NP	Distal Intergenic	2	233264180	233280881	16702	2	362051	NM_001009708	640880	ENSRNOG00000009205	Lmo4	LIM domain only 4
chr8	112150001	112155001	5001	+	0.0241824	-12.8507	0	0.2	1	chr8-112150001-112155001	L5/6 NP	Promoter	8	112034642	112153031	118390	2	363153	NM_001135045	0	ENSRNOG00000008919	Arpp21	cAMP regulated phosphoprotein 21
chr10	36355001	36360001	5001	+	0.0243737	1.74243	0.385	0.131	1	chr10-36355001-36360001	CRs	Promoter	10	36358110	36377864	19755	1	24672	NM_017039	0	ENSRNOG00000005389	Ppp2ca	protein phosphatase 2 catalytic subunit alpha
chr1	165450001	165455001	5001	+	0.0248288	-0.156456	0.287	0.353	1	chr1-165450001-165455001	L2/3 IT	Distal Intergenic	1	165181433	165193583	12151	2	361628	NM_001017374	-256418	ENSRNOG00000017158	Eif4g2	eukaryotic translation initiation factor 4, gamma 2
chr9	21175001	21180001	5001	+	0.0249332	0.387104	0.339	0.232	1	chr9-21175001-21180001	Immature_N	Distal Intergenic	9	20880380	20883895	3516	2	641658	NM_001037534	-291106	NA	Defb17	defensin beta 17
chr9	10115001	10120001	5001	+	0.0251612	-0.667875	0.34	0.5	1	chr9-10115001-10120001	L4/5 IT 1	Distal Intergenic	9	9760355	9900760	140406	1	450235	NM_001007558	354646	ENSRNOG00000050325	Adgre4	adhesion G protein-coupled receptor E4
chr7	111200001	111205001	5001	+	0.0262055	0.495	0.25	0.218	1	chr7-111200001-111205001	L4/5 IT 1	Exon (NM_001130581/300074, exon 3 of 18)	7	111174362	111216483	42122	2	300074	NM_001130581	11482	ENSRNOG00000021795	Fam227a	family with sequence similarity 227, member A
chr19	13760001	13765001	5001	+	0.0267204	1.03816	0.26	0.145	1	chr19-13760001-13765001	L4/5 IT 1	Intron (NM_001014221/363337, intron 1 of 4)	19	13737880	13768161	30282	1	363337	NM_001014221	22121	NA	NA	NA
chr10	62625001	62630001	5001	+	0.0267772	-0.290693	0.3	0.398	1	chr10-62625001-62630001	L2/3 IT	Distal Intergenic	10	62608381	62614726	6346	2	25583	NM_013056	-10275	ENSRNOG00000008700	Cryba1	crystallin, beta A1
chr9	10660001	10665001	5001	+	0.0276871	-0.258844	0.18	0.255	1	chr9-10660001-10665001	L4/5 IT 1	Distal Intergenic	9	10695592	10712323	16732	1	680486	NM_001109414	-30591	ENSRNOG00000023474	Dazl	deleted in azoospermia-like
chr18	4175001	4180001	5001	+	0.0277554	-1.07163	0.077	0.246	1	chr18-4175001-4180001	CRs	Exon (NM_131909/170704, exon 2 of 3)	18	4172060	4172910	851	2	296596	NM_001114391	-2091	ENSRNOG00000070974	Rpl7a	ribosomal protein L7A
chr1	150475001	150480001	5001	+	0.0280705	-1.14007	0.159	0.222	1	chr1-150475001-150480001	ECs	Distal Intergenic	1	150599876	150599963	88	1	100314266	NR_032291	-119875	ENSRNOG00000040447	Mir708	microRNA 708
chr6	87835001	87840001	5001	+	0.0285278	0.962515	0.228	0.118	1	chr6-87835001-87840001	Immature_N	Promoter	6	87791650	87835836	44187	2	100322884	NM_001170586	0	ENSRNOG00000056128	Nemf	nuclear export mediator factor
chr19	13775001	13780001	5001	+	0.0286197	-0.920089	0.088	0.209	1	chr19-13775001-13780001	inMGE	Distal Intergenic	19	13796623	13822112	25490	1	100125372	NM_001103359	-16622	ENSRNOG00000015438	Ces1f	carboxylesterase 1F
chr6	88785001	88790001	5001	+	0.0290618	-2.14186	0.045	0.22	1	chr6-88785001-88790001	OPCs	Intron (NM_130420/155812, intron 5 of 9)	6	88697598	88740260	42663	2	64035	NM_022268	-44741	ENSRNOG00000006388	Pygl	glycogen phosphorylase L
chr9	9990001	9995001	5001	+	0.0292603	-1.10076	0.088	0.233	1	chr9-9990001-9995001	inMGE	Distal Intergenic	9	9760355	9900760	140406	1	450235	NM_001007558	229646	ENSRNOG00000050325	Adgre4	adhesion G protein-coupled receptor E4
chr19	22875001	22880001	5001	+	0.0303355	1.95751	0.231	0.049	1	chr19-22875001-22880001	CRs	Distal Intergenic	19	22670710	22712608	41899	2	501232	NM_001024365	-162393	ENSRNOG00000070517	Cesl1	carboxylesterase-like 1
chr9	10060001	10065001	5001	+	0.031729	-0.924622	0.263	0.477	1	chr9-10060001-10065001	inMGE	Distal Intergenic	9	9760355	9900760	140406	1	450235	NM_001007558	299646	ENSRNOG00000050325	Adgre4	adhesion G protein-coupled receptor E4
chr9	21175001	21180001	5001	+	0.0317931	0.52561	0.663	0.485	1	chr9-21175001-21180001	L6 CT	Distal Intergenic	9	20880380	20883895	3516	2	641658	NM_001037534	-291106	NA	Defb17	defensin beta 17
chr9	10115001	10120001	5001	+	0.0325343	-0.693122	0.246	0.442	1	chr9-10115001-10120001	inMGE	Distal Intergenic	9	9760355	9900760	140406	1	450235	NM_001007558	354646	ENSRNOG00000050325	Adgre4	adhesion G protein-coupled receptor E4
chr17	30980001	30985001	5001	+	0.0327086	-0.132335	0.229	0.321	1	chr17-30980001-30985001	Astrocyte	Exon (NM_199085/291085, exon 4 of 7)	17	30970958	30989695	18738	1	291085	NM_199085	9043	ENSRNOG00000017962	Serpinb6a	serpin family B member 6A
chr9	10100001	10105001	5001	+	0.0328551	-0.990909	0.103	0.205	1	chr9-10100001-10105001	L4/5 IT 2	Distal Intergenic	9	9760355	9900760	140406	1	450235	NM_001007558	339646	ENSRNOG00000050325	Adgre4	adhesion G protein-coupled receptor E4
chr13	52615001	52620001	5001	+	0.0335815	2.39342	0.412	0.1	1	chr13-52615001-52620001	L5/6 NP	Distal Intergenic	13	51664686	52056987	392302	1	304827	NM_198762	950315	ENSRNOG00000013312	Kcnt2	potassium sodium-activated channel subfamily T member 2
chr19	51585001	51590001	5001	+	0.0336406	-0.650829	0.182	0.356	1	chr19-51585001-51590001	OPCs	Distal Intergenic	19	51552894	51572320	19427	1	361438	NM_001039030	32107	ENSRNOG00000026964	Gas8	growth arrest specific 8
chr3	146140001	146145001	5001	+	0.0336579	-0.794125	0.091	0.203	1	chr3-146140001-146145001	OPCs	Distal Intergenic	3	146124715	146137986	13272	1	83805	NM_031977	15286	ENSRNOG00000009495	Src	SRC proto-oncogene, non-receptor tyrosine kinase
chr14	3675001	3680001	5001	+	0.0352185	1.32742	0.211	0.097	1	chr14-3675001-3680001	L6 CT	Distal Intergenic	14	3340465	3345355	4891	1	65050	NM_022956	334536	ENSRNOG00000002117	Barhl2	BarH-like homeobox 2
chr14	27260001	27265001	5001	+	0.0355422	0.319955	1	0.972	1	chr14-27260001-27265001	ECs	Distal Intergenic	14	26368576	26824444	455869	2	170641	NM_130822	-435557	ENSRNOG00000030149	Adgrl3	adhesion G protein-coupled receptor L3
chr16	77730001	77735001	5001	+	0.0357275	-0.170321	0.205	0.167	1	chr16-77730001-77735001	ECs	Intron (NM_001113521/114559, intron 1 of 20)	16	77681110	77723813	42704	2	114559	NM_053740	-6188	ENSRNOG00000012934	Arhgef7	Rho guanine nucleotide exchange factor 7
chr8	121080001	121085001	5001	+	0.0358197	3.42846	0.294	0.033	1	chr8-121080001-121085001	L5/6 NP	Intron (NM_001134565/316085, intron 2 of 15)	8	121047355	121139356	92002	1	316085	NM_001134565	32646	ENSRNOG00000019262	Trak1	trafficking kinesin protein 1
chr6	26415001	26420001	5001	+	0.036141	2.95837	0.294	0.033	1	chr6-26415001-26420001	L5/6 NP	Distal Intergenic	6	26367092	26406033	38942	1	85248	NM_053486	47909	ENSRNOG00000011394	Kif3c	kinesin family member 3C
chr18	39970001	39975001	5001	+	0.0364034	0.405523	0.244	0.159	1	chr18-39970001-39975001	Immature_N	Distal Intergenic	18	40050623	40171954	121332	2	361324	NM_001108430	196953	ENSRNOG00000004033	Sema6a	semaphorin 6A
chr7	27780001	27785001	5001	+	0.0365233	0.541941	0.273	0.21	1	chr7-27780001-27785001	L4/5 IT 2	Exon (NM_001108743/362871, exon 2 of 4)	7	27768601	27804084	35484	2	362871	NM_001108743	19083	ENSRNOG00000004367	Elk3	ETS transcription factor ELK3
chr12	46635001	46640001	5001	+	0.0368159	0.155785	0.25	0.305	1	chr12-46635001-46640001	OPCs	Distal Intergenic	12	46575004	46578873	3870	1	363931	NM_001135840	59997	ENSRNOG00000062521	Gtpbp6	GTP binding protein 6 (putative)
chr18	1	5001	5001	+	0.0371816	-0.328129	0.14	0.209	1	chr18-1-5001	L4/5 IT 1	Distal Intergenic	18	70201	96630	26430	2	286986	NM_173320	91629	ENSRNOG00000022955	Vom2r75	vomeronasal 2 receptor, 75
chr3	47150001	47155001	5001	+	0.0373442	0.514815	0.267	0.21	1	chr3-47150001-47155001	L4/5 IT 2	Exon (NM_138850/192203, exon 21 of 26)	3	47113914	47122929	9016	2	24952	NM_012707	-27072	ENSRNOG00000005498	Gcg	glucagon
chr6	7840001	7845001	5001	+	0.0374603	2.77201	0.205	0.028	1	chr6-7840001-7845001	ECs	Intron (NM_023090/29452, intron 1 of 16)	6	7792263	7871246	78984	2	29452	NM_023090	26245	ENSRNOG00000021318	Epas1	endothelial PAS domain protein 1
chr14	3675001	3680001	5001	+	0.0375609	-1.92219	0.091	0.237	1	chr14-3675001-3680001	OPCs	Distal Intergenic	14	3340465	3345355	4891	1	65050	NM_022956	334536	ENSRNOG00000002117	Barhl2	BarH-like homeobox 2
chr1	228950001	228955001	5001	+	0.0375627	2.99839	0.205	0.028	1	chr1-228950001-228955001	ECs	Promoter	1	228952617	228956183	3567	1	309338	NM_001107586	0	ENSRNOG00000070422	Cstf2t	cleavage stimulation factor subunit 2, tau variant
chrX	78765001	78770001	5001	+	0.0376866	0.552227	0.3	0.236	1	chrX-78765001-78770001	L4/5 IT 1	Distal Intergenic	21	78204553	78361943	157391	2	24942	NM_017067	-403058	ENSRNOG00000000161	Chm	CHM Rab escort protein
chr7	27780001	27785001	5001	+	0.0390489	1.76998	0.341	0.111	1	chr7-27780001-27785001	ECs	Exon (NM_001108743/362871, exon 2 of 4)	7	27768601	27804084	35484	2	362871	NM_001108743	19083	ENSRNOG00000004367	Elk3	ETS transcription factor ELK3
chr12	41080001	41085001	5001	+	0.039051	2.83407	0.205	0.028	1	chr12-41080001-41085001	ECs	Intron (NM_001012147/360820, intron 1 of 9)	12	41054364	41057632	3269	2	64205	NM_022402	-22369	ENSRNOG00000001148	Rplp0	ribosomal protein lateral stalk subunit P0
chr3	16310001	16315001	5001	+	0.0390728	0.312018	0.398	0.538	1	chr3-16310001-16315001	Astrocyte	Distal Intergenic	3	16274918	16284464	9547	2	85256	NM_053494	-25537	ENSRNOG00000022274	Slc2a8	solute carrier family 2 member 8
chr15	65400001	65405001	5001	+	0.0392595	-1.28929	0.08	0.2	1	chr15-65400001-65405001	L4/5 IT 1	Distal Intergenic	15	64425534	64431790	6257	2	306081	NM_001107280	-968211	ENSRNOG00000013306	Pcdh20	protocadherin 20
chr15	95610001	95615001	5001	+	0.0392938	0.615907	0.27	0.19	1	chr15-95610001-95615001	L2/3 IT	Exon (NM_133411/170924, exon 20 of 31)	15	95542311	95774272	231962	2	170924	NM_133411	159271	ENSRNOG00000010064	Abcc4	ATP binding cassette subfamily C member 4
chr10	44750001	44755001	5001	+	0.0395571	0.227675	0.312	0.294	1	chr10-44750001-44755001	L2/3 IT	Promoter	10	44750703	44765464	14762	1	497914	NM_001127302	0	ENSRNOG00000053961	Med9	mediator complex subunit 9
chr12	44425001	44430001	5001	+	0.0397245	1.51598	0.269	0.1	1	chr12-44425001-44430001	L6 IT	Exon (NR_111959/102552664, exon 5 of 5)	12	44414620	44429852	15233	1	102552664	NR_111959	10381	NA	Miat	myocardial infarction associated transcript
chr6	122475001	122480001	5001	+	0.040307	3.21518	0.294	0.033	1	chr6-122475001-122480001	L5/6 NP	3' UTR	6	122469340	122471397	2058	1	299265	NM_001291359	5661	ENSRNOG00000048412	Fam181a	family with sequence similarity 181, member A
chr4	140485001	140490001	5001	+	0.04046	3.20906	0.294	0.033	1	chr4-140485001-140490001	L5/6 NP	Distal Intergenic	4	140513217	140516272	3056	1	500280	NM_001037363	-23216	ENSRNOG00000006802	Lrrn1	leucine rich repeat neuronal 1
chr13	100555001	100560001	5001	+	0.0405324	0.207023	0.451	0.43	1	chr13-100555001-100560001	L2/3 IT	Distal Intergenic	13	100510195	100548718	38524	2	305055	NM_001107199	-6283	ENSRNOG00000002627	Kctd3	potassium channel tetramerization domain containing 3
chr1	95125001	95130001	5001	+	0.0407133	0.609062	0.537	0.359	1	chr1-95125001-95130001	L6 CT	Exon (NM_001100690/308572, exon 12 of 42)	1	95096266	95158836	62571	2	308572	NM_001100690	28835	ENSRNOG00000020014	Myh14	myosin heavy chain 14
chr5	163130001	163135001	5001	+	0.0407545	3.12952	0.294	0.033	1	chr5-163130001-163135001	L5/6 NP	Distal Intergenic	5	162988370	163073706	85337	1	313749	NM_001037650	141631	ENSRNOG00000011967	Nphp4	nephrocystin 4
chr1	95125001	95130001	5001	+	0.0422575	0.174841	0.439	0.488	1	chr1-95125001-95130001	inMGE	Exon (NM_001100690/308572, exon 12 of 42)	1	95096266	95158836	62571	2	308572	NM_001100690	28835	ENSRNOG00000020014	Myh14	myosin heavy chain 14
chr9	10005001	10010001	5001	+	0.0437956	-1.2751	0.134	0.317	1	chr9-10005001-10010001	L6 IT	Distal Intergenic	9	9760355	9900760	140406	1	450235	NM_001007558	244646	ENSRNOG00000050325	Adgre4	adhesion G protein-coupled receptor E4
chr19	51605001	51610001	5001	+	0.0446115	-0.717661	0.175	0.337	1	chr19-51605001-51610001	inMGE	Distal Intergenic	19	51552894	51572320	19427	1	361438	NM_001039030	52107	ENSRNOG00000026964	Gas8	growth arrest specific 8
chr1	221985001	221990001	5001	+	0.0446995	1.00475	0.273	0.186	1	chr1-221985001-221990001	OPCs	Exon (NM_001012743/309419, exon 11 of 15)	1	221874007	221897518	23512	2	499335	NM_001191952	-87483	ENSRNOG00000015213	Fxn	frataxin
chr10	44750001	44755001	5001	+	0.0450909	0.194968	0.315	0.312	1	chr10-44750001-44755001	L4/5 IT 2	Promoter	10	44750703	44765464	14762	1	497914	NM_001127302	0	ENSRNOG00000053961	Med9	mediator complex subunit 9
chr1	24360001	24365001	5001	+	0.0456039	1.15341	0.232	0.117	1	chr1-24360001-24365001	L6 CT	Intron (NM_021666/59299, intron 1 of 38)	1	23955651	24410413	454763	2	59299	NM_021666	45412	ENSRNOG00000012609	Trdn	triadin
chr9	10080001	10085001	5001	+	0.0465668	-0.927285	0.115	0.21	1	chr9-10080001-10085001	L4/5 IT 2	Distal Intergenic	9	9760355	9900760	140406	1	450235	NM_001007558	319646	ENSRNOG00000050325	Adgre4	adhesion G protein-coupled receptor E4
chr3	161185001	161190001	5001	+	0.047602	-0.823799	0.193	0.372	1	chr3-161185001-161190001	inMGE	Intron (NM_001191744/296409, intron 2 of 6)	3	161208038	161237687	29650	1	296410	NM_001033890	-18037	ENSRNOG00000005083	Rtfdc1	replication termination factor 2 domain containing 1
chr19	45590001	45595001	5001	+	0.048558	2.4137	0.353	0.067	1	chr19-45590001-45595001	L5/6 NP	Intron (NM_017168/29337, intron 2 of 32)	19	45547416	45683930	136515	1	29337	NM_017168	42585	ENSRNOG00000051986	Plcg2	phospholipase C, gamma 2
chr3	161185001	161190001	5001	+	0.0490934	0.989261	0.341	0.139	1	chr3-161185001-161190001	ECs	Intron (NM_001191744/296409, intron 2 of 6)	3	161208038	161237687	29650	1	296410	NM_001033890	-18037	ENSRNOG00000005083	Rtfdc1	replication termination factor 2 domain containing 1
chr10	87195001	87200001	5001	+	0.0495619	-0.709484	0.136	0.288	1	chr10-87195001-87200001	OPCs	Distal Intergenic	10	87206049	87222483	16435	1	303566	NM_001017988	-6048	ENSRNOG00000020908	Hrob	homologous recombination factor with OB-fold
chr20	15055001	15060001	5001	+	0.0495861	-0.67642	0.159	0.322	1	chr20-15055001-15060001	OPCs	Distal Intergenic	20	14002696	14700033	697338	2	690865	NM_001271377	-354968	ENSRNOG00000000606	Pcdh15	protocadherin related 15
chr4	76770001	76775001	5001	+	0.049766	-0.551672	0.368	0.57	1	chr4-76770001-76775001	inMGE	Distal Intergenic	4	76803344	76822245	18902	2	116598	NM_053849	47244	ENSRNOG00000006228	Pdia4	protein disulfide isomerase family A, member 4

## Sheet: H3K4me1_Excit-N_de-peaks
Supplementary Table 5b. H3K4me1 Differential Peaks in Excitatory Neurons
seqnames	start	end	width	strand	p_val	avg_log2FC	pct.1	pct.2	p_val_adj	locus	annotation	geneChr	geneStart	geneEnd	geneLength	geneStrand	geneId	transcriptId	distanceToTSS	ENSEMBL	SYMBOL	GENENAME
chr7	8350001	8355001	5001	+	1.56863e-208	-6.22552	0.291	0.763	6.84566e-203	chr7-8350001-8355001	Promoter	7	8347314	8353988	6675	2	362824	NM_001108730	0	ENSRNOG00000039858	Mfsd12	major facilitator superfamily domain containing 12
chr14	27260001	27265001	5001	+	1.51972e-44	0.326856	0.997	0.996	6.63221e-39	chr14-27260001-27265001	Distal Intergenic	14	26368576	26824444	455869	2	170641	NM_130822	-435557	ENSRNOG00000030149	Adgrl3	adhesion G protein-coupled receptor L3
chr7	27780001	27785001	5001	+	1.75821e-12	0.987582	0.277	0.161	7.673e-07	chr7-27780001-27785001	Exon (NM_001108743/362871, exon 2 of 4)	7	27768601	27804084	35484	2	362871	NM_001108743	19083	ENSRNOG00000004367	Elk3	ETS transcription factor ELK3
chr1	221985001	221990001	5001	+	1.39492e-08	0.861046	0.312	0.182	0.0060876	chr1-221985001-221990001	Exon (NM_001012743/309419, exon 11 of 15)	1	221874007	221897518	23512	2	499335	NM_001191952	-87483	ENSRNOG00000015213	Fxn	frataxin
chr18	30100001	30105001	5001	+	2.50585e-07	1.01303	0.217	0.115	0.109358	chr18-30100001-30105001	3' UTR	18	30103728	30119307	15580	2	116808	NM_053944	14306	ENSRNOG00000019265	Pcdh12	protocadherin 12
chr17	30980001	30985001	5001	+	5.54932e-07	0.450499	0.395	0.322	0.242178	chr17-30980001-30985001	Exon (NM_199085/291085, exon 4 of 7)	17	30970958	30989695	18738	1	291085	NM_199085	9043	ENSRNOG00000017962	Serpinb6a	serpin family B member 6A
chr6	128510001	128515001	5001	+	1.18464e-05	-0.597519	0.248	0.363	1	chr6-128510001-128515001	Promoter	6	128515843	128515918	76	1	100314207	NR_032296	-842	ENSRNOG00000040384	Mir770	microRNA 770
chr3	127260001	127265001	5001	+	2.86227e-05	0.108357	0.458	0.47	1	chr3-127260001-127265001	Intron (NM_001044243/311468, intron 9 of 12)	3	127176690	127399600	222911	2	311468	NM_001044243	134599	ENSRNOG00000004493	Tasp1	taspase 1
chr6	41095001	41100001	5001	+	3.46657e-05	0.254187	0.345	0.322	1	chr6-41095001-41100001	Distal Intergenic	6	41117433	41194593	77161	1	690450	NM_001191107	-17432	ENSRNOG00000061415	Taf1b	TATA-box binding protein associated factor, RNA polymerase I subunit B
chr7	111200001	111205001	5001	+	6.21539e-05	0.323952	0.279	0.248	1	chr7-111200001-111205001	Exon (NM_001130581/300074, exon 3 of 18)	7	111174362	111216483	42122	2	300074	NM_001130581	11482	ENSRNOG00000021795	Fam227a	family with sequence similarity 227, member A
chr1	165450001	165455001	5001	+	8.51812e-05	-0.122709	0.297	0.355	1	chr1-165450001-165455001	Distal Intergenic	1	165181433	165193583	12151	2	361628	NM_001017374	-256418	ENSRNOG00000017158	Eif4g2	eukaryotic translation initiation factor 4, gamma 2
chr10	44750001	44755001	5001	+	8.95717e-05	0.257414	0.315	0.291	1	chr10-44750001-44755001	Promoter	10	44750703	44765464	14762	1	497914	NM_001127302	0	ENSRNOG00000053961	Med9	mediator complex subunit 9
chr6	18190001	18195001	5001	+	0.000124289	0.264385	0.321	0.294	1	chr6-18190001-18195001	Distal Intergenic	6	16697829	16870259	172431	2	298744	NM_001169103	-1319742	ENSRNOG00000004208	Crim1	cysteine rich transmembrane BMP regulator 1
chr1	175035001	175040001	5001	+	0.000181659	-0.558479	0.149	0.23	1	chr1-175035001-175040001	Distal Intergenic	1	175167933	175198498	30566	1	293448	NM_001006970	-127932	ENSRNOG00000036742	Uqcrc2	ubiquinol cytochrome c reductase core protein 2
chr9	10120001	10125001	5001	+	0.000271719	-0.51828	0.193	0.284	1	chr9-10120001-10125001	Distal Intergenic	9	9760355	9900760	140406	1	450235	NM_001007558	359646	ENSRNOG00000050325	Adgre4	adhesion G protein-coupled receptor E4
chr9	10665001	10670001	5001	+	0.000278905	-0.281842	0.262	0.339	1	chr9-10665001-10670001	Distal Intergenic	9	10695592	10712323	16732	1	680486	NM_001109414	-25591	ENSRNOG00000023474	Dazl	deleted in azoospermia-like
chr6	18195001	18200001	5001	+	0.000777735	0.447744	0.212	0.17	1	chr6-18195001-18200001	Distal Intergenic	6	16697829	16870259	172431	2	298744	NM_001169103	-1324742	ENSRNOG00000004208	Crim1	cysteine rich transmembrane BMP regulator 1
chr9	10115001	10120001	5001	+	0.000882238	-0.200037	0.37	0.449	1	chr9-10115001-10120001	Distal Intergenic	9	9760355	9900760	140406	1	450235	NM_001007558	354646	ENSRNOG00000050325	Adgre4	adhesion G protein-coupled receptor E4
chr4	76775001	76780001	5001	+	0.00101921	0.243762	0.538	0.488	1	chr4-76775001-76780001	Distal Intergenic	4	76803344	76822245	18902	2	116598	NM_053849	42244	ENSRNOG00000006228	Pdia4	protein disulfide isomerase family A, member 4
chr17	1	5001	5001	+	0.00183224	-0.256789	0.203	0.261	1	chr17-1-5001	Distal Intergenic	17	33740	34666	927	1	406035	NM_001001122	-28739	ENSRNOG00000067756	Or9s18	olfactory receptor family 9 subfamily S member 18
chr13	100555001	100560001	5001	+	0.00222505	0.185199	0.444	0.419	1	chr13-100555001-100560001	Distal Intergenic	13	100510195	100548718	38524	2	305055	NM_001107199	-6283	ENSRNOG00000002627	Kctd3	potassium channel tetramerization domain containing 3
chr3	2225001	2230001	5001	+	0.00714164	-0.405058	0.158	0.218	1	chr3-2225001-2230001	Distal Intergenic	3	2231807	2233678	1872	1	100861533	NR_046237	-1806	ENSRNOG00000068307	Rn18s	18S ribosomal RNA
chr15	95610001	95615001	5001	+	0.00725246	0.332906	0.235	0.2	1	chr15-95610001-95615001	Exon (NM_133411/170924, exon 20 of 31)	15	95542311	95774272	231962	2	170924	NM_133411	159271	ENSRNOG00000010064	Abcc4	ATP binding cassette subfamily C member 4
chr9	10660001	10665001	5001	+	0.00863276	-0.32426	0.211	0.275	1	chr9-10660001-10665001	Distal Intergenic	9	10695592	10712323	16732	1	680486	NM_001109414	-30591	ENSRNOG00000023474	Dazl	deleted in azoospermia-like
chr1	181225001	181230001	5001	+	0.008838	0.330471	0.22	0.188	1	chr1-181225001-181230001	Distal Intergenic	1	181238459	181271930	33472	1	293488	NM_001114502	-8458	ENSRNOG00000019245	Sgf29	SAGA complex associated factor 29
chrX	78765001	78770001	5001	+	0.0118564	0.315687	0.256	0.219	1	chrX-78765001-78770001	Distal Intergenic	21	78204553	78361943	157391	2	24942	NM_017067	-403058	ENSRNOG00000000161	Chm	CHM Rab escort protein
chr13	62670001	62675001	5001	+	0.0139152	0.215459	0.259	0.239	1	chr13-62670001-62675001	Exon (NM_001271292/289094, exon 83 of 115)	13	62487257	62504119	16863	2	289104	NM_001105962	-165882	ENSRNOG00000002385	Prg4	proteoglycan 4
chr9	10100001	10105001	5001	+	0.0161542	-0.424965	0.151	0.207	1	chr9-10100001-10105001	Distal Intergenic	9	9760355	9900760	140406	1	450235	NM_001007558	339646	ENSRNOG00000050325	Adgre4	adhesion G protein-coupled receptor E4
chr4	42105001	42110001	5001	+	0.0168121	0.155834	0.232	0.224	1	chr4-42105001-42110001	Promoter	4	42104114	42107782	3669	2	64020	NM_022254	0	ENSRNOG00000024636	Gpr85	G protein-coupled receptor 85
chr4	127375001	127380001	5001	+	0.017205	0.231419	0.363	0.328	1	chr4-127375001-127380001	Distal Intergenic	4	127274472	127275699	1228	1	687056	NM_001134996	100529	ENSRNOG00000065327	LOC687056	hypothetical protein LOC687056
chr10	62625001	62630001	5001	+	0.0269065	-0.230295	0.328	0.396	1	chr10-62625001-62630001	Distal Intergenic	10	62608381	62614726	6346	2	25583	NM_013056	-10275	ENSRNOG00000008700	Cryba1	crystallin, beta A1
chr6	88785001	88790001	5001	+	0.0321448	-0.116172	0.175	0.201	1	chr6-88785001-88790001	Intron (NM_130420/155812, intron 5 of 9)	6	88697598	88740260	42663	2	64035	NM_022268	-44741	ENSRNOG00000006388	Pygl	glycogen phosphorylase L
chr3	16310001	16315001	5001	+	0.0368528	-0.302101	0.477	0.543	1	chr3-16310001-16315001	Distal Intergenic	3	16274918	16284464	9547	2	85256	NM_053494	-25537	ENSRNOG00000022274	Slc2a8	solute carrier family 2 member 8
chr9	10060001	10065001	5001	+	0.0376349	-0.174453	0.408	0.472	1	chr9-10060001-10065001	Distal Intergenic	9	9760355	9900760	140406	1	450235	NM_001007558	299646	ENSRNOG00000050325	Adgre4	adhesion G protein-coupled receptor E4
chr9	9990001	9995001	5001	+	0.0385027	-0.270184	0.184	0.23	1	chr9-9990001-9995001	Distal Intergenic	9	9760355	9900760	140406	1	450235	NM_001007558	229646	ENSRNOG00000050325	Adgre4	adhesion G protein-coupled receptor E4
chr19	13770001	13775001	5001	+	0.0399874	-0.313138	0.264	0.327	1	chr19-13770001-13775001	Distal Intergenic	19	13796623	13822112	25490	1	100125372	NM_001103359	-21622	ENSRNOG00000015438	Ces1f	carboxylesterase 1F
chr1	190595001	190600001	5001	+	0.0523143	-0.298801	0.401	0.463	1	chr1-190595001-190600001	Distal Intergenic	1	190496319	190522762	26444	2	291234	NM_001271366	-72239	ENSRNOG00000028137	Mki67	marker of proliferation Ki-67
chr18	4175001	4180001	5001	+	0.0648786	0.170546	0.459	0.427	1	chr18-4175001-4180001	Exon (NM_131909/170704, exon 2 of 3)	18	4172060	4172910	851	2	296596	NM_001114391	-2091	ENSRNOG00000070974	Rpl7a	ribosomal protein L7A
chr20	15055001	15060001	5001	+	0.0654409	0.129792	0.294	0.284	1	chr20-15055001-15060001	Distal Intergenic	20	14002696	14700033	697338	2	690865	NM_001271377	-354968	ENSRNOG00000000606	Pcdh15	protocadherin related 15
chr1	156605001	156610001	5001	+	0.075598	0.248655	0.221	0.197	1	chr1-156605001-156610001	5' UTR	1	156591619	156618116	26498	1	116675	NM_053895	13382	ENSRNOG00000020371	Pgap2	post-GPI attachment to proteins 2
chr3	2230001	2235001	5001	+	0.0767647	-0.120625	0.408	0.458	1	chr3-2230001-2235001	Promoter	3	2231807	2233678	1872	1	100861533	NR_046237	0	ENSRNOG00000068307	Rn18s	18S ribosomal RNA
chr6	128495001	128500001	5001	+	0.0794494	-0.158727	0.209	0.243	1	chr6-128495001-128500001	Exon (NR_131064/500717, exon 3 of 9)	6	128491808	128524009	32202	1	500717	NR_131064	3193	NA	Meg3	maternally expressed 3
chr19	51580001	51585001	5001	+	0.0850521	0.209535	0.297	0.27	1	chr19-51580001-51585001	Distal Intergenic	19	51552894	51572320	19427	1	361438	NM_001039030	27107	ENSRNOG00000026964	Gas8	growth arrest specific 8
chr4	170405001	170410001	5001	+	0.100832	-0.208404	0.179	0.215	1	chr4-170405001-170410001	Intron (NM_001376935/312812, intron 17 of 20)	4	170388378	170486873	98496	2	312812	NM_001376935	76872	ENSRNOG00000007047	Eps8	epidermal growth factor receptor pathway substrate 8
chr16	76395001	76400001	5001	+	0.110021	-0.179853	0.313	0.367	1	chr16-76395001-76400001	Exon (NM_001127301/361181, exon 11 of 20)	16	76356236	76372920	16685	2	25328	NM_012857	-22081	ENSRNOG00000019629	Lamp1	lysosomal-associated membrane protein 1
chr20	11040001	11045001	5001	+	0.110519	0.278805	0.271	0.231	1	chr20-11040001-11045001	Exon (NM_001013238/365548, exon 2 of 6)	20	11030020	11047282	17263	2	365548	NM_001013238	2281	ENSRNOG00000001223	Pttg1ip	PTTG1 interacting protein
chr18	1	5001	5001	+	0.112018	-0.17306	0.175	0.206	1	chr18-1-5001	Distal Intergenic	18	70201	96630	26430	2	286986	NM_173320	91629	ENSRNOG00000022955	Vom2r75	vomeronasal 2 receptor, 75
chr10	107205001	107210001	5001	+	0.131035	-0.122447	0.187	0.213	1	chr10-107205001-107210001	Distal Intergenic	10	106963880	106977875	13996	1	316842	NM_001014104	241121	ENSRNOG00000046202	Metrnl	meteorin-like, glial cell differentiation regulator
chr19	21920001	21925001	5001	+	0.134939	-0.251557	0.167	0.204	1	chr19-21920001-21925001	Distal Intergenic	19	21832632	21833570	939	2	291929	NM_001000108	-86431	ENSRNOG00000017868	Or7c19	olfactory receptor family 7 subfamily C member 19
chr3	14415001	14420001	5001	+	0.135427	0.125819	0.283	0.278	1	chr3-14415001-14420001	Intron (NM_138914/192348, intron 1 of 15)	3	14316011	14424226	108216	2	192348	NM_138914	4225	ENSRNOG00000008258	Fnbp1	formin binding protein 1
chr10	91860001	91865001	5001	+	0.157169	0.123885	0.218	0.21	1	chr10-91860001-91865001	Promoter	10	91761798	91862074	100277	2	303614	NM_001107061	0	ENSRNOG00000014623	Smurf2	SMAD specific E3 ubiquitin protein ligase 2
chr18	31800001	31805001	5001	+	0.240586	-0.21465	0.169	0.2	1	chr18-31800001-31805001	Distal Intergenic	18	31654218	31656486	2269	1	291615	NM_001106151	145783	ENSRNOG00000014527	Pabpc2	poly(A) binding protein, cytoplasmic 2
chr1	203085001	203090001	5001	+	0.301449	-0.172288	0.182	0.21	1	chr1-203085001-203090001	Distal Intergenic	1	203045874	203059483	13610	2	293684	NM_001011938	-25518	ENSRNOG00000023668	Scyl1	SCY1 like pseudokinase 1
chr19	51595001	51600001	5001	+	0.31208	0.105623	0.248	0.24	1	chr19-51595001-51600001	Distal Intergenic	19	51552894	51572320	19427	1	361438	NM_001039030	42107	ENSRNOG00000026964	Gas8	growth arrest specific 8
chr10	52520001	52525001	5001	+	0.538407	0.103488	0.214	0.204	1	chr10-52520001-52525001	Distal Intergenic	10	52495262	52513338	18077	1	287411	NM_001271598	24739	ENSRNOG00000026548	Dhrs7c	dehydrogenase/reductase 7C

## Sheet: H3K4me1_Inhib-N_de-peaks
Supplementary Table 5c. H3K4me1 Differential Peaks in Inhibitory Neurons
seqnames	start	end	width	strand	p_val	avg_log2FC	pct.1	pct.2	p_val_adj	locus	annotation	geneChr	geneStart	geneEnd	geneLength	geneStrand	geneId	transcriptId	distanceToTSS	ENSEMBL	SYMBOL	GENENAME
chr7	8350001	8355001	5001	+	9.97456e-60	-6.6319	0.223	0.761	4.35301e-54	chr7-8350001-8355001	Promoter	7	8347314	8353988	6675	2	362824	NM_001108730	0	ENSRNOG00000039858	Mfsd12	major facilitator superfamily domain containing 12
chr14	27260001	27265001	5001	+	5.67876e-09	0.281521	1	0.995	0.00247827	chr14-27260001-27265001	Distal Intergenic	14	26368576	26824444	455869	2	170641	NM_130822	-435557	ENSRNOG00000030149	Adgrl3	adhesion G protein-coupled receptor L3
chr4	127375001	127380001	5001	+	0.000242501	0.681416	0.321	0.254	1	chr4-127375001-127380001	Distal Intergenic	4	127274472	127275699	1228	1	687056	NM_001134996	100529	ENSRNOG00000065327	LOC687056	hypothetical protein LOC687056
chr18	30100001	30105001	5001	+	0.00132479	1.33077	0.228	0.1	1	chr18-30100001-30105001	3' UTR	18	30103728	30119307	15580	2	116808	NM_053944	14306	ENSRNOG00000019265	Pcdh12	protocadherin 12
chr10	44750001	44755001	5001	+	0.00136962	0.619645	0.299	0.239	1	chr10-44750001-44755001	Promoter	10	44750703	44765464	14762	1	497914	NM_001127302	0	ENSRNOG00000053961	Med9	mediator complex subunit 9
chr7	27780001	27785001	5001	+	0.00198617	0.873385	0.201	0.139	1	chr7-27780001-27785001	Exon (NM_001108743/362871, exon 2 of 4)	7	27768601	27804084	35484	2	362871	NM_001108743	19083	ENSRNOG00000004367	Elk3	ETS transcription factor ELK3
chr17	30980001	30985001	5001	+	0.00208685	0.890619	0.364	0.209	1	chr17-30980001-30985001	Exon (NM_199085/291085, exon 4 of 7)	17	30970958	30989695	18738	1	291085	NM_199085	9043	ENSRNOG00000017962	Serpinb6a	serpin family B member 6A
chr9	10660001	10665001	5001	+	0.00415743	-0.866483	0.141	0.274	1	chr9-10660001-10665001	Distal Intergenic	9	10695592	10712323	16732	1	680486	NM_001109414	-30591	ENSRNOG00000023474	Dazl	deleted in azoospermia-like
chr6	128510001	128515001	5001	+	0.00791417	-0.901693	0.114	0.229	1	chr6-128510001-128515001	Promoter	6	128515843	128515918	76	1	100314207	NR_032296	-842	ENSRNOG00000040384	Mir770	microRNA 770
chr3	14415001	14420001	5001	+	0.00823913	-0.510096	0.196	0.318	1	chr3-14415001-14420001	Intron (NM_138914/192348, intron 1 of 15)	3	14316011	14424226	108216	2	192348	NM_138914	4225	ENSRNOG00000008258	Fnbp1	formin binding protein 1
chr9	9970001	9975001	5001	+	0.0105307	-0.900001	0.12	0.234	1	chr9-9970001-9975001	Distal Intergenic	9	9760355	9900760	140406	1	450235	NM_001007558	209646	ENSRNOG00000050325	Adgre4	adhesion G protein-coupled receptor E4
chr14	104880001	104885001	5001	+	0.0113057	0.722369	0.228	0.169	1	chr14-104880001-104885001	Distal Intergenic	14	104720754	104728181	7428	2	360994	NM_001025016	-151820	ENSRNOG00000070799	Chac2	ChaC glutathione specific gamma-glutamylcyclotransferase 2
chr9	21175001	21180001	5001	+	0.0150788	-0.171288	0.397	0.502	1	chr9-21175001-21180001	Distal Intergenic	9	20880380	20883895	3516	2	641658	NM_001037534	-291106	NA	Defb17	defensin beta 17
chr10	62625001	62630001	5001	+	0.0174046	-0.470135	0.255	0.383	1	chr10-62625001-62630001	Distal Intergenic	10	62608381	62614726	6346	2	25583	NM_013056	-10275	ENSRNOG00000008700	Cryba1	crystallin, beta A1
chr1	169375001	169380001	5001	+	0.0230472	-0.128328	0.245	0.308	1	chr1-169375001-169380001	Distal Intergenic	1	168993032	169100433	107402	1	293166	NM_001106285	381969	ENSRNOG00000024712	Insc	INSC, spindle orientation adaptor protein
chr1	156605001	156610001	5001	+	0.0308901	0.505877	0.25	0.204	1	chr1-156605001-156610001	5' UTR	1	156591619	156618116	26498	1	116675	NM_053895	13382	ENSRNOG00000020371	Pgap2	post-GPI attachment to proteins 2
chr19	13770001	13775001	5001	+	0.0328458	-0.478471	0.158	0.244	1	chr19-13770001-13775001	Distal Intergenic	19	13796623	13822112	25490	1	100125372	NM_001103359	-21622	ENSRNOG00000015438	Ces1f	carboxylesterase 1F
chr4	42105001	42110001	5001	+	0.0342432	-0.108155	0.185	0.234	1	chr4-42105001-42110001	Promoter	4	42104114	42107782	3669	2	64020	NM_022254	0	ENSRNOG00000024636	Gpr85	G protein-coupled receptor 85
chr10	36355001	36360001	5001	+	0.0357095	0.20875	0.342	0.343	1	chr10-36355001-36360001	Promoter	10	36358110	36377864	19755	1	24672	NM_017039	0	ENSRNOG00000005389	Ppp2ca	protein phosphatase 2 catalytic subunit alpha
chr19	21920001	21925001	5001	+	0.0377671	-0.605573	0.201	0.313	1	chr19-21920001-21925001	Distal Intergenic	19	21832632	21833570	939	2	291929	NM_001000108	-86431	ENSRNOG00000017868	Or7c19	olfactory receptor family 7 subfamily C member 19
chr19	51575001	51580001	5001	+	0.0383495	-0.334126	0.342	0.458	1	chr19-51575001-51580001	Distal Intergenic	19	51552894	51572320	19427	1	361438	NM_001039030	22107	ENSRNOG00000026964	Gas8	growth arrest specific 8
chr19	51595001	51600001	5001	+	0.0460056	-0.432967	0.212	0.308	1	chr19-51595001-51600001	Distal Intergenic	19	51552894	51572320	19427	1	361438	NM_001039030	42107	ENSRNOG00000026964	Gas8	growth arrest specific 8
chr4	76780001	76785001	5001	+	0.0536267	0.212808	0.326	0.323	1	chr4-76780001-76785001	Distal Intergenic	4	76803344	76822245	18902	2	116598	NM_053849	37244	ENSRNOG00000006228	Pdia4	protein disulfide isomerase family A, member 4
chr19	21915001	21920001	5001	+	0.0549731	0.310922	0.424	0.378	1	chr19-21915001-21920001	Distal Intergenic	19	21832632	21833570	939	2	291929	NM_001000108	-81431	ENSRNOG00000017868	Or7c19	olfactory receptor family 7 subfamily C member 19
chr9	10665001	10670001	5001	+	0.0584198	-0.600012	0.19	0.294	1	chr9-10665001-10670001	Distal Intergenic	9	10695592	10712323	16732	1	680486	NM_001109414	-25591	ENSRNOG00000023474	Dazl	deleted in azoospermia-like
chr1	165450001	165455001	5001	+	0.0734522	-0.311073	0.293	0.388	1	chr1-165450001-165455001	Distal Intergenic	1	165181433	165193583	12151	2	361628	NM_001017374	-256418	ENSRNOG00000017158	Eif4g2	eukaryotic translation initiation factor 4, gamma 2
chr4	76745001	76750001	5001	+	0.0736427	0.162689	0.223	0.234	1	chr4-76745001-76750001	Distal Intergenic	4	76624399	76687362	62964	2	312299	NM_001134979	-57639	ENSRNOG00000006048	Ezh2	enhancer of zeste 2 polycomb repressive complex 2 subunit
chr7	111200001	111205001	5001	+	0.0768102	0.271747	0.299	0.274	1	chr7-111200001-111205001	Exon (NM_001130581/300074, exon 3 of 18)	7	111174362	111216483	42122	2	300074	NM_001130581	11482	ENSRNOG00000021795	Fam227a	family with sequence similarity 227, member A
chr3	2235001	2240001	5001	+	0.0916086	-0.580142	0.185	0.279	1	chr3-2235001-2240001	Promoter	3	2235681	2240483	4803	1	100861535	NR_046246	0	ENSRNOG00000068405	Rn28s	28S ribosomal RNA
chr13	100555001	100560001	5001	+	0.0973607	0.176886	0.337	0.338	1	chr13-100555001-100560001	Distal Intergenic	13	100510195	100548718	38524	2	305055	NM_001107199	-6283	ENSRNOG00000002627	Kctd3	potassium channel tetramerization domain containing 3
chr3	2230001	2235001	5001	+	0.106011	-0.24549	0.353	0.443	1	chr3-2230001-2235001	Promoter	3	2231807	2233678	1872	1	100861533	NR_046237	0	ENSRNOG00000068307	Rn18s	18S ribosomal RNA
chr20	11040001	11045001	5001	+	0.108663	0.305239	0.201	0.189	1	chr20-11040001-11045001	Exon (NM_001013238/365548, exon 2 of 6)	20	11030020	11047282	17263	2	365548	NM_001013238	2281	ENSRNOG00000001223	Pttg1ip	PTTG1 interacting protein
chr6	41095001	41100001	5001	+	0.142088	0.161235	0.304	0.308	1	chr6-41095001-41100001	Distal Intergenic	6	41117433	41194593	77161	1	690450	NM_001191107	-17432	ENSRNOG00000061415	Taf1b	TATA-box binding protein associated factor, RNA polymerase I subunit B
chr9	10015001	10020001	5001	+	0.142651	-0.520064	0.212	0.299	1	chr9-10015001-10020001	Distal Intergenic	9	9760355	9900760	140406	1	450235	NM_001007558	254646	ENSRNOG00000050325	Adgre4	adhesion G protein-coupled receptor E4
chr19	51585001	51590001	5001	+	0.145305	-0.253252	0.228	0.294	1	chr19-51585001-51590001	Distal Intergenic	19	51552894	51572320	19427	1	361438	NM_001039030	32107	ENSRNOG00000026964	Gas8	growth arrest specific 8
chr4	155800001	155805001	5001	+	0.15193	0.67493	0.201	0.134	1	chr4-155800001-155805001	3' UTR	4	155800898	155815625	14728	2	25383	NM_012907	10624	ENSRNOG00000015411	Apobec1	apolipoprotein B mRNA editing enzyme catalytic subunit 1
chr17	1	5001	5001	+	0.159222	0.187523	0.201	0.204	1	chr17-1-5001	Distal Intergenic	17	33740	34666	927	1	406035	NM_001001122	-28739	ENSRNOG00000067756	Or9s18	olfactory receptor family 9 subfamily S member 18
chr4	92005001	92010001	5001	+	0.17331	-0.104554	0.212	0.254	1	chr4-92005001-92010001	Distal Intergenic	4	92415228	93857174	1441947	1	79220	NM_024379	-405227	ENSRNOG00000006174	Grid2	glutamate ionotropic receptor delta type subunit 2
chr3	127260001	127265001	5001	+	0.182674	0.128447	0.418	0.423	1	chr3-127260001-127265001	Intron (NM_001044243/311468, intron 9 of 12)	3	127176690	127399600	222911	2	311468	NM_001044243	134599	ENSRNOG00000004493	Tasp1	taspase 1
chr18	1	5001	5001	+	0.201357	-0.507514	0.158	0.229	1	chr18-1-5001	Distal Intergenic	18	70201	96630	26430	2	286986	NM_173320	91629	ENSRNOG00000022955	Vom2r75	vomeronasal 2 receptor, 75
chrX	78765001	78770001	5001	+	0.204377	-0.148718	0.217	0.264	1	chrX-78765001-78770001	Distal Intergenic	21	78204553	78361943	157391	2	24942	NM_017067	-403058	ENSRNOG00000000161	Chm	CHM Rab escort protein
chr19	51580001	51585001	5001	+	0.211736	-0.220982	0.239	0.299	1	chr19-51580001-51585001	Distal Intergenic	19	51552894	51572320	19427	1	361438	NM_001039030	27107	ENSRNOG00000026964	Gas8	growth arrest specific 8
chr16	76395001	76400001	5001	+	0.223638	0.501853	0.266	0.279	1	chr16-76395001-76400001	Exon (NM_001127301/361181, exon 11 of 20)	16	76356236	76372920	16685	2	25328	NM_012857	-22081	ENSRNOG00000019629	Lamp1	lysosomal-associated membrane protein 1
chr1	95125001	95130001	5001	+	0.227417	0.206783	0.429	0.408	1	chr1-95125001-95130001	Exon (NM_001100690/308572, exon 12 of 42)	1	95096266	95158836	62571	2	308572	NM_001100690	28835	ENSRNOG00000020014	Myh14	myosin heavy chain 14
chr4	76775001	76780001	5001	+	0.257651	0.200978	0.495	0.463	1	chr4-76775001-76780001	Distal Intergenic	4	76803344	76822245	18902	2	116598	NM_053849	42244	ENSRNOG00000006228	Pdia4	protein disulfide isomerase family A, member 4
chr6	88780001	88785001	5001	+	0.274369	0.471065	0.228	0.179	1	chr6-88780001-88785001	Exon (NM_130420/155812, exon 6 of 10)	6	88697598	88740260	42663	2	64035	NM_022268	-39741	ENSRNOG00000006388	Pygl	glycogen phosphorylase L
chr5	107390001	107395001	5001	+	0.330064	0.200358	0.359	0.338	1	chr5-107390001-107395001	Distal Intergenic	5	105960873	106086539	125667	2	286973	NM_001302217	-1303462	ENSRNOG00000006853	Elavl2	ELAV like RNA binding protein 2
chr1	221985001	221990001	5001	+	0.339642	0.486616	0.207	0.154	1	chr1-221985001-221990001	Exon (NM_001012743/309419, exon 11 of 15)	1	221874007	221897518	23512	2	499335	NM_001191952	-87483	ENSRNOG00000015213	Fxn	frataxin
chr13	1	5001	5001	+	0.358862	0.388498	0.223	0.184	1	chr13-1-5001	Distal Intergenic	13	186423	192592	6170	2	297865	NM_001305281	187591	ENSRNOG00000032307	Dsel	dermatan sulfate epimerase-like
chr4	76755001	76760001	5001	+	0.366087	0.362565	0.245	0.204	1	chr4-76755001-76760001	Distal Intergenic	4	76803344	76822245	18902	2	116598	NM_053849	62244	ENSRNOG00000006228	Pdia4	protein disulfide isomerase family A, member 4
chr19	51570001	51575001	5001	+	0.383824	-0.118835	0.299	0.343	1	chr19-51570001-51575001	3' UTR	19	51552894	51572320	19427	1	361438	NM_001039030	17107	ENSRNOG00000026964	Gas8	growth arrest specific 8
chr19	22965001	22970001	5001	+	0.418795	0.208914	0.201	0.189	1	chr19-22965001-22970001	Distal Intergenic	19	23055092	23074372	19281	2	361378	NM_199404	104371	ENSRNOG00000023910	Man2b1	mannosidase, alpha, class 2B, member 1
chr3	47150001	47155001	5001	+	0.429258	-0.420113	0.163	0.209	1	chr3-47150001-47155001	Exon (NM_138850/192203, exon 21 of 26)	3	47113914	47122929	9016	2	24952	NM_012707	-27072	ENSRNOG00000005498	Gcg	glucagon
chr3	161185001	161190001	5001	+	0.449658	-0.175705	0.266	0.313	1	chr3-161185001-161190001	Intron (NM_001191744/296409, intron 2 of 6)	3	161208038	161237687	29650	1	296410	NM_001033890	-18037	ENSRNOG00000005083	Rtfdc1	replication termination factor 2 domain containing 1
chr4	76750001	76755001	5001	+	0.473292	0.300368	0.261	0.224	1	chr4-76750001-76755001	Distal Intergenic	4	76624399	76687362	62964	2	312299	NM_001134979	-62639	ENSRNOG00000006048	Ezh2	enhancer of zeste 2 polycomb repressive complex 2 subunit
chr9	9985001	9990001	5001	+	0.496935	-0.377712	0.158	0.204	1	chr9-9985001-9990001	Distal Intergenic	9	9760355	9900760	140406	1	450235	NM_001007558	224646	ENSRNOG00000050325	Adgre4	adhesion G protein-coupled receptor E4
chr1	190595001	190600001	5001	+	0.49886	-0.210864	0.364	0.423	1	chr1-190595001-190600001	Distal Intergenic	1	190496319	190522762	26444	2	291234	NM_001271366	-72239	ENSRNOG00000028137	Mki67	marker of proliferation Ki-67
chr12	46635001	46640001	5001	+	0.509825	-0.282788	0.223	0.274	1	chr12-46635001-46640001	Distal Intergenic	12	46575004	46578873	3870	1	363931	NM_001135840	59997	ENSRNOG00000062521	Gtpbp6	GTP binding protein 6 (putative)
chr5	5825001	5830001	5001	+	0.521229	0.138873	0.255	0.249	1	chr5-5825001-5830001	Distal Intergenic	5	5946723	5946806	84	2	102465146	NR_106678	116805	ENSRNOG00000048754	Mir378b	microRNA 378b
chr1	181225001	181230001	5001	+	0.546395	-0.252607	0.174	0.214	1	chr1-181225001-181230001	Distal Intergenic	1	181238459	181271930	33472	1	293488	NM_001114502	-8458	ENSRNOG00000019245	Sgf29	SAGA complex associated factor 29
chr4	76760001	76765001	5001	+	0.566638	-0.10461	0.228	0.259	1	chr4-76760001-76765001	Distal Intergenic	4	76803344	76822245	18902	2	116598	NM_053849	57244	ENSRNOG00000006228	Pdia4	protein disulfide isomerase family A, member 4
chr18	77280001	77285001	5001	+	0.580153	-0.310192	0.163	0.204	1	chr18-77280001-77285001	Distal Intergenic	18	77454435	77463785	9351	1	291403	NM_001106129	-169434	ENSRNOG00000016239	Ptgr3	prostaglandin reductase 3
chr9	10115001	10120001	5001	+	0.609255	-0.212608	0.326	0.373	1	chr9-10115001-10120001	Distal Intergenic	9	9760355	9900760	140406	1	450235	NM_001007558	354646	ENSRNOG00000050325	Adgre4	adhesion G protein-coupled receptor E4
chr9	10060001	10065001	5001	+	0.617639	-0.157506	0.375	0.423	1	chr9-10060001-10065001	Distal Intergenic	9	9760355	9900760	140406	1	450235	NM_001007558	299646	ENSRNOG00000050325	Adgre4	adhesion G protein-coupled receptor E4
chr19	51590001	51595001	5001	+	0.658246	-0.216503	0.266	0.308	1	chr19-51590001-51595001	Distal Intergenic	19	51552894	51572320	19427	1	361438	NM_001039030	37107	ENSRNOG00000026964	Gas8	growth arrest specific 8
chr3	2240001	2245001	5001	+	0.899813	0.123058	0.212	0.199	1	chr3-2240001-2245001	Promoter	3	2238027	2239021	995	2	257642	NM_147136	-980	NA	LOC257642	rRNA promoter binding protein
