# Supplementary material for: Single-cell profiling of H3K4me1-H3K27me3 revealed bivalent regulation of abnormal neuronal development caused by prenatal e-cigarette vaporing
Source: Commun Biol. 2025 Sep 1;8:1326. doi: 10.1038/s42003-025-08683-8 (PMC12402338; doi:10.1038/s42003-025-08683-8)
Supplement: Supplementary file 8 — Supplementary Data 6 [file 42003_2025_8683_MOESM8_ESM.xlsx]

## Sheet: H3K27me3_cluster_de-peaks
Supplementary Table 6a. H3K27me3 Differential Peaks in Clusters
seqnames	start	end	width	strand	p_val	avg_log2FC	pct.1	pct.2	p_val_adj	locus	cluster_ID	annotation	geneChr	geneStart	geneEnd	geneLength	geneStrand	geneId	transcriptId	distanceToTSS	ENSEMBL	SYMBOL	GENENAME
chr6	15030001	15035001	5001	+	8.92e-46	1.18571	0.561	0.307	4.67e-40	chr6-15030001-15035001	L2/3 IT	Distal Intergenic	6	15139071	15180419	41349	1	298757	NM_001100671	-104070	ENSRNOG00000006523	Atl2	atlastin GTPase 2
chr6	15025001	15030001	5001	+	9.66e-39	1.12123	0.545	0.298	5.05e-33	chr6-15025001-15030001	L2/3 IT	Distal Intergenic	6	15139071	15180419	41349	1	298757	NM_001100671	-109070	ENSRNOG00000006523	Atl2	atlastin GTPase 2
chr5	59195001	59200001	5001	+	2.72e-13	1.22746	0.217	0.095	1.42e-07	chr5-59195001-59200001	L2/3 IT	Distal Intergenic	5	59234179	59243614	9436	1	680021	NM_001113754	-34178	ENSRNOG00000012794	Grhpr	glyoxylate and hydroxypyruvate reductase
chr1	175035001	175040001	5001	+	1.14e-08	-0.589103	0.257	0.384	0.00594074	chr1-175035001-175040001	L2/3 IT	Distal Intergenic	1	175167933	175198498	30566	1	293448	NM_001006970	-127932	ENSRNOG00000036742	Uqcrc2	ubiquinol cytochrome c reductase core protein 2
chr19	51575001	51580001	5001	+	4.76e-07	0.25888	0.75	0.685	0.248895	chr19-51575001-51580001	L2/3 IT	Distal Intergenic	19	51552894	51572320	19427	1	361438	NM_001039030	22107	ENSRNOG00000026964	Gas8	growth arrest specific 8
chr14	46235001	46240001	5001	+	2.51e-05	-0.62323	0.167	0.244	1	chr14-46235001-46240001	L2/3 IT	Distal Intergenic	14	46718760	46917154	198395	1	305367	NM_001107216	-478759	ENSRNOG00000056826	Arap2	ArfGAP with RhoGAP domain, ankyrin repeat and PH domain 2
chr10	38295001	38300001	5001	+	0.000101072	-0.506828	0.174	0.252	1	chr10-38295001-38300001	L2/3 IT	Distal Intergenic	10	38243095	38271989	28895	1	360526	NM_001108275	51906	ENSRNOG00000033663	P4ha2	prolyl 4-hydroxylase subunit alpha 2
chr19	51605001	51610001	5001	+	0.000121164	0.22958	0.551	0.508	1	chr19-51605001-51610001	L2/3 IT	Distal Intergenic	19	51552894	51572320	19427	1	361438	NM_001039030	52107	ENSRNOG00000026964	Gas8	growth arrest specific 8
chr14	3895001	3900001	5001	+	0.000157566	-0.557475	0.144	0.215	1	chr14-3895001-3900001	L2/3 IT	Distal Intergenic	14	4030259	4045384	15126	2	305131	NM_001008338	145383	ENSRNOG00000002121	Lrrc8d	leucine rich repeat containing 8 VRAC subunit D
chr7	27780001	27785001	5001	+	0.00017205	-0.598081	0.144	0.215	1	chr7-27780001-27785001	L2/3 IT	Exon (NM_001108743/362871, exon 2 of 4)	7	27768601	27804084	35484	2	362871	NM_001108743	19083	ENSRNOG00000004367	Elk3	ETS transcription factor ELK3
chr19	51595001	51600001	5001	+	0.000232994	0.261202	0.575	0.51	1	chr19-51595001-51600001	L2/3 IT	Distal Intergenic	19	51552894	51572320	19427	1	361438	NM_001039030	42107	ENSRNOG00000026964	Gas8	growth arrest specific 8
chr20	3315001	3320001	5001	+	0.000242537	-0.448106	0.146	0.209	1	chr20-3315001-3320001	L2/3 IT	Promoter	20	3314984	3318037	3054	2	414790	NM_001008836	0	NA	RT1-CE13	RT1 class I, locus CE13
chr19	51580001	51585001	5001	+	0.000439015	0.213124	0.583	0.54	1	chr19-51580001-51585001	L2/3 IT	Distal Intergenic	19	51552894	51572320	19427	1	361438	NM_001039030	27107	ENSRNOG00000026964	Gas8	growth arrest specific 8
chr17	80880001	80885001	5001	+	0.000589111	-0.385335	0.244	0.322	1	chr17-80880001-80885001	L2/3 IT	Intron (NM_001012162/361285, intron 9 of 22)	17	80822586	80949349	126764	1	361285	NM_001012162	57415	ENSRNOG00000022249	Mllt10	MLLT10, histone lysine methyltransferase DOT1L cofactor
chr20	3305001	3310001	5001	+	0.000594339	-0.198054	0.246	0.301	1	chr20-3305001-3310001	L2/3 IT	Distal Intergenic	20	3297117	3300776	3660	2	414270	NM_001033985	-4225	ENSRNOG00000066181	RT1-CE14	RT1 class I, locus CE14
chr19	51610001	51615001	5001	+	0.00108552	0.425867	0.294	0.226	1	chr19-51610001-51615001	L2/3 IT	Distal Intergenic	19	51552894	51572320	19427	1	361438	NM_001039030	57107	ENSRNOG00000026964	Gas8	growth arrest specific 8
chr1	47800001	47805001	5001	+	0.00111363	0.209155	0.461	0.428	1	chr1-47800001-47805001	L2/3 IT	Distal Intergenic	1	47829062	47836744	7683	2	24818	NM_012670	31743	ENSRNOG00000014160	Tcp1	t-complex 1
chrX	33475001	33480001	5001	+	0.00114818	-0.294648	0.325	0.404	1	chrX-33475001-33480001	L2/3 IT	Distal Intergenic	21	33843689	33844549	861	1	54256	NM_019308	-363688	ENSRNOG00000069341	Gja6	gap junction protein, alpha 6
chr15	63680001	63685001	5001	+	0.00125784	-0.449214	0.171	0.237	1	chr15-63680001-63685001	L2/3 IT	Distal Intergenic	15	63341268	63476097	134830	1	306066	NM_001012043	338733	ENSRNOG00000009034	Tdrd3	tudor domain containing 3
chr10	91860001	91865001	5001	+	0.00173237	-0.293626	0.34	0.418	1	chr10-91860001-91865001	L2/3 IT	Promoter	10	91761798	91862074	100277	2	303614	NM_001107061	0	ENSRNOG00000014623	Smurf2	SMAD specific E3 ubiquitin protein ligase 2
chrX	33480001	33485001	5001	+	0.0017535	-0.469918	0.151	0.212	1	chrX-33480001-33485001	L2/3 IT	Distal Intergenic	21	33843689	33844549	861	1	54256	NM_019308	-358688	ENSRNOG00000069341	Gja6	gap junction protein, alpha 6
chr1	201005001	201010001	5001	+	0.00199486	-0.375646	0.182	0.243	1	chr1-201005001-201010001	L2/3 IT	Intron (NM_001108512/361688, intron 2 of 11)	1	201000444	201049819	49376	1	361688	NM_001108512	4557	ENSRNOG00000016790	Kmt5b	lysine methyltransferase 5B
chr2	785001	790001	5001	+	0.00203226	-0.269952	0.178	0.229	1	chr2-785001-790001	L2/3 IT	Distal Intergenic	2	3931942	3970735	38794	1	80897	NM_030836	-3141941	ENSRNOG00000009997	Erap1	endoplasmic reticulum aminopeptidase 1
chr19	51600001	51605001	5001	+	0.00203463	0.235138	0.557	0.498	1	chr19-51600001-51605001	L2/3 IT	Distal Intergenic	19	51552894	51572320	19427	1	361438	NM_001039030	47107	ENSRNOG00000026964	Gas8	growth arrest specific 8
chr1	221985001	221990001	5001	+	0.00252747	-0.339846	0.24	0.309	1	chr1-221985001-221990001	L2/3 IT	Exon (NM_001012743/309419, exon 11 of 15)	1	221874007	221897518	23512	2	499335	NM_001191952	-87483	ENSRNOG00000015213	Fxn	frataxin
chr10	36355001	36360001	5001	+	0.00258768	-0.146476	0.4	0.463	1	chr10-36355001-36360001	L2/3 IT	Promoter	10	36358110	36377864	19755	1	24672	NM_017039	0	ENSRNOG00000005389	Ppp2ca	protein phosphatase 2 catalytic subunit alpha
chr10	87195001	87200001	5001	+	0.00268548	-0.306609	0.24	0.306	1	chr10-87195001-87200001	L2/3 IT	Distal Intergenic	10	87206049	87222483	16435	1	303566	NM_001017988	-6048	ENSRNOG00000020908	Hrob	homologous recombination factor with OB-fold
chr14	3890001	3895001	5001	+	0.00290199	-0.307854	0.192	0.248	1	chr14-3890001-3895001	L2/3 IT	Distal Intergenic	14	4030259	4045384	15126	2	305131	NM_001008338	150383	ENSRNOG00000002121	Lrrc8d	leucine rich repeat containing 8 VRAC subunit D
chr4	10340001	10345001	5001	+	0.00317681	0.21461	0.403	0.373	1	chr4-10340001-10345001	L2/3 IT	Distal Intergenic	4	10395831	10401543	5713	1	296730	NM_001106573	-50830	ENSRNOG00000009226	Crygn	crystallin, gamma N
chr10	62625001	62630001	5001	+	0.0032476	-0.16784	0.487	0.56	1	chr10-62625001-62630001	L2/3 IT	Distal Intergenic	10	62608381	62614726	6346	2	25583	NM_013056	-10275	ENSRNOG00000008700	Cryba1	crystallin, beta A1
chr19	21930001	21935001	5001	+	0.00336443	-0.281575	0.172	0.22	1	chr19-21930001-21935001	L2/3 IT	Distal Intergenic	19	21832632	21833570	939	2	291929	NM_001000108	-96431	ENSRNOG00000017868	Or7c19	olfactory receptor family 7 subfamily C member 19
chr14	3900001	3905001	5001	+	0.00342897	-0.393817	0.148	0.202	1	chr14-3900001-3905001	L2/3 IT	Distal Intergenic	14	4030259	4045384	15126	2	305131	NM_001008338	140383	ENSRNOG00000002121	Lrrc8d	leucine rich repeat containing 8 VRAC subunit D
chrX	33470001	33475001	5001	+	0.00382253	-0.206691	0.208	0.254	1	chrX-33470001-33475001	L2/3 IT	Distal Intergenic	21	33843689	33844549	861	1	54256	NM_019308	-368688	ENSRNOG00000069341	Gja6	gap junction protein, alpha 6
chr19	13760001	13765001	5001	+	0.00399808	-0.175933	0.289	0.342	1	chr19-13760001-13765001	L2/3 IT	Intron (NM_001014221/363337, intron 1 of 4)	19	13737880	13768161	30282	1	363337	NM_001014221	22121	NA	NA	NA
chr20	3340001	3345001	5001	+	0.00439133	-0.265792	0.229	0.286	1	chr20-3340001-3345001	L2/3 IT	Promoter	20	3339493	3342533	3041	2	309600	NM_001008835	0	NA	RT1-CE12	RT1 class I, locus CE12
chr16	76395001	76400001	5001	+	0.00463401	-0.262499	0.494	0.567	1	chr16-76395001-76400001	L2/3 IT	Exon (NM_001127301/361181, exon 11 of 20)	16	76356236	76372920	16685	2	25328	NM_012857	-22081	ENSRNOG00000019629	Lamp1	lysosomal-associated membrane protein 1
chr19	51590001	51595001	5001	+	0.00534669	0.19628	0.582	0.535	1	chr19-51590001-51595001	L2/3 IT	Distal Intergenic	19	51552894	51572320	19427	1	361438	NM_001039030	37107	ENSRNOG00000026964	Gas8	growth arrest specific 8
chr19	22385001	22390001	5001	+	0.00536908	-0.287207	0.156	0.202	1	chr19-22385001-22390001	L2/3 IT	Distal Intergenic	19	22560770	22592353	31584	1	291863	NM_001013889	-170769	ENSRNOG00000015519	LOC291863	carboxylesterase-like
chr15	43525001	43530001	5001	+	0.005791	-0.409493	0.164	0.22	1	chr15-43525001-43530001	L2/3 IT	Distal Intergenic	15	43775794	43840672	64879	2	290344	NM_181693	310671	ENSRNOG00000014518	Adam28	ADAM metallopeptidase domain 28
chr15	43520001	43525001	5001	+	0.00587415	-0.426966	0.167	0.224	1	chr15-43520001-43525001	L2/3 IT	Distal Intergenic	15	43775794	43840672	64879	2	290344	NM_181693	315671	ENSRNOG00000014518	Adam28	ADAM metallopeptidase domain 28
chrX	33490001	33495001	5001	+	0.00589642	-0.260551	0.295	0.36	1	chrX-33490001-33495001	L2/3 IT	Distal Intergenic	21	33843689	33844549	861	1	54256	NM_019308	-348688	ENSRNOG00000069341	Gja6	gap junction protein, alpha 6
chr9	9980001	9985001	5001	+	0.00681831	-0.313043	0.263	0.328	1	chr9-9980001-9985001	L2/3 IT	Distal Intergenic	9	9760355	9900760	140406	1	450235	NM_001007558	219646	ENSRNOG00000050325	Adgre4	adhesion G protein-coupled receptor E4
chr18	31800001	31805001	5001	+	0.00796747	-0.3312	0.231	0.292	1	chr18-31800001-31805001	L2/3 IT	Distal Intergenic	18	31654218	31656486	2269	1	291615	NM_001106151	145783	ENSRNOG00000014527	Pabpc2	poly(A) binding protein, cytoplasmic 2
chr8	38215001	38220001	5001	+	0.00811826	-0.39778	0.177	0.234	1	chr8-38215001-38220001	L2/3 IT	Distal Intergenic	8	38302857	38303789	933	1	302087	NM_001000488	-82856	ENSRNOG00000067825	Or8b101d	olfactory receptor family 8 subfamily B member 101D
chr9	10120001	10125001	5001	+	0.00827495	-0.349185	0.237	0.297	1	chr9-10120001-10125001	L2/3 IT	Distal Intergenic	9	9760355	9900760	140406	1	450235	NM_001007558	359646	ENSRNOG00000050325	Adgre4	adhesion G protein-coupled receptor E4
chrY	8610001	8615001	5001	+	0.0104669	-0.40806	0.159	0.212	1	chrY-8610001-8615001	L2/3 IT	Distal Intergenic	22	1156135	1300943	144809	2	103694559	NM_001329902	-7309058	ENSRNOG00000058664	Usp9y	ubiquitin specific peptidase 9, Y-linked
chr9	10080001	10085001	5001	+	0.011605	-0.135989	0.213	0.247	1	chr9-10080001-10085001	L2/3 IT	Distal Intergenic	9	9760355	9900760	140406	1	450235	NM_001007558	319646	ENSRNOG00000050325	Adgre4	adhesion G protein-coupled receptor E4
chr19	51585001	51590001	5001	+	0.015464	0.134955	0.529	0.511	1	chr19-51585001-51590001	L2/3 IT	Distal Intergenic	19	51552894	51572320	19427	1	361438	NM_001039030	32107	ENSRNOG00000026964	Gas8	growth arrest specific 8
chr18	30100001	30105001	5001	+	0.0161231	-0.360972	0.152	0.2	1	chr18-30100001-30105001	L2/3 IT	3' UTR	18	30103728	30119307	15580	2	116808	NM_053944	14306	ENSRNOG00000019265	Pcdh12	protocadherin 12
chr20	3555001	3560001	5001	+	0.016466	-0.195553	0.21	0.252	1	chr20-3555001-3560001	L2/3 IT	Promoter	20	3556163	3559417	3255	2	309603	NM_001008832	0	ENSRNOG00000030712	RT1-CE1	RT1 class I, locus1
chrX	15001	20001	5001	+	0.0195063	0.186469	0.222	0.209	1	chrX-15001-20001	L2/3 IT	Distal Intergenic	21	918817	922000	3184	2	314431	NM_001108058	901999	ENSRNOG00000045622	Spaca5	sperm acrosome associated 5
chr4	147690001	147695001	5001	+	0.0197581	0.395897	0.204	0.161	1	chr4-147690001-147695001	L2/3 IT	Distal Intergenic	4	147645995	147647455	1461	1	24448	NM_017018	44006	ENSRNOG00000007420	Hrh1	histamine receptor H 1
chrX	78765001	78770001	5001	+	0.0203666	-0.276633	0.231	0.284	1	chrX-78765001-78770001	L2/3 IT	Distal Intergenic	21	78204553	78361943	157391	2	24942	NM_017067	-403058	ENSRNOG00000000161	Chm	CHM Rab escort protein
chr5	128645001	128650001	5001	+	0.0207597	-0.164425	0.206	0.242	1	chr5-128645001-128650001	L2/3 IT	Distal Intergenic	5	128618309	128623131	4823	1	81916	NM_130401	26692	ENSRNOG00000008161	Pdzk1ip1	PDZK1 interacting protein 1
chr20	3540001	3545001	5001	+	0.0240262	-0.239281	0.272	0.326	1	chr20-3540001-3545001	L2/3 IT	Promoter	20	3538853	3541777	2925	2	414779	NM_001008840	0	ENSRNOG00000047706	RT1-CE2	RT1 class I, locus CE2
chr1	47795001	47800001	5001	+	0.0276592	0.349674	0.222	0.18	1	chr1-47795001-47800001	L2/3 IT	Distal Intergenic	1	47829062	47836744	7683	2	24818	NM_012670	36743	ENSRNOG00000014160	Tcp1	t-complex 1
chr1	30900001	30905001	5001	+	0.0305694	-0.25371	0.178	0.22	1	chr1-30900001-30905001	L2/3 IT	Distal Intergenic	1	30660960	30666378	5419	2	306657	NM_001039505	-233623	ENSRNOG00000012742	Irx2	iroquois homeobox 2
chr6	128510001	128515001	5001	+	0.0317129	-0.199171	0.217	0.259	1	chr6-128510001-128515001	L2/3 IT	Promoter	6	128515843	128515918	76	1	100314207	NR_032296	-842	ENSRNOG00000040384	Mir770	microRNA 770
chr3	2260001	2265001	5001	+	0.032245	-0.278039	0.233	0.284	1	chr3-2260001-2265001	L2/3 IT	Distal Intergenic	3	2238027	2239021	995	2	257642	NM_147136	-20980	NA	LOC257642	rRNA promoter binding protein
chrX	71860001	71865001	5001	+	0.0324501	-0.2481	0.186	0.228	1	chrX-71860001-71865001	L2/3 IT	Distal Intergenic	21	72033486	72046977	13492	1	302378	NM_001106940	-168485	ENSRNOG00000002428	Lpar4	lysophosphatidic acid receptor 4
chrX	13980001	13985001	5001	+	0.0350312	-0.255099	0.254	0.306	1	chrX-13980001-13985001	L2/3 IT	Distal Intergenic	21	13917137	13933201	16065	1	102552805	NM_001301646	62864	NA	LOC102552805	uncharacterized LOC102552805
chr5	5825001	5830001	5001	+	0.0360286	-0.192062	0.286	0.336	1	chr5-5825001-5830001	L2/3 IT	Distal Intergenic	5	5946723	5946806	84	2	102465146	NR_106678	116805	ENSRNOG00000048754	Mir378b	microRNA 378b
chr13	100555001	100560001	5001	+	0.0384558	-0.170823	0.409	0.465	1	chr13-100555001-100560001	L2/3 IT	Distal Intergenic	13	100510195	100548718	38524	2	305055	NM_001107199	-6283	ENSRNOG00000002627	Kctd3	potassium channel tetramerization domain containing 3
chr17	30980001	30985001	5001	+	0.0420007	-0.149569	0.417	0.47	1	chr17-30980001-30985001	L2/3 IT	Exon (NM_199085/291085, exon 4 of 7)	17	30970958	30989695	18738	1	291085	NM_199085	9043	ENSRNOG00000017962	Serpinb6a	serpin family B member 6A
chr9	9985001	9990001	5001	+	0.0428339	-0.151114	0.443	0.498	1	chr9-9985001-9990001	L2/3 IT	Distal Intergenic	9	9760355	9900760	140406	1	450235	NM_001007558	224646	ENSRNOG00000050325	Adgre4	adhesion G protein-coupled receptor E4
chr4	136725001	136730001	5001	+	0.0453291	-0.189817	0.237	0.279	1	chr4-136725001-136730001	L2/3 IT	Distal Intergenic	4	137355367	137751119	395753	1	27256	NM_013225	-625366	ENSRNOG00000032517	Cntn6	contactin 6
chr1	55055001	55060001	5001	+	0.0460043	-0.290346	0.167	0.208	1	chr1-55055001-55060001	L2/3 IT	Distal Intergenic	1	55181023	55189939	8917	2	308212	NM_001107464	129938	ENSRNOG00000022921	Dact2	dishevelled-binding antagonist of beta-catenin 2
chr9	10030001	10035001	5001	+	0.0465755	-0.166191	0.221	0.258	1	chr9-10030001-10035001	L2/3 IT	Distal Intergenic	9	9760355	9900760	140406	1	450235	NM_001007558	269646	ENSRNOG00000050325	Adgre4	adhesion G protein-coupled receptor E4
chr20	3460001	3465001	5001	+	0.0494435	-0.272352	0.235	0.283	1	chr20-3460001-3465001	L2/3 IT	Promoter	20	3460979	3461929	951	2	415073	NR_002155	0	NA	RT1-CE6	RT1 class I, locus CE6
chr6	15030001	15035001	5001	+	9.69e-32	1.01052	0.606	0.384	5.07e-26	chr6-15030001-15035001	L4/5 IT 1	Distal Intergenic	6	15139071	15180419	41349	1	298757	NM_001100671	-104070	ENSRNOG00000006523	Atl2	atlastin GTPase 2
chr6	15025001	15030001	5001	+	7.57e-29	1.08556	0.585	0.341	3.96e-23	chr6-15025001-15030001	L4/5 IT 1	Distal Intergenic	6	15139071	15180419	41349	1	298757	NM_001100671	-109070	ENSRNOG00000006523	Atl2	atlastin GTPase 2
chr5	59195001	59200001	5001	+	4.82e-09	1.2098	0.225	0.103	0.00252113	chr5-59195001-59200001	L4/5 IT 1	Distal Intergenic	5	59234179	59243614	9436	1	680021	NM_001113754	-34178	ENSRNOG00000012794	Grhpr	glyoxylate and hydroxypyruvate reductase
chr10	38295001	38300001	5001	+	2.06e-07	-0.837349	0.185	0.312	0.107966	chr10-38295001-38300001	L4/5 IT 1	Distal Intergenic	10	38243095	38271989	28895	1	360526	NM_001108275	51906	ENSRNOG00000033663	P4ha2	prolyl 4-hydroxylase subunit alpha 2
chr19	51575001	51580001	5001	+	3.16e-06	0.163659	0.728	0.74	1	chr19-51575001-51580001	L4/5 IT 1	Distal Intergenic	19	51552894	51572320	19427	1	361438	NM_001039030	22107	ENSRNOG00000026964	Gas8	growth arrest specific 8
chr14	3895001	3900001	5001	+	0.000108767	-0.613552	0.176	0.275	1	chr14-3895001-3900001	L4/5 IT 1	Distal Intergenic	14	4030259	4045384	15126	2	305131	NM_001008338	145383	ENSRNOG00000002121	Lrrc8d	leucine rich repeat containing 8 VRAC subunit D
chrX	98630001	98635001	5001	+	0.000130027	-0.339966	0.505	0.614	1	chrX-98630001-98635001	L4/5 IT 1	Distal Intergenic	21	98535374	98552478	17105	2	501621	NM_001037216	-77523	ENSRNOG00000023256	Nxf7	nuclear RNA export factor 7
chr1	221985001	221990001	5001	+	0.000131241	-0.506746	0.232	0.337	1	chr1-221985001-221990001	L4/5 IT 1	Exon (NM_001012743/309419, exon 11 of 15)	1	221874007	221897518	23512	2	499335	NM_001191952	-87483	ENSRNOG00000015213	Fxn	frataxin
chr9	10055001	10060001	5001	+	0.000131895	-0.586488	0.178	0.275	1	chr9-10055001-10060001	L4/5 IT 1	Distal Intergenic	9	9760355	9900760	140406	1	450235	NM_001007558	294646	ENSRNOG00000050325	Adgre4	adhesion G protein-coupled receptor E4
chr9	10060001	10065001	5001	+	0.000213324	-0.448258	0.275	0.382	1	chr9-10060001-10065001	L4/5 IT 1	Distal Intergenic	9	9760355	9900760	140406	1	450235	NM_001007558	299646	ENSRNOG00000050325	Adgre4	adhesion G protein-coupled receptor E4
chr4	10365001	10370001	5001	+	0.000348842	-0.264959	0.223	0.291	1	chr4-10365001-10370001	L4/5 IT 1	Distal Intergenic	4	10395831	10401543	5713	1	296730	NM_001106573	-25830	ENSRNOG00000009226	Crygn	crystallin, gamma N
chr1	55015001	55020001	5001	+	0.000429744	-0.488939	0.206	0.298	1	chr1-55015001-55020001	L4/5 IT 1	Distal Intergenic	1	54858286	54872201	13916	1	685666	NM_001099465	156715	ENSRNOG00000013671	Vom2r9	vomeronasal 2 receptor, 9
chr2	129305001	129310001	5001	+	0.00044293	-0.676538	0.137	0.22	1	chr2-129305001-129310001	L4/5 IT 1	Distal Intergenic	2	129807755	129809745	1991	2	295010	NM_001106429	499744	ENSRNOG00000029749	Pabpc4l	poly(A) binding protein, cytoplasmic 4-like
chrX	20001	25001	5001	+	0.000452827	0.614889	0.246	0.172	1	chrX-20001-25001	L4/5 IT 1	Distal Intergenic	21	918817	922000	3184	2	314431	NM_001108058	896999	ENSRNOG00000045622	Spaca5	sperm acrosome associated 5
chr19	51590001	51595001	5001	+	0.000524485	0.127706	0.566	0.575	1	chr19-51590001-51595001	L4/5 IT 1	Distal Intergenic	19	51552894	51572320	19427	1	361438	NM_001039030	37107	ENSRNOG00000026964	Gas8	growth arrest specific 8
chrX	33475001	33480001	5001	+	0.000618074	-0.215087	0.365	0.451	1	chrX-33475001-33480001	L4/5 IT 1	Distal Intergenic	21	33843689	33844549	861	1	54256	NM_019308	-363688	ENSRNOG00000069341	Gja6	gap junction protein, alpha 6
chr4	76770001	76775001	5001	+	0.000741034	0.119726	0.412	0.423	1	chr4-76770001-76775001	L4/5 IT 1	Distal Intergenic	4	76803344	76822245	18902	2	116598	NM_053849	47244	ENSRNOG00000006228	Pdia4	protein disulfide isomerase family A, member 4
chr1	175035001	175040001	5001	+	0.000963297	-0.440719	0.296	0.393	1	chr1-175035001-175040001	L4/5 IT 1	Distal Intergenic	1	175167933	175198498	30566	1	293448	NM_001006970	-127932	ENSRNOG00000036742	Uqcrc2	ubiquinol cytochrome c reductase core protein 2
chr19	51600001	51605001	5001	+	0.00111695	0.1549	0.545	0.54	1	chr19-51600001-51605001	L4/5 IT 1	Distal Intergenic	19	51552894	51572320	19427	1	361438	NM_001039030	47107	ENSRNOG00000026964	Gas8	growth arrest specific 8
chr19	51585001	51590001	5001	+	0.00124843	0.118733	0.514	0.521	1	chr19-51585001-51590001	L4/5 IT 1	Distal Intergenic	19	51552894	51572320	19427	1	361438	NM_001039030	32107	ENSRNOG00000026964	Gas8	growth arrest specific 8
chr15	43520001	43525001	5001	+	0.00132539	-0.633249	0.147	0.226	1	chr15-43520001-43525001	L4/5 IT 1	Distal Intergenic	15	43775794	43840672	64879	2	290344	NM_181693	315671	ENSRNOG00000014518	Adam28	ADAM metallopeptidase domain 28
chr20	3475001	3480001	5001	+	0.00153078	-0.583291	0.142	0.218	1	chr20-3475001-3480001	L4/5 IT 1	Promoter	20	3475277	3479414	4138	2	309607	NM_001008843	0	NA	RT1-CE5	RT1 class I, locus CE5
chr17	30980001	30985001	5001	+	0.00164891	-0.296303	0.446	0.546	1	chr17-30980001-30985001	L4/5 IT 1	Exon (NM_199085/291085, exon 4 of 7)	17	30970958	30989695	18738	1	291085	NM_199085	9043	ENSRNOG00000017962	Serpinb6a	serpin family B member 6A
chr3	14415001	14420001	5001	+	0.00180506	-0.220938	0.355	0.439	1	chr3-14415001-14420001	L4/5 IT 1	Intron (NM_138914/192348, intron 1 of 15)	3	14316011	14424226	108216	2	192348	NM_138914	4225	ENSRNOG00000008258	Fnbp1	formin binding protein 1
chr20	3425001	3430001	5001	+	0.00182356	-0.342592	0.145	0.201	1	chr20-3425001-3430001	L4/5 IT 1	Intron (NM_001134701/100188935, intron 2 of 2)	20	3330707	3421371	90665	2	24737	NM_012645	-3630	NA	RT1-EC2	RT1 class Ib, locus EC2
chr17	51120001	51125001	5001	+	0.00192836	-0.253768	0.263	0.334	1	chr17-51120001-51125001	L4/5 IT 1	Distal Intergenic	17	51138846	51261872	123027	2	84481	NM_053421	136871	ENSRNOG00000016391	Arid4b	AT-rich interaction domain 4B
chr9	10660001	10665001	5001	+	0.00196224	-0.42431	0.196	0.274	1	chr9-10660001-10665001	L4/5 IT 1	Distal Intergenic	9	10695592	10712323	16732	1	680486	NM_001109414	-30591	ENSRNOG00000023474	Dazl	deleted in azoospermia-like
chr14	3900001	3905001	5001	+	0.00238092	-0.458135	0.189	0.267	1	chr14-3900001-3905001	L4/5 IT 1	Distal Intergenic	14	4030259	4045384	15126	2	305131	NM_001008338	140383	ENSRNOG00000002121	Lrrc8d	leucine rich repeat containing 8 VRAC subunit D
chr1	95125001	95130001	5001	+	0.00244521	-0.218592	0.64	0.728	1	chr1-95125001-95130001	L4/5 IT 1	Exon (NM_001100690/308572, exon 12 of 42)	1	95096266	95158836	62571	2	308572	NM_001100690	28835	ENSRNOG00000020014	Myh14	myosin heavy chain 14
chr1	165450001	165455001	5001	+	0.00250928	-0.179544	0.424	0.505	1	chr1-165450001-165455001	L4/5 IT 1	Distal Intergenic	1	165181433	165193583	12151	2	361628	NM_001017374	-256418	ENSRNOG00000017158	Eif4g2	eukaryotic translation initiation factor 4, gamma 2
chr4	10340001	10345001	5001	+	0.00256173	0.103585	0.407	0.416	1	chr4-10340001-10345001	L4/5 IT 1	Distal Intergenic	4	10395831	10401543	5713	1	296730	NM_001106573	-50830	ENSRNOG00000009226	Crygn	crystallin, gamma N
chr3	2255001	2260001	5001	+	0.0030569	-0.185486	0.332	0.401	1	chr3-2255001-2260001	L4/5 IT 1	Distal Intergenic	3	2238027	2239021	995	2	257642	NM_147136	-15980	NA	LOC257642	rRNA promoter binding protein
chr11	59005001	59010001	5001	+	0.00307853	-0.504286	0.149	0.219	1	chr11-59005001-59010001	L4/5 IT 1	Intron (NM_017242/29561, intron 1 of 6)	11	58554884	59196268	641385	2	29561	NM_017242	186267	ENSRNOG00000031852	Lsamp	limbic system-associated membrane protein
chr6	88780001	88785001	5001	+	0.00319011	-0.331795	0.232	0.306	1	chr6-88780001-88785001	L4/5 IT 1	Exon (NM_130420/155812, exon 6 of 10)	6	88697598	88740260	42663	2	64035	NM_022268	-39741	ENSRNOG00000006388	Pygl	glycogen phosphorylase L
chr20	3560001	3565001	5001	+	0.00325281	-0.364844	0.253	0.335	1	chr20-3560001-3565001	L4/5 IT 1	Promoter	20	3556163	3559417	3255	2	309603	NM_001008832	-584	ENSRNOG00000030712	RT1-CE1	RT1 class I, locus1
chr7	108155001	108160001	5001	+	0.00363145	-0.583524	0.133	0.202	1	chr7-108155001-108160001	L4/5 IT 1	Distal Intergenic	7	108176608	108178626	2019	1	680712	NM_001130508	-16607	ENSRNOG00000021812	Scx	scleraxis bHLH transcription factor
chr10	44750001	44755001	5001	+	0.00395041	0.283861	0.367	0.332	1	chr10-44750001-44755001	L4/5 IT 1	Promoter	10	44750703	44765464	14762	1	497914	NM_001127302	0	ENSRNOG00000053961	Med9	mediator complex subunit 9
chrX	14200001	14205001	5001	+	0.00541062	-0.172696	0.393	0.465	1	chrX-14200001-14205001	L4/5 IT 1	Distal Intergenic	21	14213727	14222490	8764	2	192208	NM_138854	17489	ENSRNOG00000027767	Slc38a5	solute carrier family 38, member 5
chr19	51605001	51610001	5001	+	0.00542523	0.146987	0.543	0.535	1	chr19-51605001-51610001	L4/5 IT 1	Distal Intergenic	19	51552894	51572320	19427	1	361438	NM_001039030	52107	ENSRNOG00000026964	Gas8	growth arrest specific 8
chr11	8665001	8670001	5001	+	0.00664482	-0.528455	0.138	0.204	1	chr11-8665001-8670001	L4/5 IT 1	Distal Intergenic	11	8734862	9000226	265365	1	288333	NM_001100502	-64861	ENSRNOG00000051232	Gbe1	1,4-alpha-glucan branching enzyme 1
chr19	21920001	21925001	5001	+	0.00687404	-0.183945	0.446	0.525	1	chr19-21920001-21925001	L4/5 IT 1	Distal Intergenic	19	21832632	21833570	939	2	291929	NM_001000108	-86431	ENSRNOG00000017868	Or7c19	olfactory receptor family 7 subfamily C member 19
chr8	96075001	96080001	5001	+	0.00849598	-0.495786	0.151	0.216	1	chr8-96075001-96080001	L4/5 IT 1	Distal Intergenic	8	96114249	96116546	2298	1	315904	NM_001271152	-34248	NA	Paqr9	progestin and adipoQ receptor family member 9
chr20	15055001	15060001	5001	+	0.00864477	-0.252966	0.287	0.358	1	chr20-15055001-15060001	L4/5 IT 1	Distal Intergenic	20	14002696	14700033	697338	2	690865	NM_001271377	-354968	ENSRNOG00000000606	Pcdh15	protocadherin related 15
chr19	13775001	13780001	5001	+	0.00866014	-0.113361	0.337	0.39	1	chr19-13775001-13780001	L4/5 IT 1	Distal Intergenic	19	13796623	13822112	25490	1	100125372	NM_001103359	-16622	ENSRNOG00000015438	Ces1f	carboxylesterase 1F
chr9	9970001	9975001	5001	+	0.0088547	-0.283483	0.23	0.294	1	chr9-9970001-9975001	L4/5 IT 1	Distal Intergenic	9	9760355	9900760	140406	1	450235	NM_001007558	209646	ENSRNOG00000050325	Adgre4	adhesion G protein-coupled receptor E4
chr18	37620001	37625001	5001	+	0.00948522	-0.108285	0.524	0.594	1	chr18-37620001-37625001	L4/5 IT 1	Distal Intergenic	18	36798372	37255038	456667	2	307449	NM_001170534	-364963	ENSRNOG00000011271	Mcc	MCC regulator of WNT signaling pathway
chr9	10005001	10010001	5001	+	0.00949796	-0.25513	0.256	0.321	1	chr9-10005001-10010001	L4/5 IT 1	Distal Intergenic	9	9760355	9900760	140406	1	450235	NM_001007558	244646	ENSRNOG00000050325	Adgre4	adhesion G protein-coupled receptor E4
chr20	4870001	4875001	5001	+	0.00950497	-0.24557	0.221	0.279	1	chr20-4870001-4875001	L4/5 IT 1	Promoter	20	4871012	4874537	3526	1	24974	NM_001008829	0	NA	RT1-A2	RT1 class Ia, locus A2
chr6	88785001	88790001	5001	+	0.00975447	-0.306781	0.19	0.249	1	chr6-88785001-88790001	L4/5 IT 1	Intron (NM_130420/155812, intron 5 of 9)	6	88697598	88740260	42663	2	64035	NM_022268	-44741	ENSRNOG00000006388	Pygl	glycogen phosphorylase L
chr10	91860001	91865001	5001	+	0.0105992	-0.330289	0.349	0.425	1	chr10-91860001-91865001	L4/5 IT 1	Promoter	10	91761798	91862074	100277	2	303614	NM_001107061	0	ENSRNOG00000014623	Smurf2	SMAD specific E3 ubiquitin protein ligase 2
chrX	98610001	98615001	5001	+	0.0107768	-0.157092	0.45	0.523	1	chrX-98610001-98615001	L4/5 IT 1	Distal Intergenic	21	98535374	98552478	17105	2	501621	NM_001037216	-57523	ENSRNOG00000023256	Nxf7	nuclear RNA export factor 7
chr19	22870001	22875001	5001	+	0.0112854	-0.26327	0.19	0.244	1	chr19-22870001-22875001	L4/5 IT 1	Distal Intergenic	19	22670710	22712608	41899	2	501232	NM_001024365	-157393	ENSRNOG00000070517	Cesl1	carboxylesterase-like 1
chr1	55030001	55035001	5001	+	0.0113792	-0.288874	0.337	0.417	1	chr1-55030001-55035001	L4/5 IT 1	Distal Intergenic	1	55181023	55189939	8917	2	308212	NM_001107464	154938	ENSRNOG00000022921	Dact2	dishevelled-binding antagonist of beta-catenin 2
chr5	154585001	154590001	5001	+	0.0115099	-0.362934	0.166	0.224	1	chr5-154585001-154590001	L4/5 IT 1	Intron (NM_001014070/313672, intron 1 of 7)	5	154427295	154778909	351615	2	313672	NM_001014070	188908	ENSRNOG00000014322	Kazn	kazrin, periplakin interacting protein
chr4	76745001	76750001	5001	+	0.012046	-0.268068	0.291	0.363	1	chr4-76745001-76750001	L4/5 IT 1	Distal Intergenic	4	76624399	76687362	62964	2	312299	NM_001134979	-57639	ENSRNOG00000006048	Ezh2	enhancer of zeste 2 polycomb repressive complex 2 subunit
chr9	9985001	9990001	5001	+	0.012847	-0.243186	0.372	0.45	1	chr9-9985001-9990001	L4/5 IT 1	Distal Intergenic	9	9760355	9900760	140406	1	450235	NM_001007558	224646	ENSRNOG00000050325	Adgre4	adhesion G protein-coupled receptor E4
chr19	22390001	22395001	5001	+	0.0132778	-0.230251	0.265	0.326	1	chr19-22390001-22395001	L4/5 IT 1	Distal Intergenic	19	22560770	22592353	31584	1	291863	NM_001013889	-165769	ENSRNOG00000015519	LOC291863	carboxylesterase-like
chr15	43525001	43530001	5001	+	0.0145627	-0.304268	0.185	0.241	1	chr15-43525001-43530001	L4/5 IT 1	Distal Intergenic	15	43775794	43840672	64879	2	290344	NM_181693	310671	ENSRNOG00000014518	Adam28	ADAM metallopeptidase domain 28
chr19	51595001	51600001	5001	+	0.0146566	0.18407	0.573	0.542	1	chr19-51595001-51600001	L4/5 IT 1	Distal Intergenic	19	51552894	51572320	19427	1	361438	NM_001039030	42107	ENSRNOG00000026964	Gas8	growth arrest specific 8
chr19	21915001	21920001	5001	+	0.0147779	-0.164369	0.519	0.595	1	chr19-21915001-21920001	L4/5 IT 1	Distal Intergenic	19	21832632	21833570	939	2	291929	NM_001000108	-81431	ENSRNOG00000017868	Or7c19	olfactory receptor family 7 subfamily C member 19
chr6	18190001	18195001	5001	+	0.0163851	-0.107032	0.36	0.413	1	chr6-18190001-18195001	L4/5 IT 1	Distal Intergenic	6	16697829	16870259	172431	2	298744	NM_001169103	-1319742	ENSRNOG00000004208	Crim1	cysteine rich transmembrane BMP regulator 1
chrX	98625001	98630001	5001	+	0.017136	-0.29504	0.277	0.347	1	chrX-98625001-98630001	L4/5 IT 1	Distal Intergenic	21	98535374	98552478	17105	2	501621	NM_001037216	-72523	ENSRNOG00000023256	Nxf7	nuclear RNA export factor 7
chr16	55360001	55365001	5001	+	0.0180847	-0.292818	0.306	0.38	1	chr16-55360001-55365001	L4/5 IT 1	Intron (NM_001370997/58834, intron 2 of 17)	16	55291584	55671439	379856	1	58834	NM_001370997	68417	ENSRNOG00000010780	Dlc1	DLC1 Rho GTPase activating protein
chr13	83475001	83480001	5001	+	0.0181834	-0.174912	0.256	0.306	1	chr13-83475001-83480001	L4/5 IT 1	Distal Intergenic	13	83526657	83542552	15896	1	498278	NM_001109075	-46656	ENSRNOG00000034221	Cfap126	cilia and flagella associated protein 126
chr14	46235001	46240001	5001	+	0.0190595	-0.322639	0.199	0.259	1	chr14-46235001-46240001	L4/5 IT 1	Distal Intergenic	14	46718760	46917154	198395	1	305367	NM_001107216	-478759	ENSRNOG00000056826	Arap2	ArfGAP with RhoGAP domain, ankyrin repeat and PH domain 2
chr3	2245001	2250001	5001	+	0.0198617	-0.267855	0.308	0.379	1	chr3-2245001-2250001	L4/5 IT 1	Distal Intergenic	3	2238027	2239021	995	2	257642	NM_147136	-5980	NA	LOC257642	rRNA promoter binding protein
chr19	22485001	22490001	5001	+	0.0210061	-0.114768	0.41	0.466	1	chr19-22485001-22490001	L4/5 IT 1	Distal Intergenic	19	22560770	22592353	31584	1	291863	NM_001013889	-70769	ENSRNOG00000015519	LOC291863	carboxylesterase-like
chr18	31800001	31805001	5001	+	0.0232182	-0.358917	0.242	0.311	1	chr18-31800001-31805001	L4/5 IT 1	Distal Intergenic	18	31654218	31656486	2269	1	291615	NM_001106151	145783	ENSRNOG00000014527	Pabpc2	poly(A) binding protein, cytoplasmic 2
chr19	13765001	13770001	5001	+	0.024554	-0.142447	0.344	0.399	1	chr19-13765001-13770001	L4/5 IT 1	3' UTR	19	13796623	13822112	25490	1	100125372	NM_001103359	-26622	ENSRNOG00000015438	Ces1f	carboxylesterase 1F
chr4	165140001	165145001	5001	+	0.0248333	-0.248579	0.256	0.317	1	chr4-165140001-165145001	L4/5 IT 1	Exon (NM_031979/83807, exon 5 of 10)	4	165129758	165153069	23312	2	83807	NM_031979	8068	ENSRNOG00000005480	Ybx3	Y box binding protein 3
chr20	3320001	3325001	5001	+	0.0249304	-0.478495	0.154	0.212	1	chr20-3320001-3325001	L4/5 IT 1	Distal Intergenic	20	3314984	3318037	3054	2	414790	NM_001008836	-1964	NA	RT1-CE13	RT1 class I, locus CE13
chr14	3885001	3890001	5001	+	0.025886	-0.137699	0.185	0.219	1	chr14-3885001-3890001	L4/5 IT 1	Distal Intergenic	14	4030259	4045384	15126	2	305131	NM_001008338	155383	ENSRNOG00000002121	Lrrc8d	leucine rich repeat containing 8 VRAC subunit D
chr19	22960001	22965001	5001	+	0.0278189	-0.191655	0.258	0.309	1	chr19-22960001-22965001	L4/5 IT 1	Distal Intergenic	19	23055092	23074372	19281	2	361378	NM_199404	109371	ENSRNOG00000023910	Man2b1	mannosidase, alpha, class 2B, member 1
chr9	10095001	10100001	5001	+	0.0289077	-0.305518	0.28	0.349	1	chr9-10095001-10100001	L4/5 IT 1	Distal Intergenic	9	9760355	9900760	140406	1	450235	NM_001007558	334646	ENSRNOG00000050325	Adgre4	adhesion G protein-coupled receptor E4
chr4	161325001	161330001	5001	+	0.0290184	-0.319156	0.152	0.2	1	chr4-161325001-161330001	L4/5 IT 1	Distal Intergenic	4	161126901	161128328	1428	2	408216	NM_001002833	-196673	ENSRNOG00000063804	Senp17	Sumo1/sentrin/SMT3 specific peptidase 17
chr9	10115001	10120001	5001	+	0.0293985	-0.1642	0.311	0.367	1	chr9-10115001-10120001	L4/5 IT 1	Distal Intergenic	9	9760355	9900760	140406	1	450235	NM_001007558	354646	ENSRNOG00000050325	Adgre4	adhesion G protein-coupled receptor E4
chr4	76755001	76760001	5001	+	0.0308639	-0.168742	0.339	0.398	1	chr4-76755001-76760001	L4/5 IT 1	Distal Intergenic	4	76803344	76822245	18902	2	116598	NM_053849	62244	ENSRNOG00000006228	Pdia4	protein disulfide isomerase family A, member 4
chr4	10320001	10325001	5001	+	0.0313853	-0.150193	0.339	0.394	1	chr4-10320001-10325001	L4/5 IT 1	3' UTR	4	10279606	10320088	40483	1	26954	NM_013216	40395	ENSRNOG00000050578	Rheb	Ras homolog, mTORC1 binding
chr4	76760001	76765001	5001	+	0.0366651	-0.214448	0.313	0.375	1	chr4-76760001-76765001	L4/5 IT 1	Distal Intergenic	4	76803344	76822245	18902	2	116598	NM_053849	57244	ENSRNOG00000006228	Pdia4	protein disulfide isomerase family A, member 4
chr5	106645001	106650001	5001	+	0.0432382	-0.283735	0.161	0.205	1	chr5-106645001-106650001	L4/5 IT 1	Distal Intergenic	5	105960873	106086539	125667	2	286973	NM_001302217	-558462	ENSRNOG00000006853	Elavl2	ELAV like RNA binding protein 2
chr13	83470001	83475001	5001	+	0.0466164	-0.1082	0.227	0.26	1	chr13-83470001-83475001	L4/5 IT 1	Distal Intergenic	13	83526657	83542552	15896	1	498278	NM_001109075	-51656	ENSRNOG00000034221	Cfap126	cilia and flagella associated protein 126
chr20	3405001	3410001	5001	+	0.0490031	-0.261891	0.289	0.352	1	chr20-3405001-3410001	L4/5 IT 1	Exon (NM_012645/24737, exon 3 of 8)	20	3330707	3421371	90665	2	24737	NM_012645	11370	NA	RT1-EC2	RT1 class Ib, locus EC2
chr6	15025001	15030001	5001	+	1.79e-36	1.23015	0.6	0.324	9.36e-31	chr6-15025001-15030001	L4/5 IT 2	Distal Intergenic	6	15139071	15180419	41349	1	298757	NM_001100671	-109070	ENSRNOG00000006523	Atl2	atlastin GTPase 2
chr6	15030001	15035001	5001	+	6.49e-35	1.15808	0.581	0.339	3.39e-29	chr6-15030001-15035001	L4/5 IT 2	Distal Intergenic	6	15139071	15180419	41349	1	298757	NM_001100671	-104070	ENSRNOG00000006523	Atl2	atlastin GTPase 2
chr5	59195001	59200001	5001	+	1.02e-09	1.13734	0.23	0.119	0.000535855	chr5-59195001-59200001	L4/5 IT 2	Distal Intergenic	5	59234179	59243614	9436	1	680021	NM_001113754	-34178	ENSRNOG00000012794	Grhpr	glyoxylate and hydroxypyruvate reductase
chr19	51575001	51580001	5001	+	2.16e-09	0.192025	0.704	0.724	0.00113025	chr19-51575001-51580001	L4/5 IT 2	Distal Intergenic	19	51552894	51572320	19427	1	361438	NM_001039030	22107	ENSRNOG00000026964	Gas8	growth arrest specific 8
chr1	95125001	95130001	5001	+	1.88e-06	-0.216565	0.581	0.713	0.984519	chr1-95125001-95130001	L4/5 IT 2	Exon (NM_001100690/308572, exon 12 of 42)	1	95096266	95158836	62571	2	308572	NM_001100690	28835	ENSRNOG00000020014	Myh14	myosin heavy chain 14
chr8	78240001	78245001	5001	+	3.65e-06	-0.359955	0.144	0.21	1	chr8-78240001-78245001	L4/5 IT 2	Distal Intergenic	8	78291731	78406099	114369	2	367113	NM_001014268	161098	ENSRNOG00000005970	Lrrc1	leucine rich repeat containing 1
chr14	3895001	3900001	5001	+	7.79e-06	-0.676677	0.157	0.264	1	chr14-3895001-3900001	L4/5 IT 2	Distal Intergenic	14	4030259	4045384	15126	2	305131	NM_001008338	145383	ENSRNOG00000002121	Lrrc8d	leucine rich repeat containing 8 VRAC subunit D
chr1	201005001	201010001	5001	+	8.36e-06	-0.307146	0.18	0.256	1	chr1-201005001-201010001	L4/5 IT 2	Intron (NM_001108512/361688, intron 2 of 11)	1	201000444	201049819	49376	1	361688	NM_001108512	4557	ENSRNOG00000016790	Kmt5b	lysine methyltransferase 5B
chr20	11040001	11045001	5001	+	9.63e-06	-0.365342	0.298	0.41	1	chr20-11040001-11045001	L4/5 IT 2	Exon (NM_001013238/365548, exon 2 of 6)	20	11030020	11047282	17263	2	365548	NM_001013238	2281	ENSRNOG00000001223	Pttg1ip	PTTG1 interacting protein
chr1	165450001	165455001	5001	+	1.14e-05	-0.144198	0.389	0.476	1	chr1-165450001-165455001	L4/5 IT 2	Distal Intergenic	1	165181433	165193583	12151	2	361628	NM_001017374	-256418	ENSRNOG00000017158	Eif4g2	eukaryotic translation initiation factor 4, gamma 2
chr20	4870001	4875001	5001	+	1.47e-05	-0.364342	0.183	0.264	1	chr20-4870001-4875001	L4/5 IT 2	Promoter	20	4871012	4874537	3526	1	24974	NM_001008829	0	NA	RT1-A2	RT1 class Ia, locus A2
chr10	38295001	38300001	5001	+	1.7e-05	-0.713829	0.189	0.301	1	chr10-38295001-38300001	L4/5 IT 2	Distal Intergenic	10	38243095	38271989	28895	1	360526	NM_001108275	51906	ENSRNOG00000033663	P4ha2	prolyl 4-hydroxylase subunit alpha 2
chr4	170405001	170410001	5001	+	1.76e-05	-0.396928	0.182	0.262	1	chr4-170405001-170410001	L4/5 IT 2	Intron (NM_001376935/312812, intron 17 of 20)	4	170388378	170486873	98496	2	312812	NM_001376935	76872	ENSRNOG00000007047	Eps8	epidermal growth factor receptor pathway substrate 8
chr19	21915001	21920001	5001	+	1.78e-05	-0.231542	0.457	0.57	1	chr19-21915001-21920001	L4/5 IT 2	Distal Intergenic	19	21832632	21833570	939	2	291929	NM_001000108	-81431	ENSRNOG00000017868	Or7c19	olfactory receptor family 7 subfamily C member 19
chr6	131375001	131380001	5001	+	1.81e-05	0.201284	0.211	0.215	1	chr6-131375001-131380001	L4/5 IT 2	Distal Intergenic	6	131214861	131249401	34541	1	314473	NM_001170348	160140	ENSRNOG00000013661	Kif26a	kinesin family member 26A
chrX	14190001	14195001	5001	+	1.99e-05	-0.240615	0.362	0.462	1	chrX-14190001-14195001	L4/5 IT 2	Distal Intergenic	21	14213727	14222490	8764	2	192208	NM_138854	27489	ENSRNOG00000027767	Slc38a5	solute carrier family 38, member 5
chr1	53260001	53265001	5001	+	2.19e-05	-0.601879	0.144	0.234	1	chr1-53260001-53265001	L4/5 IT 2	Distal Intergenic	1	53280367	53579596	299230	1	292316	NM_001191619	-15366	ENSRNOG00000052093	Smok2a	sperm motility kinase 2A
chr17	1	5001	5001	+	2.28e-05	-0.146516	0.298	0.369	1	chr17-1-5001	L4/5 IT 2	Distal Intergenic	17	33740	34666	927	1	406035	NM_001001122	-28739	ENSRNOG00000067756	Or9s18	olfactory receptor family 9 subfamily S member 18
chr3	2260001	2265001	5001	+	2.44e-05	-0.509014	0.249	0.366	1	chr3-2260001-2265001	L4/5 IT 2	Distal Intergenic	3	2238027	2239021	995	2	257642	NM_147136	-20980	NA	LOC257642	rRNA promoter binding protein
chrX	14200001	14205001	5001	+	2.48e-05	-0.144114	0.365	0.444	1	chrX-14200001-14205001	L4/5 IT 2	Distal Intergenic	21	14213727	14222490	8764	2	192208	NM_138854	17489	ENSRNOG00000027767	Slc38a5	solute carrier family 38, member 5
chr4	10330001	10335001	5001	+	2.66e-05	-0.168519	0.33	0.409	1	chr4-10330001-10335001	L4/5 IT 2	Distal Intergenic	4	10279606	10320088	40483	1	26954	NM_013216	50395	ENSRNOG00000050578	Rheb	Ras homolog, mTORC1 binding
chrX	28600001	28605001	5001	+	3.24e-05	-0.507399	0.161	0.247	1	chrX-28600001-28605001	L4/5 IT 2	Distal Intergenic	21	28259806	28278641	18836	2	363462	NM_001007756	-321360	ENSRNOG00000029038	Gemin8	gem (nuclear organelle) associated protein 8
chr1	24360001	24365001	5001	+	3.65e-05	-0.532213	0.168	0.259	1	chr1-24360001-24365001	L4/5 IT 2	Intron (NM_021666/59299, intron 1 of 38)	1	23955651	24410413	454763	2	59299	NM_021666	45412	ENSRNOG00000012609	Trdn	triadin
chr19	51580001	51585001	5001	+	3.66e-05	-0.187585	0.516	0.624	1	chr19-51580001-51585001	L4/5 IT 2	Distal Intergenic	19	51552894	51572320	19427	1	361438	NM_001039030	27107	ENSRNOG00000026964	Gas8	growth arrest specific 8
chr9	10095001	10100001	5001	+	4.71e-05	-0.245334	0.261	0.341	1	chr9-10095001-10100001	L4/5 IT 2	Distal Intergenic	9	9760355	9900760	140406	1	450235	NM_001007558	334646	ENSRNOG00000050325	Adgre4	adhesion G protein-coupled receptor E4
chr9	10660001	10665001	5001	+	5.91e-05	-0.369742	0.209	0.293	1	chr9-10660001-10665001	L4/5 IT 2	Distal Intergenic	9	10695592	10712323	16732	1	680486	NM_001109414	-30591	ENSRNOG00000023474	Dazl	deleted in azoospermia-like
chr3	127260001	127265001	5001	+	7.26e-05	0.109299	0.545	0.572	1	chr3-127260001-127265001	L4/5 IT 2	Intron (NM_001044243/311468, intron 9 of 12)	3	127176690	127399600	222911	2	311468	NM_001044243	134599	ENSRNOG00000004493	Tasp1	taspase 1
chr19	21920001	21925001	5001	+	7.48e-05	-0.170411	0.391	0.477	1	chr19-21920001-21925001	L4/5 IT 2	Distal Intergenic	19	21832632	21833570	939	2	291929	NM_001000108	-86431	ENSRNOG00000017868	Or7c19	olfactory receptor family 7 subfamily C member 19
chr1	175035001	175040001	5001	+	7.86e-05	-0.468323	0.285	0.401	1	chr1-175035001-175040001	L4/5 IT 2	Distal Intergenic	1	175167933	175198498	30566	1	293448	NM_001006970	-127932	ENSRNOG00000036742	Uqcrc2	ubiquinol cytochrome c reductase core protein 2
chr9	2895001	2900001	5001	+	8.24e-05	-0.500357	0.133	0.206	1	chr9-2895001-2900001	L4/5 IT 2	Distal Intergenic	9	2505897	2553420	47524	1	301137	NM_001099504	389104	ENSRNOG00000047337	Vom2r79	vomeronasal 2 receptor, 79
chr3	2240001	2245001	5001	+	9e-05	-0.159838	0.476	0.57	1	chr3-2240001-2245001	L4/5 IT 2	Promoter	3	2238027	2239021	995	2	257642	NM_147136	-980	NA	LOC257642	rRNA promoter binding protein
chr11	59005001	59010001	5001	+	9.68e-05	-0.568507	0.145	0.23	1	chr11-59005001-59010001	L4/5 IT 2	Intron (NM_017242/29561, intron 1 of 6)	11	58554884	59196268	641385	2	29561	NM_017242	186267	ENSRNOG00000031852	Lsamp	limbic system-associated membrane protein
chr7	27780001	27785001	5001	+	0.000151605	-0.607878	0.131	0.213	1	chr7-27780001-27785001	L4/5 IT 2	Exon (NM_001108743/362871, exon 2 of 4)	7	27768601	27804084	35484	2	362871	NM_001108743	19083	ENSRNOG00000004367	Elk3	ETS transcription factor ELK3
chr19	51585001	51590001	5001	+	0.0001535	0.180008	0.51	0.504	1	chr19-51585001-51590001	L4/5 IT 2	Distal Intergenic	19	51552894	51572320	19427	1	361438	NM_001039030	32107	ENSRNOG00000026964	Gas8	growth arrest specific 8
chr13	83475001	83480001	5001	+	0.000161417	-0.124115	0.256	0.31	1	chr13-83475001-83480001	L4/5 IT 2	Distal Intergenic	13	83526657	83542552	15896	1	498278	NM_001109075	-46656	ENSRNOG00000034221	Cfap126	cilia and flagella associated protein 126
chrX	133300001	133305001	5001	+	0.000168335	0.130979	0.517	0.527	1	chrX-133300001-133305001	L4/5 IT 2	Distal Intergenic	21	133414028	133415240	1213	2	679038	NM_001100998	110239	ENSRNOG00000045535	Rtl8a	retrotransposon Gag like 8A
chr16	76395001	76400001	5001	+	0.00018076	-0.56321	0.498	0.603	1	chr16-76395001-76400001	L4/5 IT 2	Exon (NM_001127301/361181, exon 11 of 20)	16	76356236	76372920	16685	2	25328	NM_012857	-22081	ENSRNOG00000019629	Lamp1	lysosomal-associated membrane protein 1
chr14	3675001	3680001	5001	+	0.000185683	-0.358983	0.157	0.222	1	chr14-3675001-3680001	L4/5 IT 2	Distal Intergenic	14	3340465	3345355	4891	1	65050	NM_022956	334536	ENSRNOG00000002117	Barhl2	BarH-like homeobox 2
chr18	77280001	77285001	5001	+	0.000213325	-0.19636	0.287	0.36	1	chr18-77280001-77285001	L4/5 IT 2	Distal Intergenic	18	77454435	77463785	9351	1	291403	NM_001106129	-169434	ENSRNOG00000016239	Ptgr3	prostaglandin reductase 3
chr3	161185001	161190001	5001	+	0.00022332	-0.209785	0.282	0.356	1	chr3-161185001-161190001	L4/5 IT 2	Intron (NM_001191744/296409, intron 2 of 6)	3	161208038	161237687	29650	1	296410	NM_001033890	-18037	ENSRNOG00000005083	Rtfdc1	replication termination factor 2 domain containing 1
chr7	12375001	12380001	5001	+	0.000244507	-0.172433	0.31	0.384	1	chr7-12375001-12380001	L4/5 IT 2	Distal Intergenic	7	12358509	12359465	957	2	299553	NM_001001379	-15536	ENSRNOG00000064446	Olr1090	olfactory receptor 1090
chr9	10035001	10040001	5001	+	0.000257246	-0.329754	0.161	0.224	1	chr9-10035001-10040001	L4/5 IT 2	Distal Intergenic	9	9760355	9900760	140406	1	450235	NM_001007558	274646	ENSRNOG00000050325	Adgre4	adhesion G protein-coupled receptor E4
chr8	38210001	38215001	5001	+	0.000327123	-0.238489	0.168	0.219	1	chr8-38210001-38215001	L4/5 IT 2	Distal Intergenic	8	38302857	38303789	933	1	302087	NM_001000488	-87856	ENSRNOG00000067825	Or8b101d	olfactory receptor family 8 subfamily B member 101D
chr19	13775001	13780001	5001	+	0.000389532	-0.140197	0.301	0.363	1	chr19-13775001-13780001	L4/5 IT 2	Distal Intergenic	19	13796623	13822112	25490	1	100125372	NM_001103359	-16622	ENSRNOG00000015438	Ces1f	carboxylesterase 1F
chr10	107205001	107210001	5001	+	0.000423382	0.198425	0.313	0.31	1	chr10-107205001-107210001	L4/5 IT 2	Distal Intergenic	10	106963880	106977875	13996	1	316842	NM_001014104	241121	ENSRNOG00000046202	Metrnl	meteorin-like, glial cell differentiation regulator
chr9	9980001	9985001	5001	+	0.000475923	-0.387872	0.201	0.28	1	chr9-9980001-9985001	L4/5 IT 2	Distal Intergenic	9	9760355	9900760	140406	1	450235	NM_001007558	219646	ENSRNOG00000050325	Adgre4	adhesion G protein-coupled receptor E4
chrX	20001	25001	5001	+	0.0004819	0.605328	0.251	0.176	1	chrX-20001-25001	L4/5 IT 2	Distal Intergenic	21	918817	922000	3184	2	314431	NM_001108058	896999	ENSRNOG00000045622	Spaca5	sperm acrosome associated 5
chr12	21785001	21790001	5001	+	0.000496995	-0.571322	0.14	0.219	1	chr12-21785001-21790001	L4/5 IT 2	Distal Intergenic	12	21757779	21766319	8541	2	688407	NM_001109499	-18682	ENSRNOG00000046700	Mettl27	methyltransferase like 27
chr19	13760001	13765001	5001	+	0.000502637	-0.203154	0.247	0.311	1	chr19-13760001-13765001	L4/5 IT 2	Intron (NM_001014221/363337, intron 1 of 4)	19	13737880	13768161	30282	1	363337	NM_001014221	22121	NA	NA	NA
chr2	52230001	52235001	5001	+	0.000531694	-0.60758	0.128	0.204	1	chr2-52230001-52235001	L4/5 IT 2	Distal Intergenic	2	52498123	52508408	10286	1	29360	NM_001083911	-263122	ENSRNOG00000053086	Selenop	selenoprotein P
chr18	34405001	34410001	5001	+	0.000564704	0.330065	0.234	0.209	1	chr18-34405001-34410001	L4/5 IT 2	Distal Intergenic	18	34390205	34392797	2593	1	364855	NM_001108889	14796	ENSRNOG00000018842	Pou4f3	POU class 4 homeobox 3
chr2	184465001	184470001	5001	+	0.000601579	-0.261258	0.176	0.233	1	chr2-184465001-184470001	L4/5 IT 2	Distal Intergenic	2	184408136	184445560	37425	2	362003	NM_001139486	-19441	ENSRNOG00000000095	Gpr89b	G protein-coupled receptor 89B
chr1	160465001	160470001	5001	+	0.000654386	-0.181675	0.218	0.271	1	chr1-160465001-160470001	L4/5 IT 2	Distal Intergenic	1	160458552	160459502	951	2	405392	NM_001001018	-5499	ENSRNOG00000066657	Or2ag19b	olfactory receptor family 2 subfamily AG member 19B
chr18	30100001	30105001	5001	+	0.000666515	-0.460704	0.152	0.224	1	chr18-30100001-30105001	L4/5 IT 2	3' UTR	18	30103728	30119307	15580	2	116808	NM_053944	14306	ENSRNOG00000019265	Pcdh12	protocadherin 12
chr3	14415001	14420001	5001	+	0.000711045	-0.123933	0.394	0.47	1	chr3-14415001-14420001	L4/5 IT 2	Intron (NM_138914/192348, intron 1 of 15)	3	14316011	14424226	108216	2	192348	NM_138914	4225	ENSRNOG00000008258	Fnbp1	formin binding protein 1
chr4	10320001	10325001	5001	+	0.000723823	-0.1907	0.311	0.384	1	chr4-10320001-10325001	L4/5 IT 2	3' UTR	4	10279606	10320088	40483	1	26954	NM_013216	40395	ENSRNOG00000050578	Rheb	Ras homolog, mTORC1 binding
chr19	21910001	21915001	5001	+	0.000724542	-0.173833	0.398	0.48	1	chr19-21910001-21915001	L4/5 IT 2	Distal Intergenic	19	21832632	21833570	939	2	291929	NM_001000108	-76431	ENSRNOG00000017868	Or7c19	olfactory receptor family 7 subfamily C member 19
chr14	3890001	3895001	5001	+	0.000768213	-0.175097	0.223	0.276	1	chr14-3890001-3895001	L4/5 IT 2	Distal Intergenic	14	4030259	4045384	15126	2	305131	NM_001008338	150383	ENSRNOG00000002121	Lrrc8d	leucine rich repeat containing 8 VRAC subunit D
chr9	10015001	10020001	5001	+	0.000810785	-0.412481	0.199	0.28	1	chr9-10015001-10020001	L4/5 IT 2	Distal Intergenic	9	9760355	9900760	140406	1	450235	NM_001007558	254646	ENSRNOG00000050325	Adgre4	adhesion G protein-coupled receptor E4
chr9	9990001	9995001	5001	+	0.000895869	-0.178099	0.291	0.357	1	chr9-9990001-9995001	L4/5 IT 2	Distal Intergenic	9	9760355	9900760	140406	1	450235	NM_001007558	229646	ENSRNOG00000050325	Adgre4	adhesion G protein-coupled receptor E4
chr12	46635001	46640001	5001	+	0.000917287	-0.168896	0.306	0.375	1	chr12-46635001-46640001	L4/5 IT 2	Distal Intergenic	12	46575004	46578873	3870	1	363931	NM_001135840	59997	ENSRNOG00000062521	Gtpbp6	GTP binding protein 6 (putative)
chr13	100555001	100560001	5001	+	0.000932794	0.114993	0.467	0.479	1	chr13-100555001-100560001	L4/5 IT 2	Distal Intergenic	13	100510195	100548718	38524	2	305055	NM_001107199	-6283	ENSRNOG00000002627	Kctd3	potassium channel tetramerization domain containing 3
chrX	33475001	33480001	5001	+	0.00112718	-0.26877	0.363	0.456	1	chrX-33475001-33480001	L4/5 IT 2	Distal Intergenic	21	33843689	33844549	861	1	54256	NM_019308	-363688	ENSRNOG00000069341	Gja6	gap junction protein, alpha 6
chr14	46235001	46240001	5001	+	0.00113268	-0.475572	0.176	0.256	1	chr14-46235001-46240001	L4/5 IT 2	Distal Intergenic	14	46718760	46917154	198395	1	305367	NM_001107216	-478759	ENSRNOG00000056826	Arap2	ArfGAP with RhoGAP domain, ankyrin repeat and PH domain 2
chr4	10365001	10370001	5001	+	0.00116664	-0.103622	0.223	0.265	1	chr4-10365001-10370001	L4/5 IT 2	Distal Intergenic	4	10395831	10401543	5713	1	296730	NM_001106573	-25830	ENSRNOG00000009226	Crygn	crystallin, gamma N
chr9	9985001	9990001	5001	+	0.00121251	-0.284699	0.284	0.366	1	chr9-9985001-9990001	L4/5 IT 2	Distal Intergenic	9	9760355	9900760	140406	1	450235	NM_001007558	224646	ENSRNOG00000050325	Adgre4	adhesion G protein-coupled receptor E4
chr9	21175001	21180001	5001	+	0.00121989	-0.129968	0.67	0.759	1	chr9-21175001-21180001	L4/5 IT 2	Distal Intergenic	9	20880380	20883895	3516	2	641658	NM_001037534	-291106	NA	Defb17	defensin beta 17
chr20	3310001	3315001	5001	+	0.00122191	-0.475596	0.17	0.247	1	chr20-3310001-3315001	L4/5 IT 2	Exon (NM_001008836/414790, exon 7 of 7)	20	3314984	3318037	3054	2	414790	NM_001008836	3036	NA	RT1-CE13	RT1 class I, locus CE13
chr19	22390001	22395001	5001	+	0.00147886	-0.392807	0.237	0.323	1	chr19-22390001-22395001	L4/5 IT 2	Distal Intergenic	19	22560770	22592353	31584	1	291863	NM_001013889	-165769	ENSRNOG00000015519	LOC291863	carboxylesterase-like
chr4	76755001	76760001	5001	+	0.00166278	0.142833	0.37	0.37	1	chr4-76755001-76760001	L4/5 IT 2	Distal Intergenic	4	76803344	76822245	18902	2	116598	NM_053849	62244	ENSRNOG00000006228	Pdia4	protein disulfide isomerase family A, member 4
chr13	83335001	83340001	5001	+	0.0018652	-0.410862	0.14	0.2	1	chr13-83335001-83340001	L4/5 IT 2	Distal Intergenic	13	83302882	83313278	10397	2	498276	NM_001135992	-21723	ENSRNOG00000046663	LOC498276	Fc gamma receptor II beta
chr1	55030001	55035001	5001	+	0.00188598	-0.243909	0.337	0.421	1	chr1-55030001-55035001	L4/5 IT 2	Distal Intergenic	1	55181023	55189939	8917	2	308212	NM_001107464	154938	ENSRNOG00000022921	Dact2	dishevelled-binding antagonist of beta-catenin 2
chr20	4905001	4910001	5001	+	0.00200647	-0.151988	0.251	0.304	1	chr20-4905001-4910001	L4/5 IT 2	Promoter	20	4905394	4908911	3518	1	24973	NM_001008827	0	NA	RT1-A1	RT1 class Ia, locus A1
chr4	136725001	136730001	5001	+	0.00214641	-0.191467	0.232	0.287	1	chr4-136725001-136730001	L4/5 IT 2	Distal Intergenic	4	137355367	137751119	395753	1	27256	NM_013225	-625366	ENSRNOG00000032517	Cntn6	contactin 6
chr14	3910001	3915001	5001	+	0.00229003	-0.370566	0.275	0.364	1	chr14-3910001-3915001	L4/5 IT 2	Distal Intergenic	14	4030259	4045384	15126	2	305131	NM_001008338	130383	ENSRNOG00000002121	Lrrc8d	leucine rich repeat containing 8 VRAC subunit D
chr13	1	5001	5001	+	0.00230453	-0.113143	0.249	0.295	1	chr13-1-5001	L4/5 IT 2	Distal Intergenic	13	186423	192592	6170	2	297865	NM_001305281	187591	ENSRNOG00000032307	Dsel	dermatan sulfate epimerase-like
chr20	3340001	3345001	5001	+	0.00238175	-0.392663	0.218	0.298	1	chr20-3340001-3345001	L4/5 IT 2	Promoter	20	3339493	3342533	3041	2	309600	NM_001008835	0	NA	RT1-CE12	RT1 class I, locus CE12
chr4	165140001	165145001	5001	+	0.00240706	-0.173187	0.246	0.304	1	chr4-165140001-165145001	L4/5 IT 2	Exon (NM_031979/83807, exon 5 of 10)	4	165129758	165153069	23312	2	83807	NM_031979	8068	ENSRNOG00000005480	Ybx3	Y box binding protein 3
chr10	91860001	91865001	5001	+	0.00257141	-0.378492	0.315	0.409	1	chr10-91860001-91865001	L4/5 IT 2	Promoter	10	91761798	91862074	100277	2	303614	NM_001107061	0	ENSRNOG00000014623	Smurf2	SMAD specific E3 ubiquitin protein ligase 2
chr13	83470001	83475001	5001	+	0.00272997	0.114227	0.232	0.239	1	chr13-83470001-83475001	L4/5 IT 2	Distal Intergenic	13	83526657	83542552	15896	1	498278	NM_001109075	-51656	ENSRNOG00000034221	Cfap126	cilia and flagella associated protein 126
chr18	31800001	31805001	5001	+	0.00277825	-0.416046	0.234	0.319	1	chr18-31800001-31805001	L4/5 IT 2	Distal Intergenic	18	31654218	31656486	2269	1	291615	NM_001106151	145783	ENSRNOG00000014527	Pabpc2	poly(A) binding protein, cytoplasmic 2
chr9	10005001	10010001	5001	+	0.0031142	-0.265559	0.208	0.268	1	chr9-10005001-10010001	L4/5 IT 2	Distal Intergenic	9	9760355	9900760	140406	1	450235	NM_001007558	244646	ENSRNOG00000050325	Adgre4	adhesion G protein-coupled receptor E4
chrX	33480001	33485001	5001	+	0.00311866	-0.242222	0.185	0.237	1	chrX-33480001-33485001	L4/5 IT 2	Distal Intergenic	21	33843689	33844549	861	1	54256	NM_019308	-358688	ENSRNOG00000069341	Gja6	gap junction protein, alpha 6
chr3	142860001	142865001	5001	+	0.00399305	-0.236541	0.189	0.24	1	chr3-142860001-142865001	L4/5 IT 2	Exon (NM_145721/252827, exon 6 of 18)	3	142838081	142872669	34589	2	252827	NM_145721	7668	ENSRNOG00000015696	Cdk5rap1	CDK5 regulatory subunit associated protein 1
chr13	83345001	83350001	5001	+	0.0040064	-0.130889	0.18	0.215	1	chr13-83345001-83350001	L4/5 IT 2	Distal Intergenic	13	83302882	83313278	10397	2	498276	NM_001135992	-31723	ENSRNOG00000046663	LOC498276	Fc gamma receptor II beta
chr16	34715001	34720001	5001	+	0.00401902	-0.264968	0.194	0.249	1	chr16-34715001-34720001	L4/5 IT 2	Intron (NM_053724/114516, intron 5 of 9)	16	34205431	34848332	642902	2	114516	NM_053724	128331	ENSRNOG00000049792	Glra3	glycine receptor, alpha 3
chr19	13765001	13770001	5001	+	0.00466767	-0.132068	0.339	0.399	1	chr19-13765001-13770001	L4/5 IT 2	3' UTR	19	13796623	13822112	25490	1	100125372	NM_001103359	-26622	ENSRNOG00000015438	Ces1f	carboxylesterase 1F
chr1	213660001	213665001	5001	+	0.00471514	-0.298009	0.182	0.239	1	chr1-213660001-213665001	L4/5 IT 2	Exon (NM_031036/81666, exon 6 of 7)	1	213716020	213897423	181404	1	309242	NM_001013151	-51019	ENSRNOG00000014840	Gna14	G protein subunit alpha 14
chr19	13755001	13760001	5001	+	0.00487896	-0.181942	0.204	0.252	1	chr19-13755001-13760001	L4/5 IT 2	Intron (NM_001014221/363337, intron 1 of 4)	19	13737880	13768161	30282	1	363337	NM_001014221	17121	NA	NA	NA
chr1	55070001	55075001	5001	+	0.00492571	-0.393697	0.183	0.252	1	chr1-55070001-55075001	L4/5 IT 2	Distal Intergenic	1	55181023	55189939	8917	2	308212	NM_001107464	114938	ENSRNOG00000022921	Dact2	dishevelled-binding antagonist of beta-catenin 2
chr4	10360001	10365001	5001	+	0.00536318	-0.125129	0.223	0.264	1	chr4-10360001-10365001	L4/5 IT 2	Distal Intergenic	4	10395831	10401543	5713	1	296730	NM_001106573	-30830	ENSRNOG00000009226	Crygn	crystallin, gamma N
chr15	65400001	65405001	5001	+	0.00594444	-0.247559	0.232	0.292	1	chr15-65400001-65405001	L4/5 IT 2	Distal Intergenic	15	64425534	64431790	6257	2	306081	NM_001107280	-968211	ENSRNOG00000013306	Pcdh20	protocadherin 20
chr9	10040001	10045001	5001	+	0.00610376	-0.345188	0.151	0.204	1	chr9-10040001-10045001	L4/5 IT 2	Distal Intergenic	9	9760355	9900760	140406	1	450235	NM_001007558	279646	ENSRNOG00000050325	Adgre4	adhesion G protein-coupled receptor E4
chr1	221985001	221990001	5001	+	0.0063689	-0.273111	0.26	0.329	1	chr1-221985001-221990001	L4/5 IT 2	Exon (NM_001012743/309419, exon 11 of 15)	1	221874007	221897518	23512	2	499335	NM_001191952	-87483	ENSRNOG00000015213	Fxn	frataxin
chr1	55025001	55030001	5001	+	0.00777753	-0.105284	0.234	0.273	1	chr1-55025001-55030001	L4/5 IT 2	Distal Intergenic	1	55181023	55189939	8917	2	308212	NM_001107464	159938	ENSRNOG00000022921	Dact2	dishevelled-binding antagonist of beta-catenin 2
chr18	34410001	34415001	5001	+	0.00789743	0.26693	0.206	0.188	1	chr18-34410001-34415001	L4/5 IT 2	Distal Intergenic	18	34390205	34392797	2593	1	364855	NM_001108889	19796	ENSRNOG00000018842	Pou4f3	POU class 4 homeobox 3
chr17	80880001	80885001	5001	+	0.00794307	-0.13023	0.279	0.327	1	chr17-80880001-80885001	L4/5 IT 2	Intron (NM_001012162/361285, intron 9 of 22)	17	80822586	80949349	126764	1	361285	NM_001012162	57415	ENSRNOG00000022249	Mllt10	MLLT10, histone lysine methyltransferase DOT1L cofactor
chr1	55060001	55065001	5001	+	0.00878256	-0.191898	0.166	0.206	1	chr1-55060001-55065001	L4/5 IT 2	Distal Intergenic	1	55181023	55189939	8917	2	308212	NM_001107464	124938	ENSRNOG00000022921	Dact2	dishevelled-binding antagonist of beta-catenin 2
chr18	4175001	4180001	5001	+	0.00910435	0.104901	0.495	0.498	1	chr18-4175001-4180001	L4/5 IT 2	Exon (NM_131909/170704, exon 2 of 3)	18	4172060	4172910	851	2	296596	NM_001114391	-2091	ENSRNOG00000070974	Rpl7a	ribosomal protein L7A
chr9	10085001	10090001	5001	+	0.00924684	-0.330247	0.194	0.256	1	chr9-10085001-10090001	L4/5 IT 2	Distal Intergenic	9	9760355	9900760	140406	1	450235	NM_001007558	324646	ENSRNOG00000050325	Adgre4	adhesion G protein-coupled receptor E4
chr17	21180001	21185001	5001	+	0.0095814	-0.100327	0.171	0.203	1	chr17-21180001-21185001	L4/5 IT 2	Distal Intergenic	17	21142526	21159650	17125	1	291034	NM_001305178	37475	ENSRNOG00000017988	Mcur1	mitochondrial calcium uniporter regulator 1
chr20	3410001	3415001	5001	+	0.0096359	-0.361709	0.152	0.207	1	chr20-3410001-3415001	L4/5 IT 2	Intron (NM_012645/24737, intron 2 of 6)	20	3330707	3421371	90665	2	24737	NM_012645	6370	NA	RT1-EC2	RT1 class Ib, locus EC2
chr10	87195001	87200001	5001	+	0.0102756	-0.214338	0.261	0.321	1	chr10-87195001-87200001	L4/5 IT 2	Distal Intergenic	10	87206049	87222483	16435	1	303566	NM_001017988	-6048	ENSRNOG00000020908	Hrob	homologous recombination factor with OB-fold
chr20	3555001	3560001	5001	+	0.01227	-0.25605	0.208	0.262	1	chr20-3555001-3560001	L4/5 IT 2	Promoter	20	3556163	3559417	3255	2	309603	NM_001008832	0	ENSRNOG00000030712	RT1-CE1	RT1 class I, locus1
chr10	57200001	57205001	5001	+	0.012391	-0.374561	0.154	0.21	1	chr10-57200001-57205001	L4/5 IT 2	Distal Intergenic	10	57225963	57306748	80786	1	64631	NM_022690	-20962	ENSRNOG00000010041	Ube2g1	ubiquitin-conjugating enzyme E2G 1
chr4	150805001	150810001	5001	+	0.0129448	-0.240361	0.168	0.213	1	chr4-150805001-150810001	L4/5 IT 2	Distal Intergenic	4	151005325	151010076	4752	1	362425	NM_001134908	-195324	ENSRNOG00000023065	Zfp637	zinc finger protein 637
chr6	18195001	18200001	5001	+	0.013506	-0.199041	0.206	0.253	1	chr6-18195001-18200001	L4/5 IT 2	Distal Intergenic	6	16697829	16870259	172431	2	298744	NM_001169103	-1324742	ENSRNOG00000004208	Crim1	cysteine rich transmembrane BMP regulator 1
chrX	14195001	14200001	5001	+	0.0147142	-0.171889	0.256	0.307	1	chrX-14195001-14200001	L4/5 IT 2	Distal Intergenic	21	14213727	14222490	8764	2	192208	NM_138854	22489	ENSRNOG00000027767	Slc38a5	solute carrier family 38, member 5
chr5	154585001	154590001	5001	+	0.0147312	-0.147249	0.182	0.218	1	chr5-154585001-154590001	L4/5 IT 2	Intron (NM_001014070/313672, intron 1 of 7)	5	154427295	154778909	351615	2	313672	NM_001014070	188908	ENSRNOG00000014322	Kazn	kazrin, periplakin interacting protein
chrX	2010001	2015001	5001	+	0.0148303	-0.263943	0.24	0.302	1	chrX-2010001-2015001	L4/5 IT 2	Distal Intergenic	21	1872581	1916704	44124	2	367714	NM_001109012	-93297	ENSRNOG00000025428	Rp2	RP2 activator of ARL3 GTPase
chr20	3430001	3435001	5001	+	0.0149624	-0.382986	0.151	0.206	1	chr20-3430001-3435001	L4/5 IT 2	3' UTR	20	3417866	3436815	18950	2	100188935	NM_001134701	1814	NA	RT1-A	RT1 class I, locus A
chr14	3900001	3905001	5001	+	0.0157108	-0.330257	0.175	0.231	1	chr14-3900001-3905001	L4/5 IT 2	Distal Intergenic	14	4030259	4045384	15126	2	305131	NM_001008338	140383	ENSRNOG00000002121	Lrrc8d	leucine rich repeat containing 8 VRAC subunit D
chr4	745001	750001	5001	+	0.0157369	0.26499	0.228	0.207	1	chr4-745001-750001	L4/5 IT 2	Distal Intergenic	4	5214602	5219178	4577	2	24498	NM_012589	4469177	ENSRNOG00000010278	Il6	interleukin 6
chr20	3305001	3310001	5001	+	0.017229	-0.25074	0.234	0.292	1	chr20-3305001-3310001	L4/5 IT 2	Distal Intergenic	20	3297117	3300776	3660	2	414270	NM_001033985	-4225	ENSRNOG00000066181	RT1-CE14	RT1 class I, locus CE14
chrX	1	5001	5001	+	0.017706	-0.314869	0.304	0.381	1	chrX-1-5001	L4/5 IT 2	Distal Intergenic	21	918817	922000	3184	2	314431	NM_001108058	916999	ENSRNOG00000045622	Spaca5	sperm acrosome associated 5
chr19	22960001	22965001	5001	+	0.0180255	-0.302316	0.215	0.276	1	chr19-22960001-22965001	L4/5 IT 2	Distal Intergenic	19	23055092	23074372	19281	2	361378	NM_199404	109371	ENSRNOG00000023910	Man2b1	mannosidase, alpha, class 2B, member 1
chr14	3885001	3890001	5001	+	0.0205125	-0.443727	0.161	0.222	1	chr14-3885001-3890001	L4/5 IT 2	Distal Intergenic	14	4030259	4045384	15126	2	305131	NM_001008338	155383	ENSRNOG00000002121	Lrrc8d	leucine rich repeat containing 8 VRAC subunit D
chrX	33485001	33490001	5001	+	0.0205297	-0.36265	0.19	0.252	1	chrX-33485001-33490001	L4/5 IT 2	Distal Intergenic	21	33843689	33844549	861	1	54256	NM_019308	-353688	ENSRNOG00000069341	Gja6	gap junction protein, alpha 6
chr20	3405001	3410001	5001	+	0.0211279	-0.108058	0.253	0.293	1	chr20-3405001-3410001	L4/5 IT 2	Exon (NM_012645/24737, exon 3 of 8)	20	3330707	3421371	90665	2	24737	NM_012645	11370	NA	RT1-EC2	RT1 class Ib, locus EC2
chr9	9995001	10000001	5001	+	0.0212509	-0.218604	0.206	0.255	1	chr9-9995001-10000001	L4/5 IT 2	Distal Intergenic	9	9760355	9900760	140406	1	450235	NM_001007558	234646	ENSRNOG00000050325	Adgre4	adhesion G protein-coupled receptor E4
chr13	62670001	62675001	5001	+	0.0238713	0.213834	0.291	0.271	1	chr13-62670001-62675001	L4/5 IT 2	Exon (NM_001271292/289094, exon 83 of 115)	13	62487257	62504119	16863	2	289104	NM_001105962	-165882	ENSRNOG00000002385	Prg4	proteoglycan 4
chrX	71860001	71865001	5001	+	0.0241961	-0.132199	0.223	0.261	1	chrX-71860001-71865001	L4/5 IT 2	Distal Intergenic	21	72033486	72046977	13492	1	302378	NM_001106940	-168485	ENSRNOG00000002428	Lpar4	lysophosphatidic acid receptor 4
chr15	76365001	76370001	5001	+	0.0244382	-0.126574	0.183	0.218	1	chr15-76365001-76370001	L4/5 IT 2	Distal Intergenic	15	76064258	76079445	15188	1	84410	NM_053394	300743	ENSRNOG00000008785	Klf5	KLF transcription factor 5
chr1	47805001	47810001	5001	+	0.0247093	0.122752	0.332	0.327	1	chr1-47805001-47810001	L4/5 IT 2	Distal Intergenic	1	47829062	47836744	7683	2	24818	NM_012670	26743	ENSRNOG00000014160	Tcp1	t-complex 1
chr8	51940001	51945001	5001	+	0.0262299	-0.119813	0.234	0.273	1	chr8-51940001-51945001	L4/5 IT 2	Distal Intergenic	8	52074472	52155739	81268	1	367085	NM_213629	-129471	ENSRNOG00000025624	Arhgap20	Rho GTPase activating protein 20
chrX	138460001	138465001	5001	+	0.0268128	0.168712	0.223	0.215	1	chrX-138460001-138465001	L4/5 IT 2	Distal Intergenic	21	138352334	138396835	44502	1	24946	NM_031540	107667	ENSRNOG00000003430	F9	coagulation factor IX
chr1	55015001	55020001	5001	+	0.0270571	-0.290723	0.223	0.283	1	chr1-55015001-55020001	L4/5 IT 2	Distal Intergenic	1	54858286	54872201	13916	1	685666	NM_001099465	156715	ENSRNOG00000013671	Vom2r9	vomeronasal 2 receptor, 9
chr5	128645001	128650001	5001	+	0.0271807	-0.352901	0.201	0.262	1	chr5-128645001-128650001	L4/5 IT 2	Distal Intergenic	5	128618309	128623131	4823	1	81916	NM_130401	26692	ENSRNOG00000008161	Pdzk1ip1	PDZK1 interacting protein 1
chr20	15055001	15060001	5001	+	0.0272724	-0.130738	0.308	0.357	1	chr20-15055001-15060001	L4/5 IT 2	Distal Intergenic	20	14002696	14700033	697338	2	690865	NM_001271377	-354968	ENSRNOG00000000606	Pcdh15	protocadherin related 15
chr19	22875001	22880001	5001	+	0.0302673	-0.308224	0.258	0.324	1	chr19-22875001-22880001	L4/5 IT 2	Distal Intergenic	19	22670710	22712608	41899	2	501232	NM_001024365	-162393	ENSRNOG00000070517	Cesl1	carboxylesterase-like 1
chr19	22870001	22875001	5001	+	0.0314541	0.126239	0.216	0.215	1	chr19-22870001-22875001	L4/5 IT 2	Distal Intergenic	19	22670710	22712608	41899	2	501232	NM_001024365	-157393	ENSRNOG00000070517	Cesl1	carboxylesterase-like 1
chr8	57295001	57300001	5001	+	0.0325403	-0.22327	0.178	0.222	1	chr8-57295001-57300001	L4/5 IT 2	3' UTR	8	57317161	57327538	10378	2	315696	NM_001127488	27537	ENSRNOG00000017382	Snx33	sorting nexin 33
chr4	42105001	42110001	5001	+	0.033949	-0.269174	0.228	0.286	1	chr4-42105001-42110001	L4/5 IT 2	Promoter	4	42104114	42107782	3669	2	64020	NM_022254	0	ENSRNOG00000024636	Gpr85	G protein-coupled receptor 85
chr20	3540001	3545001	5001	+	0.0358949	0.131869	0.282	0.279	1	chr20-3540001-3545001	L4/5 IT 2	Promoter	20	3538853	3541777	2925	2	414779	NM_001008840	0	ENSRNOG00000047706	RT1-CE2	RT1 class I, locus CE2
chr9	9970001	9975001	5001	+	0.0372533	-0.129554	0.211	0.247	1	chr9-9970001-9975001	L4/5 IT 2	Distal Intergenic	9	9760355	9900760	140406	1	450235	NM_001007558	209646	ENSRNOG00000050325	Adgre4	adhesion G protein-coupled receptor E4
chrX	5001	10001	5001	+	0.0394888	-0.218094	0.254	0.308	1	chrX-5001-10001	L4/5 IT 2	Distal Intergenic	21	918817	922000	3184	2	314431	NM_001108058	911999	ENSRNOG00000045622	Spaca5	sperm acrosome associated 5
chrX	14205001	14210001	5001	+	0.0402133	-0.190207	0.166	0.201	1	chrX-14205001-14210001	L4/5 IT 2	Distal Intergenic	21	14213727	14222490	8764	2	192208	NM_138854	12489	ENSRNOG00000027767	Slc38a5	solute carrier family 38, member 5
chr9	10100001	10105001	5001	+	0.0427085	-0.378873	0.18	0.237	1	chr9-10100001-10105001	L4/5 IT 2	Distal Intergenic	9	9760355	9900760	140406	1	450235	NM_001007558	339646	ENSRNOG00000050325	Adgre4	adhesion G protein-coupled receptor E4
chr3	2215001	2220001	5001	+	0.0464277	0.164671	0.213	0.204	1	chr3-2215001-2220001	L4/5 IT 2	Distal Intergenic	3	2231807	2233678	1872	1	100861533	NR_046237	-11806	ENSRNOG00000068307	Rn18s	18S ribosomal RNA
chr4	76780001	76785001	5001	+	0.0485029	-0.188243	0.332	0.391	1	chr4-76780001-76785001	L4/5 IT 2	Distal Intergenic	4	76803344	76822245	18902	2	116598	NM_053849	37244	ENSRNOG00000006228	Pdia4	protein disulfide isomerase family A, member 4
chr6	15030001	15035001	5001	+	2.96e-25	1.2	0.639	0.352	1.55e-19	chr6-15030001-15035001	L6 CT	Distal Intergenic	6	15139071	15180419	41349	1	298757	NM_001100671	-104070	ENSRNOG00000006523	Atl2	atlastin GTPase 2
chr6	15025001	15030001	5001	+	5.35e-23	1.29635	0.59	0.29	2.8e-17	chr6-15025001-15030001	L6 CT	Distal Intergenic	6	15139071	15180419	41349	1	298757	NM_001100671	-109070	ENSRNOG00000006523	Atl2	atlastin GTPase 2
chrX	20001	25001	5001	+	6.72e-08	1.08579	0.3	0.158	0.0351188	chrX-20001-25001	L6 CT	Distal Intergenic	21	918817	922000	3184	2	314431	NM_001108058	896999	ENSRNOG00000045622	Spaca5	sperm acrosome associated 5
chr16	55360001	55365001	5001	+	3.85e-06	-0.354611	0.263	0.387	1	chr16-55360001-55365001	L6 CT	Intron (NM_001370997/58834, intron 2 of 17)	16	55291584	55671439	379856	1	58834	NM_001370997	68417	ENSRNOG00000010780	Dlc1	DLC1 Rho GTPase activating protein
chrX	14200001	14205001	5001	+	1.28e-05	-0.375177	0.339	0.477	1	chrX-14200001-14205001	L6 CT	Distal Intergenic	21	14213727	14222490	8764	2	192208	NM_138854	17489	ENSRNOG00000027767	Slc38a5	solute carrier family 38, member 5
chr10	38295001	38300001	5001	+	1.45e-05	-0.936457	0.159	0.288	1	chr10-38295001-38300001	L6 CT	Distal Intergenic	10	38243095	38271989	28895	1	360526	NM_001108275	51906	ENSRNOG00000033663	P4ha2	prolyl 4-hydroxylase subunit alpha 2
chr17	51120001	51125001	5001	+	1.72e-05	-0.138093	0.261	0.334	1	chr17-51120001-51125001	L6 CT	Distal Intergenic	17	51138846	51261872	123027	2	84481	NM_053421	136871	ENSRNOG00000016391	Arid4b	AT-rich interaction domain 4B
chr19	51575001	51580001	5001	+	1.75e-05	0.212204	0.722	0.723	1	chr19-51575001-51580001	L6 CT	Distal Intergenic	19	51552894	51572320	19427	1	361438	NM_001039030	22107	ENSRNOG00000026964	Gas8	growth arrest specific 8
chrX	98625001	98630001	5001	+	5.3e-05	-0.555718	0.246	0.38	1	chrX-98625001-98630001	L6 CT	Distal Intergenic	21	98535374	98552478	17105	2	501621	NM_001037216	-72523	ENSRNOG00000023256	Nxf7	nuclear RNA export factor 7
chr1	95125001	95130001	5001	+	0.00010481	-0.234181	0.576	0.71	1	chr1-95125001-95130001	L6 CT	Exon (NM_001100690/308572, exon 12 of 42)	1	95096266	95158836	62571	2	308572	NM_001100690	28835	ENSRNOG00000020014	Myh14	myosin heavy chain 14
chr5	59190001	59195001	5001	+	0.000138662	0.836717	0.202	0.132	1	chr5-59190001-59195001	L6 CT	Distal Intergenic	5	59234179	59243614	9436	1	680021	NM_001113754	-39178	ENSRNOG00000012794	Grhpr	glyoxylate and hydroxypyruvate reductase
chr10	91860001	91865001	5001	+	0.000179256	-0.424318	0.3	0.426	1	chr10-91860001-91865001	L6 CT	Promoter	10	91761798	91862074	100277	2	303614	NM_001107061	0	ENSRNOG00000014623	Smurf2	SMAD specific E3 ubiquitin protein ligase 2
chr9	9990001	9995001	5001	+	0.000255254	-0.432063	0.283	0.404	1	chr9-9990001-9995001	L6 CT	Distal Intergenic	9	9760355	9900760	140406	1	450235	NM_001007558	229646	ENSRNOG00000050325	Adgre4	adhesion G protein-coupled receptor E4
chr1	175035001	175040001	5001	+	0.000299937	-0.645196	0.237	0.36	1	chr1-175035001-175040001	L6 CT	Distal Intergenic	1	175167933	175198498	30566	1	293448	NM_001006970	-127932	ENSRNOG00000036742	Uqcrc2	ubiquinol cytochrome c reductase core protein 2
chr5	59195001	59200001	5001	+	0.000382241	0.882026	0.217	0.13	1	chr5-59195001-59200001	L6 CT	Distal Intergenic	5	59234179	59243614	9436	1	680021	NM_001113754	-34178	ENSRNOG00000012794	Grhpr	glyoxylate and hydroxypyruvate reductase
chr14	3895001	3900001	5001	+	0.000493903	-0.702829	0.188	0.301	1	chr14-3895001-3900001	L6 CT	Distal Intergenic	14	4030259	4045384	15126	2	305131	NM_001008338	145383	ENSRNOG00000002121	Lrrc8d	leucine rich repeat containing 8 VRAC subunit D
chr18	31800001	31805001	5001	+	0.000568572	-0.48265	0.222	0.33	1	chr18-31800001-31805001	L6 CT	Distal Intergenic	18	31654218	31656486	2269	1	291615	NM_001106151	145783	ENSRNOG00000014527	Pabpc2	poly(A) binding protein, cytoplasmic 2
chr20	15055001	15060001	5001	+	0.000571808	-0.321597	0.271	0.371	1	chr20-15055001-15060001	L6 CT	Distal Intergenic	20	14002696	14700033	697338	2	690865	NM_001271377	-354968	ENSRNOG00000000606	Pcdh15	protocadherin related 15
chr15	43520001	43525001	5001	+	0.000739591	-0.544077	0.168	0.264	1	chr15-43520001-43525001	L6 CT	Distal Intergenic	15	43775794	43840672	64879	2	290344	NM_181693	315671	ENSRNOG00000014518	Adam28	ADAM metallopeptidase domain 28
chr9	10060001	10065001	5001	+	0.000888613	-0.152529	0.285	0.358	1	chr9-10060001-10065001	L6 CT	Distal Intergenic	9	9760355	9900760	140406	1	450235	NM_001007558	299646	ENSRNOG00000050325	Adgre4	adhesion G protein-coupled receptor E4
chr4	595001	600001	5001	+	0.000962277	0.484505	0.288	0.235	1	chr4-595001-600001	L6 CT	Distal Intergenic	4	5214602	5219178	4577	2	24498	NM_012589	4619177	ENSRNOG00000010278	Il6	interleukin 6
chr14	3910001	3915001	5001	+	0.00150607	-0.385828	0.307	0.418	1	chr14-3910001-3915001	L6 CT	Distal Intergenic	14	4030259	4045384	15126	2	305131	NM_001008338	130383	ENSRNOG00000002121	Lrrc8d	leucine rich repeat containing 8 VRAC subunit D
chrX	98615001	98620001	5001	+	0.00155803	-0.147045	0.629	0.732	1	chrX-98615001-98620001	L6 CT	Distal Intergenic	21	98535374	98552478	17105	2	501621	NM_001037216	-62523	ENSRNOG00000023256	Nxf7	nuclear RNA export factor 7
chr19	21915001	21920001	5001	+	0.00179456	-0.167806	0.49	0.589	1	chr19-21915001-21920001	L6 CT	Distal Intergenic	19	21832632	21833570	939	2	291929	NM_001000108	-81431	ENSRNOG00000017868	Or7c19	olfactory receptor family 7 subfamily C member 19
chr19	51585001	51590001	5001	+	0.00185041	0.201053	0.502	0.492	1	chr19-51585001-51590001	L6 CT	Distal Intergenic	19	51552894	51572320	19427	1	361438	NM_001039030	32107	ENSRNOG00000026964	Gas8	growth arrest specific 8
chr20	3505001	3510001	5001	+	0.00268191	-0.12351	0.183	0.226	1	chr20-3505001-3510001	L6 CT	Promoter	20	3501452	3504480	3029	2	414783	NM_001008842	-521	NA	RT1-CE4	RT1 class I, locus CE4
chr2	720001	725001	5001	+	0.00290158	-0.519543	0.168	0.255	1	chr2-720001-725001	L6 CT	Distal Intergenic	2	3931942	3970735	38794	1	80897	NM_030836	-3206941	ENSRNOG00000009997	Erap1	endoplasmic reticulum aminopeptidase 1
chr1	55020001	55025001	5001	+	0.00293486	-0.493023	0.168	0.253	1	chr1-55020001-55025001	L6 CT	Distal Intergenic	1	54858286	54872201	13916	1	685666	NM_001099465	161715	ENSRNOG00000013671	Vom2r9	vomeronasal 2 receptor, 9
chr1	221985001	221990001	5001	+	0.00303107	-0.439486	0.215	0.308	1	chr1-221985001-221990001	L6 CT	Exon (NM_001012743/309419, exon 11 of 15)	1	221874007	221897518	23512	2	499335	NM_001191952	-87483	ENSRNOG00000015213	Fxn	frataxin
chr9	21175001	21180001	5001	+	0.00305181	-0.133076	0.644	0.743	1	chr9-21175001-21180001	L6 CT	Distal Intergenic	9	20880380	20883895	3516	2	641658	NM_001037534	-291106	NA	Defb17	defensin beta 17
chr4	10355001	10360001	5001	+	0.00317539	0.131689	0.217	0.226	1	chr4-10355001-10360001	L6 CT	Distal Intergenic	4	10395831	10401543	5713	1	296730	NM_001106573	-35830	ENSRNOG00000009226	Crygn	crystallin, gamma N
chr11	66905001	66910001	5001	+	0.00390897	-0.100949	0.41	0.481	1	chr11-66905001-66910001	L6 CT	Intron (NM_147139/257645, intron 3 of 14)	11	66828428	66944231	115804	2	257645	NM_147139	34230	ENSRNOG00000001795	Itgb5	integrin subunit beta 5
chr17	1	5001	5001	+	0.00436149	-0.143909	0.305	0.374	1	chr17-1-5001	L6 CT	Distal Intergenic	17	33740	34666	927	1	406035	NM_001001122	-28739	ENSRNOG00000067756	Or9s18	olfactory receptor family 9 subfamily S member 18
chr3	2240001	2245001	5001	+	0.0048061	-0.260142	0.483	0.591	1	chr3-2240001-2245001	L6 CT	Promoter	3	2238027	2239021	995	2	257642	NM_147136	-980	NA	LOC257642	rRNA promoter binding protein
chrX	71860001	71865001	5001	+	0.00481117	-0.493458	0.195	0.286	1	chrX-71860001-71865001	L6 CT	Distal Intergenic	21	72033486	72046977	13492	1	302378	NM_001106940	-168485	ENSRNOG00000002428	Lpar4	lysophosphatidic acid receptor 4
chr3	2260001	2265001	5001	+	0.00536787	-0.377439	0.266	0.36	1	chr3-2260001-2265001	L6 CT	Distal Intergenic	3	2238027	2239021	995	2	257642	NM_147136	-20980	NA	LOC257642	rRNA promoter binding protein
chr1	55015001	55020001	5001	+	0.00590435	-0.350479	0.256	0.345	1	chr1-55015001-55020001	L6 CT	Distal Intergenic	1	54858286	54872201	13916	1	685666	NM_001099465	156715	ENSRNOG00000013671	Vom2r9	vomeronasal 2 receptor, 9
chr8	101805001	101810001	5001	+	0.00636599	-0.115534	0.215	0.262	1	chr8-101805001-101810001	L6 CT	Distal Intergenic	8	101704771	101798521	93751	2	363122	NM_001012202	-6480	ENSRNOG00000022999	Ppp2r3a	protein phosphatase 2, regulatory subunit B'', alpha
chr2	52250001	52255001	5001	+	0.00651029	-0.541297	0.156	0.237	1	chr2-52250001-52255001	L6 CT	Distal Intergenic	2	52498123	52508408	10286	1	29360	NM_001083911	-243122	ENSRNOG00000053086	Selenop	selenoprotein P
chr19	22485001	22490001	5001	+	0.006823	-0.196605	0.371	0.455	1	chr19-22485001-22490001	L6 CT	Distal Intergenic	19	22560770	22592353	31584	1	291863	NM_001013889	-70769	ENSRNOG00000015519	LOC291863	carboxylesterase-like
chrX	14190001	14195001	5001	+	0.00683997	-0.243438	0.363	0.455	1	chrX-14190001-14195001	L6 CT	Distal Intergenic	21	14213727	14222490	8764	2	192208	NM_138854	27489	ENSRNOG00000027767	Slc38a5	solute carrier family 38, member 5
chr3	2215001	2220001	5001	+	0.00763061	0.204471	0.259	0.253	1	chr3-2215001-2220001	L6 CT	Distal Intergenic	3	2231807	2233678	1872	1	100861533	NR_046237	-11806	ENSRNOG00000068307	Rn18s	18S ribosomal RNA
chr20	3320001	3325001	5001	+	0.0083383	-0.673113	0.144	0.224	1	chr20-3320001-3325001	L6 CT	Distal Intergenic	20	3314984	3318037	3054	2	414790	NM_001008836	-1964	NA	RT1-CE13	RT1 class I, locus CE13
chrX	350001	355001	5001	+	0.00881184	0.51873	0.3	0.22	1	chrX-350001-355001	L6 CT	Distal Intergenic	21	918817	922000	3184	2	314431	NM_001108058	566999	ENSRNOG00000045622	Spaca5	sperm acrosome associated 5
chr9	2895001	2900001	5001	+	0.00891135	-0.653326	0.141	0.222	1	chr9-2895001-2900001	L6 CT	Distal Intergenic	9	2505897	2553420	47524	1	301137	NM_001099504	389104	ENSRNOG00000047337	Vom2r79	vomeronasal 2 receptor, 79
chr4	10330001	10335001	5001	+	0.00911511	-0.148003	0.344	0.411	1	chr4-10330001-10335001	L6 CT	Distal Intergenic	4	10279606	10320088	40483	1	26954	NM_013216	50395	ENSRNOG00000050578	Rheb	Ras homolog, mTORC1 binding
chrX	15001	20001	5001	+	0.00935462	-0.319269	0.178	0.242	1	chrX-15001-20001	L6 CT	Distal Intergenic	21	918817	922000	3184	2	314431	NM_001108058	901999	ENSRNOG00000045622	Spaca5	sperm acrosome associated 5
chr10	75245001	75250001	5001	+	0.00953352	-0.109658	0.176	0.213	1	chr10-75245001-75250001	L6 CT	Distal Intergenic	10	75158455	75211354	52900	2	690286	NM_001100764	-33647	ENSRNOG00000067479	Hlf	HLF transcription factor, PAR bZIP family member
chrY	8610001	8615001	5001	+	0.0101169	-0.548749	0.188	0.275	1	chrY-8610001-8615001	L6 CT	Distal Intergenic	22	1156135	1300943	144809	2	103694559	NM_001329902	-7309058	ENSRNOG00000058664	Usp9y	ubiquitin specific peptidase 9, Y-linked
chr13	83475001	83480001	5001	+	0.0104405	-0.339118	0.215	0.29	1	chr13-83475001-83480001	L6 CT	Distal Intergenic	13	83526657	83542552	15896	1	498278	NM_001109075	-46656	ENSRNOG00000034221	Cfap126	cilia and flagella associated protein 126
chr9	9980001	9985001	5001	+	0.0114633	-0.330166	0.198	0.268	1	chr9-9980001-9985001	L6 CT	Distal Intergenic	9	9760355	9900760	140406	1	450235	NM_001007558	219646	ENSRNOG00000050325	Adgre4	adhesion G protein-coupled receptor E4
chr15	65400001	65405001	5001	+	0.0131815	-0.455251	0.232	0.321	1	chr15-65400001-65405001	L6 CT	Distal Intergenic	15	64425534	64431790	6257	2	306081	NM_001107280	-968211	ENSRNOG00000013306	Pcdh20	protocadherin 20
chr20	3435001	3440001	5001	+	0.0139211	-0.451119	0.146	0.213	1	chr20-3435001-3440001	L6 CT	Promoter	20	3417866	3436815	18950	2	100188935	NM_001134701	0	NA	RT1-A	RT1 class I, locus A
chr20	3345001	3350001	5001	+	0.0140358	-0.363089	0.183	0.251	1	chr20-3345001-3350001	L6 CT	Intron (NM_012645/24737, intron 6 of 6)	20	3339493	3342533	3041	2	309600	NM_001008835	-2468	NA	RT1-CE12	RT1 class I, locus CE12
chrX	33475001	33480001	5001	+	0.0141306	-0.203794	0.376	0.457	1	chrX-33475001-33480001	L6 CT	Distal Intergenic	21	33843689	33844549	861	1	54256	NM_019308	-363688	ENSRNOG00000069341	Gja6	gap junction protein, alpha 6
chrX	1	5001	5001	+	0.0142774	0.172298	0.363	0.356	1	chrX-1-5001	L6 CT	Distal Intergenic	21	918817	922000	3184	2	314431	NM_001108058	916999	ENSRNOG00000045622	Spaca5	sperm acrosome associated 5
chr1	55030001	55035001	5001	+	0.0143072	-0.258157	0.344	0.431	1	chr1-55030001-55035001	L6 CT	Distal Intergenic	1	55181023	55189939	8917	2	308212	NM_001107464	154938	ENSRNOG00000022921	Dact2	dishevelled-binding antagonist of beta-catenin 2
chr20	3340001	3345001	5001	+	0.0149199	-0.431636	0.217	0.301	1	chr20-3340001-3345001	L6 CT	Promoter	20	3339493	3342533	3041	2	309600	NM_001008835	0	NA	RT1-CE12	RT1 class I, locus CE12
chr19	21920001	21925001	5001	+	0.0170902	-0.31056	0.385	0.481	1	chr19-21920001-21925001	L6 CT	Distal Intergenic	19	21832632	21833570	939	2	291929	NM_001000108	-86431	ENSRNOG00000017868	Or7c19	olfactory receptor family 7 subfamily C member 19
chr4	10325001	10330001	5001	+	0.017431	-0.205366	0.315	0.387	1	chr4-10325001-10330001	L6 CT	Distal Intergenic	4	10279606	10320088	40483	1	26954	NM_013216	45395	ENSRNOG00000050578	Rheb	Ras homolog, mTORC1 binding
chr9	10100001	10105001	5001	+	0.0176473	-0.156716	0.185	0.229	1	chr9-10100001-10105001	L6 CT	Distal Intergenic	9	9760355	9900760	140406	1	450235	NM_001007558	339646	ENSRNOG00000050325	Adgre4	adhesion G protein-coupled receptor E4
chr4	76760001	76765001	5001	+	0.0179017	0.236929	0.339	0.321	1	chr4-76760001-76765001	L6 CT	Distal Intergenic	4	76803344	76822245	18902	2	116598	NM_053849	57244	ENSRNOG00000006228	Pdia4	protein disulfide isomerase family A, member 4
chr4	76750001	76755001	5001	+	0.0180393	0.116443	0.395	0.402	1	chr4-76750001-76755001	L6 CT	Distal Intergenic	4	76624399	76687362	62964	2	312299	NM_001134979	-62639	ENSRNOG00000006048	Ezh2	enhancer of zeste 2 polycomb repressive complex 2 subunit
chr19	22870001	22875001	5001	+	0.019008	-0.356354	0.18	0.246	1	chr19-22870001-22875001	L6 CT	Distal Intergenic	19	22670710	22712608	41899	2	501232	NM_001024365	-157393	ENSRNOG00000070517	Cesl1	carboxylesterase-like 1
chr17	30980001	30985001	5001	+	0.01995	-0.209781	0.427	0.514	1	chr17-30980001-30985001	L6 CT	Exon (NM_199085/291085, exon 4 of 7)	17	30970958	30989695	18738	1	291085	NM_199085	9043	ENSRNOG00000017962	Serpinb6a	serpin family B member 6A
chr1	80525001	80530001	5001	+	0.0201654	-0.508713	0.144	0.213	1	chr1-80525001-80530001	L6 CT	Distal Intergenic	1	80499113	80520954	21842	1	60323	NM_021694	25888	ENSRNOG00000020130	Arhgef1	Rho guanine nucleotide exchange factor 1
chrX	2160001	2165001	5001	+	0.020347	0.133042	0.222	0.226	1	chrX-2160001-2165001	L6 CT	Distal Intergenic	21	2214441	2388012	173572	1	317170	NM_001108242	-49440	ENSRNOG00000004150	Slc9a7	solute carrier family 9 member A7
chr2	52245001	52250001	5001	+	0.0217353	-0.512684	0.134	0.2	1	chr2-52245001-52250001	L6 CT	Distal Intergenic	2	52498123	52508408	10286	1	29360	NM_001083911	-248122	ENSRNOG00000053086	Selenop	selenoprotein P
chr4	10335001	10340001	5001	+	0.0226198	-0.125955	0.324	0.38	1	chr4-10335001-10340001	L6 CT	Distal Intergenic	4	10279606	10320088	40483	1	26954	NM_013216	55395	ENSRNOG00000050578	Rheb	Ras homolog, mTORC1 binding
chrX	98610001	98615001	5001	+	0.0232745	-0.246953	0.434	0.525	1	chrX-98610001-98615001	L6 CT	Distal Intergenic	21	98535374	98552478	17105	2	501621	NM_001037216	-57523	ENSRNOG00000023256	Nxf7	nuclear RNA export factor 7
chr4	10360001	10365001	5001	+	0.0244283	0.242587	0.283	0.264	1	chr4-10360001-10365001	L6 CT	Distal Intergenic	4	10395831	10401543	5713	1	296730	NM_001106573	-30830	ENSRNOG00000009226	Crygn	crystallin, gamma N
chr1	55060001	55065001	5001	+	0.0266466	-0.401724	0.171	0.237	1	chr1-55060001-55065001	L6 CT	Distal Intergenic	1	55181023	55189939	8917	2	308212	NM_001107464	124938	ENSRNOG00000022921	Dact2	dishevelled-binding antagonist of beta-catenin 2
chr8	51940001	51945001	5001	+	0.026826	0.176465	0.222	0.222	1	chr8-51940001-51945001	L6 CT	Distal Intergenic	8	52074472	52155739	81268	1	367085	NM_213629	-129471	ENSRNOG00000025624	Arhgap20	Rho GTPase activating protein 20
chrX	33490001	33495001	5001	+	0.0273963	0.182202	0.38	0.367	1	chrX-33490001-33495001	L6 CT	Distal Intergenic	21	33843689	33844549	861	1	54256	NM_019308	-348688	ENSRNOG00000069341	Gja6	gap junction protein, alpha 6
chr3	142860001	142865001	5001	+	0.0284021	-0.390625	0.176	0.242	1	chr3-142860001-142865001	L6 CT	Exon (NM_145721/252827, exon 6 of 18)	3	142838081	142872669	34589	2	252827	NM_145721	7668	ENSRNOG00000015696	Cdk5rap1	CDK5 regulatory subunit associated protein 1
chr6	88785001	88790001	5001	+	0.0295504	0.165231	0.207	0.207	1	chr6-88785001-88790001	L6 CT	Intron (NM_130420/155812, intron 5 of 9)	6	88697598	88740260	42663	2	64035	NM_022268	-44741	ENSRNOG00000006388	Pygl	glycogen phosphorylase L
chr19	21910001	21915001	5001	+	0.0300869	-0.118646	0.437	0.503	1	chr19-21910001-21915001	L6 CT	Distal Intergenic	19	21832632	21833570	939	2	291929	NM_001000108	-76431	ENSRNOG00000017868	Or7c19	olfactory receptor family 7 subfamily C member 19
chr9	9975001	9980001	5001	+	0.0302636	-0.414378	0.21	0.286	1	chr9-9975001-9980001	L6 CT	Distal Intergenic	9	9760355	9900760	140406	1	450235	NM_001007558	214646	ENSRNOG00000050325	Adgre4	adhesion G protein-coupled receptor E4
chr8	123895001	123900001	5001	+	0.0312101	0.13201	0.198	0.202	1	chr8-123895001-123900001	L6 CT	Distal Intergenic	8	123752423	123757531	5109	1	117029	NM_053960	142578	ENSRNOG00000049115	Ccr5	C-C motif chemokine receptor 5
chr9	9970001	9975001	5001	+	0.0315912	-0.407537	0.198	0.27	1	chr9-9970001-9975001	L6 CT	Distal Intergenic	9	9760355	9900760	140406	1	450235	NM_001007558	209646	ENSRNOG00000050325	Adgre4	adhesion G protein-coupled receptor E4
chrX	33470001	33475001	5001	+	0.0323625	-0.223503	0.222	0.279	1	chrX-33470001-33475001	L6 CT	Distal Intergenic	21	33843689	33844549	861	1	54256	NM_019308	-368688	ENSRNOG00000069341	Gja6	gap junction protein, alpha 6
chr9	9985001	9990001	5001	+	0.0325055	-0.32928	0.317	0.402	1	chr9-9985001-9990001	L6 CT	Distal Intergenic	9	9760355	9900760	140406	1	450235	NM_001007558	224646	ENSRNOG00000050325	Adgre4	adhesion G protein-coupled receptor E4
chr7	8350001	8355001	5001	+	0.0331129	0.129686	0.329	0.332	1	chr7-8350001-8355001	L6 CT	Promoter	7	8347314	8353988	6675	2	362824	NM_001108730	0	ENSRNOG00000039858	Mfsd12	major facilitator superfamily domain containing 12
chr3	127260001	127265001	5001	+	0.0332278	-0.175848	0.524	0.609	1	chr3-127260001-127265001	L6 CT	Intron (NM_001044243/311468, intron 9 of 12)	3	127176690	127399600	222911	2	311468	NM_001044243	134599	ENSRNOG00000004493	Tasp1	taspase 1
chr4	10345001	10350001	5001	+	0.0364853	-0.203244	0.307	0.374	1	chr4-10345001-10350001	L6 CT	Distal Intergenic	4	10395831	10401543	5713	1	296730	NM_001106573	-45830	ENSRNOG00000009226	Crygn	crystallin, gamma N
chr20	3305001	3310001	5001	+	0.038048	-0.310693	0.249	0.321	1	chr20-3305001-3310001	L6 CT	Distal Intergenic	20	3297117	3300776	3660	2	414270	NM_001033985	-4225	ENSRNOG00000066181	RT1-CE14	RT1 class I, locus CE14
chr9	10665001	10670001	5001	+	0.0390152	-0.282222	0.212	0.275	1	chr9-10665001-10670001	L6 CT	Distal Intergenic	9	10695592	10712323	16732	1	680486	NM_001109414	-25591	ENSRNOG00000023474	Dazl	deleted in azoospermia-like
chr9	10115001	10120001	5001	+	0.0406314	-0.190666	0.278	0.338	1	chr9-10115001-10120001	L6 CT	Distal Intergenic	9	9760355	9900760	140406	1	450235	NM_001007558	354646	ENSRNOG00000050325	Adgre4	adhesion G protein-coupled receptor E4
chrX	25001	30001	5001	+	0.0429181	0.269744	0.2	0.18	1	chrX-25001-30001	L6 CT	Distal Intergenic	21	918817	922000	3184	2	314431	NM_001108058	891999	ENSRNOG00000045622	Spaca5	sperm acrosome associated 5
chr19	22875001	22880001	5001	+	0.0430921	-0.298606	0.31	0.389	1	chr19-22875001-22880001	L6 CT	Distal Intergenic	19	22670710	22712608	41899	2	501232	NM_001024365	-162393	ENSRNOG00000070517	Cesl1	carboxylesterase-like 1
chr19	13755001	13760001	5001	+	0.0432096	-0.121776	0.232	0.273	1	chr19-13755001-13760001	L6 CT	Intron (NM_001014221/363337, intron 1 of 4)	19	13737880	13768161	30282	1	363337	NM_001014221	17121	NA	NA	NA
chr20	23165001	23170001	5001	+	0.0495635	0.250317	0.202	0.189	1	chr20-23165001-23170001	L6 CT	Distal Intergenic	20	24515627	24689669	174043	1	294380	NM_001106387	-1345626	ENSRNOG00000026466	Lrrtm3	leucine rich repeat transmembrane neuronal 3
chr6	15025001	15030001	5001	+	8.94e-11	1.17694	0.498	0.28	4.67e-05	chr6-15025001-15030001	inCGE	Distal Intergenic	6	15139071	15180419	41349	1	298757	NM_001100671	-109070	ENSRNOG00000006523	Atl2	atlastin GTPase 2
chr6	15030001	15035001	5001	+	5.2e-07	0.799329	0.523	0.372	0.272032	chr6-15030001-15035001	inCGE	Distal Intergenic	6	15139071	15180419	41349	1	298757	NM_001100671	-104070	ENSRNOG00000006523	Atl2	atlastin GTPase 2
chr9	3270001	3275001	5001	+	0.000497406	-0.953836	0.1	0.211	1	chr9-3270001-3275001	inCGE	Distal Intergenic	9	3293368	3477009	183642	1	301173	NM_001106880	-18367	ENSRNOG00000013368	Plcl2	phospholipase C-like 2
chr1	55055001	55060001	5001	+	0.00109476	-0.945724	0.128	0.247	1	chr1-55055001-55060001	inCGE	Distal Intergenic	1	55181023	55189939	8917	2	308212	NM_001107464	129938	ENSRNOG00000022921	Dact2	dishevelled-binding antagonist of beta-catenin 2
chr7	27780001	27785001	5001	+	0.00127036	-0.883004	0.114	0.224	1	chr7-27780001-27785001	inCGE	Exon (NM_001108743/362871, exon 2 of 4)	7	27768601	27804084	35484	2	362871	NM_001108743	19083	ENSRNOG00000004367	Elk3	ETS transcription factor ELK3
chr8	38215001	38220001	5001	+	0.00166325	-0.580695	0.181	0.296	1	chr8-38215001-38220001	inCGE	Distal Intergenic	8	38302857	38303789	933	1	302087	NM_001000488	-82856	ENSRNOG00000067825	Or8b101d	olfactory receptor family 8 subfamily B member 101D
chr4	10345001	10350001	5001	+	0.00200312	-0.610798	0.217	0.345	1	chr4-10345001-10350001	inCGE	Distal Intergenic	4	10395831	10401543	5713	1	296730	NM_001106573	-45830	ENSRNOG00000009226	Crygn	crystallin, gamma N
chr13	83480001	83485001	5001	+	0.00239922	-0.593202	0.206	0.329	1	chr13-83480001-83485001	inCGE	Distal Intergenic	13	83526657	83542552	15896	1	498278	NM_001109075	-41656	ENSRNOG00000034221	Cfap126	cilia and flagella associated protein 126
chr2	785001	790001	5001	+	0.00410013	-0.789984	0.164	0.276	1	chr2-785001-790001	inCGE	Distal Intergenic	2	3931942	3970735	38794	1	80897	NM_030836	-3141941	ENSRNOG00000009997	Erap1	endoplasmic reticulum aminopeptidase 1
chr1	175035001	175040001	5001	+	0.00414215	-0.615914	0.246	0.372	1	chr1-175035001-175040001	inCGE	Distal Intergenic	1	175167933	175198498	30566	1	293448	NM_001006970	-127932	ENSRNOG00000036742	Uqcrc2	ubiquinol cytochrome c reductase core protein 2
chr15	65400001	65405001	5001	+	0.00439471	-0.655237	0.217	0.339	1	chr15-65400001-65405001	inCGE	Distal Intergenic	15	64425534	64431790	6257	2	306081	NM_001107280	-968211	ENSRNOG00000013306	Pcdh20	protocadherin 20
chr3	2575001	2580001	5001	+	0.0044115	-0.652089	0.192	0.309	1	chr3-2575001-2580001	inCGE	Distal Intergenic	3	2238027	2239021	995	2	257642	NM_147136	-335980	NA	LOC257642	rRNA promoter binding protein
chr3	2255001	2260001	5001	+	0.00476122	-0.607574	0.21	0.329	1	chr3-2255001-2260001	inCGE	Distal Intergenic	3	2238027	2239021	995	2	257642	NM_147136	-15980	NA	LOC257642	rRNA promoter binding protein
chr20	3455001	3460001	5001	+	0.00496336	-0.709689	0.125	0.22	1	chr20-3455001-3460001	inCGE	Distal Intergenic	20	3460979	3461929	951	2	415073	NR_002155	1928	NA	RT1-CE6	RT1 class I, locus CE6
chr20	3320001	3325001	5001	+	0.0061907	-0.677279	0.139	0.237	1	chr20-3320001-3325001	inCGE	Distal Intergenic	20	3314984	3318037	3054	2	414790	NM_001008836	-1964	NA	RT1-CE13	RT1 class I, locus CE13
chr19	51595001	51600001	5001	+	0.00748144	0.371883	0.566	0.497	1	chr19-51595001-51600001	inCGE	Distal Intergenic	19	51552894	51572320	19427	1	361438	NM_001039030	42107	ENSRNOG00000026964	Gas8	growth arrest specific 8
chr16	76395001	76400001	5001	+	0.0080429	-0.320929	0.438	0.566	1	chr16-76395001-76400001	inCGE	Exon (NM_001127301/361181, exon 11 of 20)	16	76356236	76372920	16685	2	25328	NM_012857	-22081	ENSRNOG00000019629	Lamp1	lysosomal-associated membrane protein 1
chrX	5001	10001	5001	+	0.00812729	-0.33315	0.256	0.355	1	chrX-5001-10001	inCGE	Distal Intergenic	21	918817	922000	3184	2	314431	NM_001108058	911999	ENSRNOG00000045622	Spaca5	sperm acrosome associated 5
chr4	76775001	76780001	5001	+	0.0107158	-0.230057	0.445	0.556	1	chr4-76775001-76780001	inCGE	Distal Intergenic	4	76803344	76822245	18902	2	116598	NM_053849	42244	ENSRNOG00000006228	Pdia4	protein disulfide isomerase family A, member 4
chr2	52240001	52245001	5001	+	0.01347	-0.691758	0.153	0.25	1	chr2-52240001-52245001	inCGE	Distal Intergenic	2	52498123	52508408	10286	1	29360	NM_001083911	-253122	ENSRNOG00000053086	Selenop	selenoprotein P
chr15	95610001	95615001	5001	+	0.0149971	0.512185	0.317	0.257	1	chr15-95610001-95615001	inCGE	Exon (NM_133411/170924, exon 20 of 31)	15	95542311	95774272	231962	2	170924	NM_133411	159271	ENSRNOG00000010064	Abcc4	ATP binding cassette subfamily C member 4
chrX	64320001	64325001	5001	+	0.0181264	-0.593299	0.135	0.22	1	chrX-64320001-64325001	inCGE	Distal Intergenic	21	64259096	64259167	72	1	100526647	NR_037364	60905	ENSRNOG00000048143	Mir3573	microRNA 3573
chrX	98620001	98625001	5001	+	0.0181392	-0.46556	0.238	0.342	1	chrX-98620001-98625001	inCGE	Distal Intergenic	21	98535374	98552478	17105	2	501621	NM_001037216	-67523	ENSRNOG00000023256	Nxf7	nuclear RNA export factor 7
chr3	2235001	2240001	5001	+	0.0184852	-0.104274	0.637	0.73	1	chr3-2235001-2240001	inCGE	Promoter	3	2235681	2240483	4803	1	100861535	NR_046246	0	ENSRNOG00000068405	Rn28s	28S ribosomal RNA
chr20	3410001	3415001	5001	+	0.0185687	-0.737136	0.149	0.24	1	chr20-3410001-3415001	inCGE	Intron (NM_012645/24737, intron 2 of 6)	20	3330707	3421371	90665	2	24737	NM_012645	6370	NA	RT1-EC2	RT1 class Ib, locus EC2
chr15	43520001	43525001	5001	+	0.0187303	-0.481073	0.167	0.253	1	chr15-43520001-43525001	inCGE	Distal Intergenic	15	43775794	43840672	64879	2	290344	NM_181693	315671	ENSRNOG00000014518	Adam28	ADAM metallopeptidase domain 28
chr14	3895001	3900001	5001	+	0.0190145	-0.704734	0.117	0.201	1	chr14-3895001-3900001	inCGE	Distal Intergenic	14	4030259	4045384	15126	2	305131	NM_001008338	145383	ENSRNOG00000002121	Lrrc8d	leucine rich repeat containing 8 VRAC subunit D
chr19	22965001	22970001	5001	+	0.0198127	-0.506791	0.164	0.25	1	chr19-22965001-22970001	inCGE	Distal Intergenic	19	23055092	23074372	19281	2	361378	NM_199404	104371	ENSRNOG00000023910	Man2b1	mannosidase, alpha, class 2B, member 1
chrX	138460001	138465001	5001	+	0.020039	-0.712048	0.135	0.224	1	chrX-138460001-138465001	inCGE	Distal Intergenic	21	138352334	138396835	44502	1	24946	NM_031540	107667	ENSRNOG00000003430	F9	coagulation factor IX
chrX	133300001	133305001	5001	+	0.0219315	-0.262338	0.374	0.477	1	chrX-133300001-133305001	inCGE	Distal Intergenic	21	133414028	133415240	1213	2	679038	NM_001100998	110239	ENSRNOG00000045535	Rtl8a	retrotransposon Gag like 8A
chr4	147675001	147680001	5001	+	0.0229438	0.680333	0.235	0.168	1	chr4-147675001-147680001	inCGE	Distal Intergenic	4	147645995	147647455	1461	1	24448	NM_017018	29006	ENSRNOG00000007420	Hrh1	histamine receptor H 1
chr20	3340001	3345001	5001	+	0.0232775	-0.581297	0.217	0.316	1	chr20-3340001-3345001	inCGE	Promoter	20	3339493	3342533	3041	2	309600	NM_001008835	0	NA	RT1-CE12	RT1 class I, locus CE12
chr19	21935001	21940001	5001	+	0.0234325	-0.654473	0.128	0.211	1	chr19-21935001-21940001	inCGE	Distal Intergenic	19	21832632	21833570	939	2	291929	NM_001000108	-101431	ENSRNOG00000017868	Or7c19	olfactory receptor family 7 subfamily C member 19
chr1	55030001	55035001	5001	+	0.0246617	-0.368174	0.281	0.382	1	chr1-55030001-55035001	inCGE	Distal Intergenic	1	55181023	55189939	8917	2	308212	NM_001107464	154938	ENSRNOG00000022921	Dact2	dishevelled-binding antagonist of beta-catenin 2
chrX	14200001	14205001	5001	+	0.0259775	-0.226454	0.317	0.405	1	chrX-14200001-14205001	inCGE	Distal Intergenic	21	14213727	14222490	8764	2	192208	NM_138854	17489	ENSRNOG00000027767	Slc38a5	solute carrier family 38, member 5
chrX	14190001	14195001	5001	+	0.0278125	-0.215492	0.331	0.418	1	chrX-14190001-14195001	inCGE	Distal Intergenic	21	14213727	14222490	8764	2	192208	NM_138854	27489	ENSRNOG00000027767	Slc38a5	solute carrier family 38, member 5
chr12	46635001	46640001	5001	+	0.0283257	-0.118664	0.306	0.375	1	chr12-46635001-46640001	inCGE	Distal Intergenic	12	46575004	46578873	3870	1	363931	NM_001135840	59997	ENSRNOG00000062521	Gtpbp6	GTP binding protein 6 (putative)
chr5	5825001	5830001	5001	+	0.0286249	-0.273974	0.278	0.365	1	chr5-5825001-5830001	inCGE	Distal Intergenic	5	5946723	5946806	84	2	102465146	NR_106678	116805	ENSRNOG00000048754	Mir378b	microRNA 378b
chr19	21920001	21925001	5001	+	0.0287837	-0.196172	0.377	0.467	1	chr19-21920001-21925001	inCGE	Distal Intergenic	19	21832632	21833570	939	2	291929	NM_001000108	-86431	ENSRNOG00000017868	Or7c19	olfactory receptor family 7 subfamily C member 19
chr4	136725001	136730001	5001	+	0.0288228	-0.451791	0.214	0.306	1	chr4-136725001-136730001	inCGE	Distal Intergenic	4	137355367	137751119	395753	1	27256	NM_013225	-625366	ENSRNOG00000032517	Cntn6	contactin 6
chr2	52265001	52270001	5001	+	0.0338954	-0.466026	0.142	0.214	1	chr2-52265001-52270001	inCGE	Distal Intergenic	2	52498123	52508408	10286	1	29360	NM_001083911	-228122	ENSRNOG00000053086	Selenop	selenoprotein P
chr7	12375001	12380001	5001	+	0.0343176	-0.430698	0.299	0.401	1	chr7-12375001-12380001	inCGE	Distal Intergenic	7	12358509	12359465	957	2	299553	NM_001001379	-15536	ENSRNOG00000064446	Olr1090	olfactory receptor 1090
chr19	21910001	21915001	5001	+	0.0346025	-0.234823	0.388	0.484	1	chr19-21910001-21915001	inCGE	Distal Intergenic	19	21832632	21833570	939	2	291929	NM_001000108	-76431	ENSRNOG00000017868	Or7c19	olfactory receptor family 7 subfamily C member 19
chr5	106645001	106650001	5001	+	0.0366188	-0.488006	0.146	0.22	1	chr5-106645001-106650001	inCGE	Distal Intergenic	5	105960873	106086539	125667	2	286973	NM_001302217	-558462	ENSRNOG00000006853	Elavl2	ELAV like RNA binding protein 2
chr8	19345001	19350001	5001	+	0.0379792	-0.386827	0.149	0.217	1	chr8-19345001-19350001	inCGE	Promoter	8	19304571	19349756	45186	2	60379	NM_021760	0	ENSRNOG00000020525	Col5a3	collagen type V alpha 3 chain
chrX	98605001	98610001	5001	+	0.0389224	-0.361611	0.253	0.342	1	chrX-98605001-98610001	inCGE	Distal Intergenic	21	98535374	98552478	17105	2	501621	NM_001037216	-52523	ENSRNOG00000023256	Nxf7	nuclear RNA export factor 7
chr8	123895001	123900001	5001	+	0.0394572	0.620965	0.249	0.178	1	chr8-123895001-123900001	inCGE	Distal Intergenic	8	123752423	123757531	5109	1	117029	NM_053960	142578	ENSRNOG00000049115	Ccr5	C-C motif chemokine receptor 5
chr3	161185001	161190001	5001	+	0.039578	-0.42786	0.292	0.391	1	chr3-161185001-161190001	inCGE	Intron (NM_001191744/296409, intron 2 of 6)	3	161208038	161237687	29650	1	296410	NM_001033890	-18037	ENSRNOG00000005083	Rtfdc1	replication termination factor 2 domain containing 1
chrX	33490001	33495001	5001	+	0.0412454	-0.385884	0.285	0.382	1	chrX-33490001-33495001	inCGE	Distal Intergenic	21	33843689	33844549	861	1	54256	NM_019308	-348688	ENSRNOG00000069341	Gja6	gap junction protein, alpha 6
chr20	3555001	3560001	5001	+	0.0450608	-0.348335	0.203	0.28	1	chr20-3555001-3560001	inCGE	Promoter	20	3556163	3559417	3255	2	309603	NM_001008832	0	ENSRNOG00000030712	RT1-CE1	RT1 class I, locus1
chr3	2260001	2265001	5001	+	0.046805	-0.542143	0.196	0.283	1	chr3-2260001-2265001	inCGE	Distal Intergenic	3	2238027	2239021	995	2	257642	NM_147136	-20980	NA	LOC257642	rRNA promoter binding protein
chr17	10320001	10325001	5001	+	0.0483119	-0.280988	0.235	0.312	1	chr17-10320001-10325001	inCGE	Distal Intergenic	17	10384441	10385517	1077	2	25461	NM_012965	60516	ENSRNOG00000018260	Hrh2	histamine receptor H 2
chr1	175035001	175040001	5001	+	0.00198645	-0.691507	0.241	0.396	1	chr1-175035001-175040001	Astrocyte	Distal Intergenic	1	175167933	175198498	30566	1	293448	NM_001006970	-127932	ENSRNOG00000036742	Uqcrc2	ubiquinol cytochrome c reductase core protein 2
chr1	95125001	95130001	5001	+	0.0139903	-0.326441	0.553	0.686	1	chr1-95125001-95130001	Astrocyte	Exon (NM_001100690/308572, exon 12 of 42)	1	95096266	95158836	62571	2	308572	NM_001100690	28835	ENSRNOG00000020014	Myh14	myosin heavy chain 14
chr6	18195001	18200001	5001	+	0.0164652	-0.28919	0.221	0.306	1	chr6-18195001-18200001	Astrocyte	Distal Intergenic	6	16697829	16870259	172431	2	298744	NM_001169103	-1324742	ENSRNOG00000004208	Crim1	cysteine rich transmembrane BMP regulator 1
chr13	83475001	83480001	5001	+	0.0208994	-0.654786	0.186	0.298	1	chr13-83475001-83480001	Astrocyte	Distal Intergenic	13	83526657	83542552	15896	1	498278	NM_001109075	-46656	ENSRNOG00000034221	Cfap126	cilia and flagella associated protein 126
chr11	66905001	66910001	5001	+	0.0235403	-0.504334	0.327	0.451	1	chr11-66905001-66910001	Astrocyte	Intron (NM_147139/257645, intron 3 of 14)	11	66828428	66944231	115804	2	257645	NM_147139	34230	ENSRNOG00000001795	Itgb5	integrin subunit beta 5
chr17	86520001	86525001	5001	+	0.0445418	0.574248	0.241	0.188	1	chr17-86520001-86525001	Astrocyte	Distal Intergenic	17	86279519	86441780	162262	1	85419	NM_053518	240482	ENSRNOG00000058094	Lyst	lysosomal trafficking regulator
chr6	15030001	15035001	5001	+	1.01e-08	0.995221	0.585	0.364	0.0052615	chr6-15030001-15035001	L6 IT	Distal Intergenic	6	15139071	15180419	41349	1	298757	NM_001100671	-104070	ENSRNOG00000006523	Atl2	atlastin GTPase 2
chr6	15025001	15030001	5001	+	1.21e-08	1.06686	0.546	0.323	0.00633292	chr6-15025001-15030001	L6 IT	Distal Intergenic	6	15139071	15180419	41349	1	298757	NM_001100671	-109070	ENSRNOG00000006523	Atl2	atlastin GTPase 2
chr18	37620001	37625001	5001	+	4.14e-05	-0.11942	0.483	0.631	1	chr18-37620001-37625001	L6 IT	Distal Intergenic	18	36798372	37255038	456667	2	307449	NM_001170534	-364963	ENSRNOG00000011271	Mcc	MCC regulator of WNT signaling pathway
chr15	95610001	95615001	5001	+	4.65e-05	-0.571906	0.18	0.318	1	chr15-95610001-95615001	L6 IT	Exon (NM_133411/170924, exon 20 of 31)	15	95542311	95774272	231962	2	170924	NM_133411	159271	ENSRNOG00000010064	Abcc4	ATP binding cassette subfamily C member 4
chr1	165450001	165455001	5001	+	0.000139542	-0.185298	0.361	0.488	1	chr1-165450001-165455001	L6 IT	Distal Intergenic	1	165181433	165193583	12151	2	361628	NM_001017374	-256418	ENSRNOG00000017158	Eif4g2	eukaryotic translation initiation factor 4, gamma 2
chr9	10060001	10065001	5001	+	0.00024962	-0.581174	0.215	0.369	1	chr9-10060001-10065001	L6 IT	Distal Intergenic	9	9760355	9900760	140406	1	450235	NM_001007558	299646	ENSRNOG00000050325	Adgre4	adhesion G protein-coupled receptor E4
chr10	91860001	91865001	5001	+	0.000277198	-0.559869	0.283	0.456	1	chr10-91860001-91865001	L6 IT	Promoter	10	91761798	91862074	100277	2	303614	NM_001107061	0	ENSRNOG00000014623	Smurf2	SMAD specific E3 ubiquitin protein ligase 2
chr17	30980001	30985001	5001	+	0.000346607	-0.649517	0.361	0.553	1	chr17-30980001-30985001	L6 IT	Exon (NM_199085/291085, exon 4 of 7)	17	30970958	30989695	18738	1	291085	NM_199085	9043	ENSRNOG00000017962	Serpinb6a	serpin family B member 6A
chrX	10001	15001	5001	+	0.00052925	-1.09223	0.088	0.207	1	chrX-10001-15001	L6 IT	Distal Intergenic	21	918817	922000	3184	2	314431	NM_001108058	906999	ENSRNOG00000045622	Spaca5	sperm acrosome associated 5
chr9	10095001	10100001	5001	+	0.00098282	-0.806444	0.21	0.373	1	chr9-10095001-10100001	L6 IT	Distal Intergenic	9	9760355	9900760	140406	1	450235	NM_001007558	334646	ENSRNOG00000050325	Adgre4	adhesion G protein-coupled receptor E4
chr1	55055001	55060001	5001	+	0.00100481	-0.551484	0.137	0.24	1	chr1-55055001-55060001	L6 IT	Distal Intergenic	1	55181023	55189939	8917	2	308212	NM_001107464	129938	ENSRNOG00000022921	Dact2	dishevelled-binding antagonist of beta-catenin 2
chr1	181225001	181230001	5001	+	0.00105927	-0.819228	0.166	0.313	1	chr1-181225001-181230001	L6 IT	Distal Intergenic	1	181238459	181271930	33472	1	293488	NM_001114502	-8458	ENSRNOG00000019245	Sgf29	SAGA complex associated factor 29
chr3	2225001	2230001	5001	+	0.00105986	-0.47031	0.434	0.613	1	chr3-2225001-2230001	L6 IT	Distal Intergenic	3	2231807	2233678	1872	1	100861533	NR_046237	-1806	ENSRNOG00000068307	Rn18s	18S ribosomal RNA
chr19	13770001	13775001	5001	+	0.00112009	-0.320329	0.439	0.599	1	chr19-13770001-13775001	L6 IT	Distal Intergenic	19	13796623	13822112	25490	1	100125372	NM_001103359	-21622	ENSRNOG00000015438	Ces1f	carboxylesterase 1F
chr1	47800001	47805001	5001	+	0.00143518	-0.568821	0.273	0.433	1	chr1-47800001-47805001	L6 IT	Distal Intergenic	1	47829062	47836744	7683	2	24818	NM_012670	31743	ENSRNOG00000014160	Tcp1	t-complex 1
chrX	33470001	33475001	5001	+	0.00146168	-0.376228	0.185	0.286	1	chrX-33470001-33475001	L6 IT	Distal Intergenic	21	33843689	33844549	861	1	54256	NM_019308	-368688	ENSRNOG00000069341	Gja6	gap junction protein, alpha 6
chr19	13775001	13780001	5001	+	0.00151153	-0.364538	0.283	0.415	1	chr19-13775001-13780001	L6 IT	Distal Intergenic	19	13796623	13822112	25490	1	100125372	NM_001103359	-16622	ENSRNOG00000015438	Ces1f	carboxylesterase 1F
chr19	22385001	22390001	5001	+	0.00173338	-0.435011	0.171	0.267	1	chr19-22385001-22390001	L6 IT	Distal Intergenic	19	22560770	22592353	31584	1	291863	NM_001013889	-170769	ENSRNOG00000015519	LOC291863	carboxylesterase-like
chr1	55025001	55030001	5001	+	0.00173909	-0.706373	0.185	0.327	1	chr1-55025001-55030001	L6 IT	Distal Intergenic	1	55181023	55189939	8917	2	308212	NM_001107464	159938	ENSRNOG00000022921	Dact2	dishevelled-binding antagonist of beta-catenin 2
chr3	14415001	14420001	5001	+	0.00204915	-0.336594	0.371	0.521	1	chr3-14415001-14420001	L6 IT	Intron (NM_138914/192348, intron 1 of 15)	3	14316011	14424226	108216	2	192348	NM_138914	4225	ENSRNOG00000008258	Fnbp1	formin binding protein 1
chr9	9970001	9975001	5001	+	0.00219922	-0.913158	0.161	0.304	1	chr9-9970001-9975001	L6 IT	Distal Intergenic	9	9760355	9900760	140406	1	450235	NM_001007558	209646	ENSRNOG00000050325	Adgre4	adhesion G protein-coupled receptor E4
chr11	66905001	66910001	5001	+	0.0023377	0.283069	0.468	0.461	1	chr11-66905001-66910001	L6 IT	Intron (NM_147139/257645, intron 3 of 14)	11	66828428	66944231	115804	2	257645	NM_147139	34230	ENSRNOG00000001795	Itgb5	integrin subunit beta 5
chr1	47805001	47810001	5001	+	0.00282223	-0.710097	0.205	0.35	1	chr1-47805001-47810001	L6 IT	Distal Intergenic	1	47829062	47836744	7683	2	24818	NM_012670	26743	ENSRNOG00000014160	Tcp1	t-complex 1
chr13	83475001	83480001	5001	+	0.00345131	-0.851487	0.19	0.332	1	chr13-83475001-83480001	L6 IT	Distal Intergenic	13	83526657	83542552	15896	1	498278	NM_001109075	-46656	ENSRNOG00000034221	Cfap126	cilia and flagella associated protein 126
chr19	22485001	22490001	5001	+	0.0046974	-0.503101	0.346	0.502	1	chr19-22485001-22490001	L6 IT	Distal Intergenic	19	22560770	22592353	31584	1	291863	NM_001013889	-70769	ENSRNOG00000015519	LOC291863	carboxylesterase-like
chr1	95125001	95130001	5001	+	0.00479045	-0.225854	0.61	0.751	1	chr1-95125001-95130001	L6 IT	Exon (NM_001100690/308572, exon 12 of 42)	1	95096266	95158836	62571	2	308572	NM_001100690	28835	ENSRNOG00000020014	Myh14	myosin heavy chain 14
chr9	10115001	10120001	5001	+	0.00495249	-0.822802	0.21	0.341	1	chr9-10115001-10120001	L6 IT	Distal Intergenic	9	9760355	9900760	140406	1	450235	NM_001007558	354646	ENSRNOG00000050325	Adgre4	adhesion G protein-coupled receptor E4
chr19	51605001	51610001	5001	+	0.00511815	-0.223578	0.385	0.507	1	chr19-51605001-51610001	L6 IT	Distal Intergenic	19	51552894	51572320	19427	1	361438	NM_001039030	52107	ENSRNOG00000026964	Gas8	growth arrest specific 8
chrX	33475001	33480001	5001	+	0.00585517	-0.539181	0.268	0.41	1	chrX-33475001-33480001	L6 IT	Distal Intergenic	21	33843689	33844549	861	1	54256	NM_019308	-363688	ENSRNOG00000069341	Gja6	gap junction protein, alpha 6
chr13	62670001	62675001	5001	+	0.00594064	-0.345451	0.234	0.341	1	chr13-62670001-62675001	L6 IT	Exon (NM_001271292/289094, exon 83 of 115)	13	62487257	62504119	16863	2	289104	NM_001105962	-165882	ENSRNOG00000002385	Prg4	proteoglycan 4
chr19	51600001	51605001	5001	+	0.00633225	-0.293449	0.424	0.562	1	chr19-51600001-51605001	L6 IT	Distal Intergenic	19	51552894	51572320	19427	1	361438	NM_001039030	47107	ENSRNOG00000026964	Gas8	growth arrest specific 8
chr4	10345001	10350001	5001	+	0.00704996	-0.439384	0.19	0.295	1	chr4-10345001-10350001	L6 IT	Distal Intergenic	4	10395831	10401543	5713	1	296730	NM_001106573	-45830	ENSRNOG00000009226	Crygn	crystallin, gamma N
chr3	2260001	2265001	5001	+	0.00706834	-0.751859	0.21	0.346	1	chr3-2260001-2265001	L6 IT	Distal Intergenic	3	2238027	2239021	995	2	257642	NM_147136	-20980	NA	LOC257642	rRNA promoter binding protein
chr11	8665001	8670001	5001	+	0.00724967	-0.987624	0.112	0.226	1	chr11-8665001-8670001	L6 IT	Distal Intergenic	11	8734862	9000226	265365	1	288333	NM_001100502	-64861	ENSRNOG00000051232	Gbe1	1,4-alpha-glucan branching enzyme 1
chr20	3345001	3350001	5001	+	0.00754713	-0.618937	0.137	0.235	1	chr20-3345001-3350001	L6 IT	Intron (NM_012645/24737, intron 6 of 6)	20	3339493	3342533	3041	2	309600	NM_001008835	-2468	NA	RT1-CE12	RT1 class I, locus CE12
chrX	98625001	98630001	5001	+	0.00838237	-0.70614	0.185	0.313	1	chrX-98625001-98630001	L6 IT	Distal Intergenic	21	98535374	98552478	17105	2	501621	NM_001037216	-72523	ENSRNOG00000023256	Nxf7	nuclear RNA export factor 7
chr4	92005001	92010001	5001	+	0.00872206	-0.316389	0.239	0.341	1	chr4-92005001-92010001	L6 IT	Distal Intergenic	4	92415228	93857174	1441947	1	79220	NM_024379	-405227	ENSRNOG00000006174	Grid2	glutamate ionotropic receptor delta type subunit 2
chr18	77280001	77285001	5001	+	0.00903732	-0.13643	0.259	0.332	1	chr18-77280001-77285001	L6 IT	Distal Intergenic	18	77454435	77463785	9351	1	291403	NM_001106129	-169434	ENSRNOG00000016239	Ptgr3	prostaglandin reductase 3
chr9	10660001	10665001	5001	+	0.0091049	-0.78201	0.127	0.235	1	chr9-10660001-10665001	L6 IT	Distal Intergenic	9	10695592	10712323	16732	1	680486	NM_001109414	-30591	ENSRNOG00000023474	Dazl	deleted in azoospermia-like
chr1	169375001	169380001	5001	+	0.00947651	0.206786	0.366	0.378	1	chr1-169375001-169380001	L6 IT	Distal Intergenic	1	168993032	169100433	107402	1	293166	NM_001106285	381969	ENSRNOG00000024712	Insc	INSC, spindle orientation adaptor protein
chrX	98610001	98615001	5001	+	0.00962895	-0.127495	0.337	0.424	1	chrX-98610001-98615001	L6 IT	Distal Intergenic	21	98535374	98552478	17105	2	501621	NM_001037216	-57523	ENSRNOG00000023256	Nxf7	nuclear RNA export factor 7
chr18	34405001	34410001	5001	+	0.0108318	-0.403454	0.166	0.253	1	chr18-34405001-34410001	L6 IT	Distal Intergenic	18	34390205	34392797	2593	1	364855	NM_001108889	14796	ENSRNOG00000018842	Pou4f3	POU class 4 homeobox 3
chr19	21915001	21920001	5001	+	0.0110242	-0.358904	0.429	0.571	1	chr19-21915001-21920001	L6 IT	Distal Intergenic	19	21832632	21833570	939	2	291929	NM_001000108	-81431	ENSRNOG00000017868	Or7c19	olfactory receptor family 7 subfamily C member 19
chrX	64320001	64325001	5001	+	0.0128545	-0.542556	0.161	0.263	1	chrX-64320001-64325001	L6 IT	Distal Intergenic	21	64259096	64259167	72	1	100526647	NR_037364	60905	ENSRNOG00000048143	Mir3573	microRNA 3573
chrX	98620001	98625001	5001	+	0.0134049	-0.540286	0.21	0.327	1	chrX-98620001-98625001	L6 IT	Distal Intergenic	21	98535374	98552478	17105	2	501621	NM_001037216	-67523	ENSRNOG00000023256	Nxf7	nuclear RNA export factor 7
chr5	565001	570001	5001	+	0.0135629	-0.623124	0.117	0.203	1	chr5-565001-570001	L6 IT	Distal Intergenic	5	1274647	1314926	40280	2	316482	NM_001134963	744925	ENSRNOG00000017773	Crispld1	cysteine-rich secretory protein LCCL domain containing 1
chr20	15055001	15060001	5001	+	0.0145882	-0.214067	0.288	0.378	1	chr20-15055001-15060001	L6 IT	Distal Intergenic	20	14002696	14700033	697338	2	690865	NM_001271377	-354968	ENSRNOG00000000606	Pcdh15	protocadherin related 15
chr4	147670001	147675001	5001	+	0.0146307	0.320619	0.302	0.286	1	chr4-147670001-147675001	L6 IT	Distal Intergenic	4	147645995	147647455	1461	1	24448	NM_017018	24006	ENSRNOG00000007420	Hrh1	histamine receptor H 1
chr1	201005001	201010001	5001	+	0.014896	-0.363385	0.205	0.3	1	chr1-201005001-201010001	L6 IT	Intron (NM_001108512/361688, intron 2 of 11)	1	201000444	201049819	49376	1	361688	NM_001108512	4557	ENSRNOG00000016790	Kmt5b	lysine methyltransferase 5B
chr9	9980001	9985001	5001	+	0.0149869	-0.233384	0.229	0.309	1	chr9-9980001-9985001	L6 IT	Distal Intergenic	9	9760355	9900760	140406	1	450235	NM_001007558	219646	ENSRNOG00000050325	Adgre4	adhesion G protein-coupled receptor E4
chr20	46225001	46230001	5001	+	0.015756	-0.632885	0.141	0.24	1	chr20-46225001-46230001	L6 IT	Distal Intergenic	20	46245101	46314055	68955	1	309858	NM_001107637	-15100	ENSRNOG00000000314	Sec63	SEC63 homolog, protein translocation regulator
chr17	51120001	51125001	5001	+	0.0165704	-0.120884	0.254	0.318	1	chr17-51120001-51125001	L6 IT	Distal Intergenic	17	51138846	51261872	123027	2	84481	NM_053421	136871	ENSRNOG00000016391	Arid4b	AT-rich interaction domain 4B
chr1	190595001	190600001	5001	+	0.0166886	-0.128565	0.6	0.728	1	chr1-190595001-190600001	L6 IT	Distal Intergenic	1	190496319	190522762	26444	2	291234	NM_001271366	-72239	ENSRNOG00000028137	Mki67	marker of proliferation Ki-67
chr20	3300001	3305001	5001	+	0.018812	-0.452414	0.137	0.212	1	chr20-3300001-3305001	L6 IT	Promoter	20	3297117	3300776	3660	2	414270	NM_001033985	0	ENSRNOG00000066181	RT1-CE14	RT1 class I, locus CE14
chr13	83485001	83490001	5001	+	0.0196887	-0.685435	0.215	0.332	1	chr13-83485001-83490001	L6 IT	Distal Intergenic	13	83526657	83542552	15896	1	498278	NM_001109075	-36656	ENSRNOG00000034221	Cfap126	cilia and flagella associated protein 126
chr5	107390001	107395001	5001	+	0.0204999	-0.385043	0.332	0.456	1	chr5-107390001-107395001	L6 IT	Distal Intergenic	5	105960873	106086539	125667	2	286973	NM_001302217	-1303462	ENSRNOG00000006853	Elavl2	ELAV like RNA binding protein 2
chr9	9990001	9995001	5001	+	0.0209826	-0.551016	0.273	0.401	1	chr9-9990001-9995001	L6 IT	Distal Intergenic	9	9760355	9900760	140406	1	450235	NM_001007558	229646	ENSRNOG00000050325	Adgre4	adhesion G protein-coupled receptor E4
chr3	2245001	2250001	5001	+	0.0214937	-0.271562	0.307	0.406	1	chr3-2245001-2250001	L6 IT	Distal Intergenic	3	2238027	2239021	995	2	257642	NM_147136	-5980	NA	LOC257642	rRNA promoter binding protein
chr20	3430001	3435001	5001	+	0.0222571	-0.869075	0.117	0.217	1	chr20-3430001-3435001	L6 IT	3' UTR	20	3417866	3436815	18950	2	100188935	NM_001134701	1814	NA	RT1-A	RT1 class I, locus A
chr7	27780001	27785001	5001	+	0.0235366	-0.825748	0.122	0.221	1	chr7-27780001-27785001	L6 IT	Exon (NM_001108743/362871, exon 2 of 4)	7	27768601	27804084	35484	2	362871	NM_001108743	19083	ENSRNOG00000004367	Elk3	ETS transcription factor ELK3
chr1	179875001	179880001	5001	+	0.0239797	-0.68526	0.161	0.267	1	chr1-179875001-179880001	L6 IT	Distal Intergenic	1	179913067	179915467	2401	1	100271845	NM_001145762	-33066	ENSRNOG00000042706	LOC100271845	hypothetical protein LOC100271845
chr5	128645001	128650001	5001	+	0.0246485	-0.605645	0.176	0.281	1	chr5-128645001-128650001	L6 IT	Distal Intergenic	5	128618309	128623131	4823	1	81916	NM_130401	26692	ENSRNOG00000008161	Pdzk1ip1	PDZK1 interacting protein 1
chr4	10355001	10360001	5001	+	0.0251454	-0.671732	0.132	0.226	1	chr4-10355001-10360001	L6 IT	Distal Intergenic	4	10395831	10401543	5713	1	296730	NM_001106573	-35830	ENSRNOG00000009226	Crygn	crystallin, gamma N
chr10	44750001	44755001	5001	+	0.0261231	-0.47495	0.283	0.406	1	chr10-44750001-44755001	L6 IT	Promoter	10	44750703	44765464	14762	1	497914	NM_001127302	0	ENSRNOG00000053961	Med9	mediator complex subunit 9
chr8	96075001	96080001	5001	+	0.0266669	-0.531624	0.176	0.272	1	chr8-96075001-96080001	L6 IT	Distal Intergenic	8	96114249	96116546	2298	1	315904	NM_001271152	-34248	NA	Paqr9	progestin and adipoQ receptor family member 9
chrX	13975001	13980001	5001	+	0.0279131	-0.926772	0.117	0.207	1	chrX-13975001-13980001	L6 IT	Distal Intergenic	21	13917137	13933201	16065	1	102552805	NM_001301646	57864	NA	LOC102552805	uncharacterized LOC102552805
chrX	78765001	78770001	5001	+	0.0287252	0.371455	0.288	0.263	1	chrX-78765001-78770001	L6 IT	Distal Intergenic	21	78204553	78361943	157391	2	24942	NM_017067	-403058	ENSRNOG00000000161	Chm	CHM Rab escort protein
chr19	21935001	21940001	5001	+	0.0308392	-0.786618	0.112	0.203	1	chr19-21935001-21940001	L6 IT	Distal Intergenic	19	21832632	21833570	939	2	291929	NM_001000108	-101431	ENSRNOG00000017868	Or7c19	olfactory receptor family 7 subfamily C member 19
chrX	2010001	2015001	5001	+	0.0325415	-0.312332	0.215	0.295	1	chrX-2010001-2015001	L6 IT	Distal Intergenic	21	1872581	1916704	44124	2	367714	NM_001109012	-93297	ENSRNOG00000025428	Rp2	RP2 activator of ARL3 GTPase
chr19	13755001	13760001	5001	+	0.0325942	-0.748511	0.127	0.221	1	chr19-13755001-13760001	L6 IT	Intron (NM_001014221/363337, intron 1 of 4)	19	13737880	13768161	30282	1	363337	NM_001014221	17121	NA	NA	NA
chrX	13980001	13985001	5001	+	0.0326023	-0.156314	0.283	0.355	1	chrX-13980001-13985001	L6 IT	Distal Intergenic	21	13917137	13933201	16065	1	102552805	NM_001301646	62864	NA	LOC102552805	uncharacterized LOC102552805
chr10	62625001	62630001	5001	+	0.0331808	-0.301136	0.483	0.608	1	chr10-62625001-62630001	L6 IT	Distal Intergenic	10	62608381	62614726	6346	2	25583	NM_013056	-10275	ENSRNOG00000008700	Cryba1	crystallin, beta A1
chr20	3560001	3565001	5001	+	0.0346138	-0.394522	0.176	0.258	1	chr20-3560001-3565001	L6 IT	Promoter	20	3556163	3559417	3255	2	309603	NM_001008832	-584	ENSRNOG00000030712	RT1-CE1	RT1 class I, locus1
chr2	125740001	125745001	5001	+	0.0350438	-0.538354	0.229	0.341	1	chr2-125740001-125745001	L6 IT	Distal Intergenic	2	124764471	124793038	28568	1	361941	NM_001009707	975530	ENSRNOG00000038330	C2h4orf33	similar to human chromosome 4 open reading frame 33
chr16	55360001	55365001	5001	+	0.0356692	-0.125685	0.293	0.364	1	chr16-55360001-55365001	L6 IT	Intron (NM_001370997/58834, intron 2 of 17)	16	55291584	55671439	379856	1	58834	NM_001370997	68417	ENSRNOG00000010780	Dlc1	DLC1 Rho GTPase activating protein
chr1	30900001	30905001	5001	+	0.0391085	-0.149082	0.18	0.23	1	chr1-30900001-30905001	L6 IT	Distal Intergenic	1	30660960	30666378	5419	2	306657	NM_001039505	-233623	ENSRNOG00000012742	Irx2	iroquois homeobox 2
chr19	22965001	22970001	5001	+	0.0394669	-0.754315	0.132	0.226	1	chr19-22965001-22970001	L6 IT	Distal Intergenic	19	23055092	23074372	19281	2	361378	NM_199404	104371	ENSRNOG00000023910	Man2b1	mannosidase, alpha, class 2B, member 1
chr14	51665001	51670001	5001	+	0.03976	0.172806	0.273	0.276	1	chr14-51665001-51670001	L6 IT	Distal Intergenic	14	52475707	52899473	423767	2	360942	NM_001004087	1229472	ENSRNOG00000063828	Pcdh7	protocadherin 7
chr14	3675001	3680001	5001	+	0.0407862	-0.397663	0.176	0.258	1	chr14-3675001-3680001	L6 IT	Distal Intergenic	14	3340465	3345355	4891	1	65050	NM_022956	334536	ENSRNOG00000002117	Barhl2	BarH-like homeobox 2
chr17	1	5001	5001	+	0.0419971	0.212941	0.249	0.263	1	chr17-1-5001	L6 IT	Distal Intergenic	17	33740	34666	927	1	406035	NM_001001122	-28739	ENSRNOG00000067756	Or9s18	olfactory receptor family 9 subfamily S member 18
chr19	22875001	22880001	5001	+	0.0421058	-0.524687	0.293	0.406	1	chr19-22875001-22880001	L6 IT	Distal Intergenic	19	22670710	22712608	41899	2	501232	NM_001024365	-162393	ENSRNOG00000070517	Cesl1	carboxylesterase-like 1
chr15	76365001	76370001	5001	+	0.0424127	-0.204226	0.161	0.217	1	chr15-76365001-76370001	L6 IT	Distal Intergenic	15	76064258	76079445	15188	1	84410	NM_053394	300743	ENSRNOG00000008785	Klf5	KLF transcription factor 5
chr15	43530001	43535001	5001	+	0.043174	-0.771188	0.122	0.212	1	chr15-43530001-43535001	L6 IT	Distal Intergenic	15	43775794	43840672	64879	2	290344	NM_181693	305671	ENSRNOG00000014518	Adam28	ADAM metallopeptidase domain 28
chrX	33490001	33495001	5001	+	0.044255	-0.29767	0.288	0.382	1	chrX-33490001-33495001	L6 IT	Distal Intergenic	21	33843689	33844549	861	1	54256	NM_019308	-348688	ENSRNOG00000069341	Gja6	gap junction protein, alpha 6
chr8	101805001	101810001	5001	+	0.0454105	-0.28569	0.22	0.295	1	chr8-101805001-101810001	L6 IT	Distal Intergenic	8	101704771	101798521	93751	2	363122	NM_001012202	-6480	ENSRNOG00000022999	Ppp2r3a	protein phosphatase 2, regulatory subunit B'', alpha
chr6	41095001	41100001	5001	+	0.0470396	-0.108226	0.346	0.419	1	chr6-41095001-41100001	L6 IT	Distal Intergenic	6	41117433	41194593	77161	1	690450	NM_001191107	-17432	ENSRNOG00000061415	Taf1b	TATA-box binding protein associated factor, RNA polymerase I subunit B
chrX	98615001	98620001	5001	+	0.0480143	-0.14838	0.517	0.618	1	chrX-98615001-98620001	L6 IT	Distal Intergenic	21	98535374	98552478	17105	2	501621	NM_001037216	-62523	ENSRNOG00000023256	Nxf7	nuclear RNA export factor 7
chr18	30100001	30105001	5001	+	0.0494519	-0.592671	0.161	0.253	1	chr18-30100001-30105001	L6 IT	3' UTR	18	30103728	30119307	15580	2	116808	NM_053944	14306	ENSRNOG00000019265	Pcdh12	protocadherin 12
chr1	213660001	213665001	5001	+	0.0497343	-0.557038	0.18	0.276	1	chr1-213660001-213665001	L6 IT	Exon (NM_031036/81666, exon 6 of 7)	1	213716020	213897423	181404	1	309242	NM_001013151	-51019	ENSRNOG00000014840	Gna14	G protein subunit alpha 14
chr4	10320001	10325001	5001	+	0.0499803	-0.309314	0.288	0.382	1	chr4-10320001-10325001	L6 IT	3' UTR	4	10279606	10320088	40483	1	26954	NM_013216	40395	ENSRNOG00000050578	Rheb	Ras homolog, mTORC1 binding
chr6	15030001	15035001	5001	+	0.00046189	1.09539	0.344	0.19	1	chr6-15030001-15035001	OPCs	Distal Intergenic	6	15139071	15180419	41349	1	298757	NM_001100671	-104070	ENSRNOG00000006523	Atl2	atlastin GTPase 2
chr19	51595001	51600001	5001	+	0.000642565	0.61535	0.601	0.435	1	chr19-51595001-51600001	OPCs	Distal Intergenic	19	51552894	51572320	19427	1	361438	NM_001039030	42107	ENSRNOG00000026964	Gas8	growth arrest specific 8
chrX	33470001	33475001	5001	+	0.00119512	-1.55248	0.08	0.208	1	chrX-33470001-33475001	OPCs	Distal Intergenic	21	33843689	33844549	861	1	54256	NM_019308	-368688	ENSRNOG00000069341	Gja6	gap junction protein, alpha 6
chr1	175035001	175040001	5001	+	0.0062249	-0.742244	0.27	0.412	1	chr1-175035001-175040001	OPCs	Distal Intergenic	1	175167933	175198498	30566	1	293448	NM_001006970	-127932	ENSRNOG00000036742	Uqcrc2	ubiquinol cytochrome c reductase core protein 2
chr18	34410001	34415001	5001	+	0.00797926	0.889045	0.301	0.167	1	chr18-34410001-34415001	OPCs	Distal Intergenic	18	34390205	34392797	2593	1	364855	NM_001108889	19796	ENSRNOG00000018842	Pou4f3	POU class 4 homeobox 3
chr14	3675001	3680001	5001	+	0.00951337	-0.877987	0.16	0.292	1	chr14-3675001-3680001	OPCs	Distal Intergenic	14	3340465	3345355	4891	1	65050	NM_022956	334536	ENSRNOG00000002117	Barhl2	BarH-like homeobox 2
chr19	51575001	51580001	5001	+	0.0316167	0.297445	0.718	0.648	1	chr19-51575001-51580001	OPCs	Distal Intergenic	19	51552894	51572320	19427	1	361438	NM_001039030	22107	ENSRNOG00000026964	Gas8	growth arrest specific 8
chr8	123895001	123900001	5001	+	0.0375362	0.834065	0.233	0.144	1	chr8-123895001-123900001	OPCs	Distal Intergenic	8	123752423	123757531	5109	1	117029	NM_053960	142578	ENSRNOG00000049115	Ccr5	C-C motif chemokine receptor 5
chrX	98620001	98625001	5001	+	0.0415645	0.471657	0.282	0.185	1	chrX-98620001-98625001	OPCs	Distal Intergenic	21	98535374	98552478	17105	2	501621	NM_001037216	-67523	ENSRNOG00000023256	Nxf7	nuclear RNA export factor 7
chr1	29370001	29375001	5001	+	0.043269	0.693942	0.202	0.116	1	chr1-29370001-29375001	OPCs	Exon (NM_001011930/292206, exon 10 of 14)	1	29357140	29402078	44939	1	292206	NM_001011930	12861	ENSRNOG00000015810	Trip13	thyroid hormone receptor interactor 13
chr20	3340001	3345001	5001	+	0.00472778	-1.10456	0.19	0.378	1	chr20-3340001-3345001	ECs	Promoter	20	3339493	3342533	3041	2	309600	NM_001008835	0	NA	RT1-CE12	RT1 class I, locus CE12
chrX	33475001	33480001	5001	+	0.00601888	-0.898702	0.27	0.467	1	chrX-33475001-33480001	ECs	Distal Intergenic	21	33843689	33844549	861	1	54256	NM_019308	-363688	ENSRNOG00000069341	Gja6	gap junction protein, alpha 6
chrX	2010001	2015001	5001	+	0.00686519	-1.2438	0.14	0.311	1	chrX-2010001-2015001	ECs	Distal Intergenic	21	1872581	1916704	44124	2	367714	NM_001109012	-93297	ENSRNOG00000025428	Rp2	RP2 activator of ARL3 GTPase
chr1	175035001	175040001	5001	+	0.00858784	-0.565356	0.24	0.407	1	chr1-175035001-175040001	ECs	Distal Intergenic	1	175167933	175198498	30566	1	293448	NM_001006970	-127932	ENSRNOG00000036742	Uqcrc2	ubiquinol cytochrome c reductase core protein 2
chr17	10320001	10325001	5001	+	0.00993765	-0.552089	0.22	0.378	1	chr17-10320001-10325001	ECs	Distal Intergenic	17	10384441	10385517	1077	2	25461	NM_012965	60516	ENSRNOG00000018260	Hrh2	histamine receptor H 2
chr5	59195001	59200001	5001	+	0.0103822	1.24973	0.28	0.133	1	chr5-59195001-59200001	ECs	Distal Intergenic	5	59234179	59243614	9436	1	680021	NM_001113754	-34178	ENSRNOG00000012794	Grhpr	glyoxylate and hydroxypyruvate reductase
chr9	10095001	10100001	5001	+	0.0146644	-1.06227	0.15	0.311	1	chr9-10095001-10100001	ECs	Distal Intergenic	9	9760355	9900760	140406	1	450235	NM_001007558	334646	ENSRNOG00000050325	Adgre4	adhesion G protein-coupled receptor E4
chr19	22965001	22970001	5001	+	0.0146823	-1.04875	0.15	0.311	1	chr19-22965001-22970001	ECs	Distal Intergenic	19	23055092	23074372	19281	2	361378	NM_199404	104371	ENSRNOG00000023910	Man2b1	mannosidase, alpha, class 2B, member 1
chr17	86525001	86530001	5001	+	0.0151871	1.27518	0.26	0.126	1	chr17-86525001-86530001	ECs	Distal Intergenic	17	86279519	86441780	162262	1	85419	NM_053518	245482	ENSRNOG00000058094	Lyst	lysosomal trafficking regulator
chr20	3305001	3310001	5001	+	0.0163038	-0.865009	0.2	0.37	1	chr20-3305001-3310001	ECs	Distal Intergenic	20	3297117	3300776	3660	2	414270	NM_001033985	-4225	ENSRNOG00000066181	RT1-CE14	RT1 class I, locus CE14
chr2	52360001	52365001	5001	+	0.0176388	-1.49974	0.08	0.207	1	chr2-52360001-52365001	ECs	Distal Intergenic	2	52498123	52508408	10286	1	29360	NM_001083911	-133122	ENSRNOG00000053086	Selenop	selenoprotein P
chrX	14190001	14195001	5001	+	0.0201651	-0.736317	0.18	0.333	1	chrX-14190001-14195001	ECs	Distal Intergenic	21	14213727	14222490	8764	2	192208	NM_138854	27489	ENSRNOG00000027767	Slc38a5	solute carrier family 38, member 5
chr20	3405001	3410001	5001	+	0.0214651	-0.596801	0.3	0.474	1	chr20-3405001-3410001	ECs	Exon (NM_012645/24737, exon 3 of 8)	20	3330707	3421371	90665	2	24737	NM_012645	11370	NA	RT1-EC2	RT1 class Ib, locus EC2
chrX	64320001	64325001	5001	+	0.022503	-0.529592	0.15	0.267	1	chrX-64320001-64325001	ECs	Distal Intergenic	21	64259096	64259167	72	1	100526647	NR_037364	60905	ENSRNOG00000048143	Mir3573	microRNA 3573
chr4	10335001	10340001	5001	+	0.0229884	-0.712652	0.24	0.407	1	chr4-10335001-10340001	ECs	Distal Intergenic	4	10279606	10320088	40483	1	26954	NM_013216	55395	ENSRNOG00000050578	Rheb	Ras homolog, mTORC1 binding
chr18	34410001	34415001	5001	+	0.0236449	-1.24676	0.12	0.252	1	chr18-34410001-34415001	ECs	Distal Intergenic	18	34390205	34392797	2593	1	364855	NM_001108889	19796	ENSRNOG00000018842	Pou4f3	POU class 4 homeobox 3
chrX	1	5001	5001	+	0.0245028	-1.16961	0.14	0.281	1	chrX-1-5001	ECs	Distal Intergenic	21	918817	922000	3184	2	314431	NM_001108058	916999	ENSRNOG00000045622	Spaca5	sperm acrosome associated 5
chr20	3320001	3325001	5001	+	0.0266669	-1.15057	0.09	0.215	1	chr20-3320001-3325001	ECs	Distal Intergenic	20	3314984	3318037	3054	2	414790	NM_001008836	-1964	NA	RT1-CE13	RT1 class I, locus CE13
chr20	3325001	3330001	5001	+	0.0359264	-1.2291	0.1	0.222	1	chr20-3325001-3330001	ECs	Distal Intergenic	20	3314984	3318037	3054	2	414790	NM_001008836	-6964	NA	RT1-CE13	RT1 class I, locus CE13
chr9	10035001	10040001	5001	+	0.038914	-1.21818	0.1	0.222	1	chr9-10035001-10040001	ECs	Distal Intergenic	9	9760355	9900760	140406	1	450235	NM_001007558	274646	ENSRNOG00000050325	Adgre4	adhesion G protein-coupled receptor E4
chr4	10340001	10345001	5001	+	0.0398478	-0.460581	0.29	0.437	1	chr4-10340001-10345001	ECs	Distal Intergenic	4	10395831	10401543	5713	1	296730	NM_001106573	-50830	ENSRNOG00000009226	Crygn	crystallin, gamma N
chr4	10360001	10365001	5001	+	0.0425098	-0.718743	0.17	0.304	1	chr4-10360001-10365001	ECs	Distal Intergenic	4	10395831	10401543	5713	1	296730	NM_001106573	-30830	ENSRNOG00000009226	Crygn	crystallin, gamma N
chrX	14200001	14205001	5001	+	0.0434862	-0.876079	0.17	0.311	1	chrX-14200001-14205001	ECs	Distal Intergenic	21	14213727	14222490	8764	2	192208	NM_138854	17489	ENSRNOG00000027767	Slc38a5	solute carrier family 38, member 5
chr3	2215001	2220001	5001	+	0.0495267	-0.35338	0.21	0.311	1	chr3-2215001-2220001	ECs	Distal Intergenic	3	2231807	2233678	1872	1	100861533	NR_046237	-11806	ENSRNOG00000068307	Rn18s	18S ribosomal RNA
chr6	15030001	15035001	5001	+	1.29e-06	1.13273	0.613	0.392	0.676068	chr6-15030001-15035001	L5/6 NP	Distal Intergenic	6	15139071	15180419	41349	1	298757	NM_001100671	-104070	ENSRNOG00000006523	Atl2	atlastin GTPase 2
chr5	59195001	59200001	5001	+	0.000163907	2.09408	0.3	0.088	1	chr5-59195001-59200001	L5/6 NP	Distal Intergenic	5	59234179	59243614	9436	1	680021	NM_001113754	-34178	ENSRNOG00000012794	Grhpr	glyoxylate and hydroxypyruvate reductase
chr20	3505001	3510001	5001	+	0.000334321	-2.09586	0.075	0.304	1	chr20-3505001-3510001	L5/6 NP	Promoter	20	3501452	3504480	3029	2	414783	NM_001008842	-521	NA	RT1-CE4	RT1 class I, locus CE4
chrX	133300001	133305001	5001	+	0.000449734	-0.414708	0.475	0.725	1	chrX-133300001-133305001	L5/6 NP	Distal Intergenic	21	133414028	133415240	1213	2	679038	NM_001100998	110239	ENSRNOG00000045535	Rtl8a	retrotransposon Gag like 8A
chr6	15025001	15030001	5001	+	0.000868654	0.740615	0.525	0.422	1	chr6-15025001-15030001	L5/6 NP	Distal Intergenic	6	15139071	15180419	41349	1	298757	NM_001100671	-109070	ENSRNOG00000006523	Atl2	atlastin GTPase 2
chrX	98630001	98635001	5001	+	0.00236386	-0.497422	0.5	0.745	1	chrX-98630001-98635001	L5/6 NP	Distal Intergenic	21	98535374	98552478	17105	2	501621	NM_001037216	-77523	ENSRNOG00000023256	Nxf7	nuclear RNA export factor 7
chr10	87195001	87200001	5001	+	0.00280344	-0.920079	0.2	0.422	1	chr10-87195001-87200001	L5/6 NP	Distal Intergenic	10	87206049	87222483	16435	1	303566	NM_001017988	-6048	ENSRNOG00000020908	Hrob	homologous recombination factor with OB-fold
chr3	1080001	1085001	5001	+	0.00374404	-1.55275	0.062	0.216	1	chr3-1080001-1085001	L5/6 NP	Distal Intergenic	3	2231807	2233678	1872	1	100861533	NR_046237	-1146806	ENSRNOG00000068307	Rn18s	18S ribosomal RNA
chr3	2225001	2230001	5001	+	0.00577229	-0.329842	0.512	0.716	1	chr3-2225001-2230001	L5/6 NP	Distal Intergenic	3	2231807	2233678	1872	1	100861533	NR_046237	-1806	ENSRNOG00000068307	Rn18s	18S ribosomal RNA
chrX	33465001	33470001	5001	+	0.00620681	-0.750348	0.225	0.422	1	chrX-33465001-33470001	L5/6 NP	Distal Intergenic	21	33843689	33844549	861	1	54256	NM_019308	-373688	ENSRNOG00000069341	Gja6	gap junction protein, alpha 6
chr20	3415001	3420001	5001	+	0.00810604	-1.34316	0.1	0.275	1	chr20-3415001-3420001	L5/6 NP	3' UTR	20	3330707	3421371	90665	2	24737	NM_012645	1370	NA	RT1-EC2	RT1 class Ib, locus EC2
chr15	4725001	4730001	5001	+	0.00884458	-1.66867	0.062	0.216	1	chr15-4725001-4730001	L5/6 NP	Distal Intergenic	15	4659543	4717898	58356	2	364261	NM_001009976	-7103	NA	Spetex2a	Spetex-2A protein
chr4	490001	495001	5001	+	0.0133924	-1.1909	0.075	0.206	1	chr4-490001-495001	L5/6 NP	Distal Intergenic	4	5214602	5219178	4577	2	24498	NM_012589	4724177	ENSRNOG00000010278	Il6	interleukin 6
chr4	76765001	76770001	5001	+	0.0134263	-0.326939	0.35	0.51	1	chr4-76765001-76770001	L5/6 NP	Distal Intergenic	4	76803344	76822245	18902	2	116598	NM_053849	52244	ENSRNOG00000006228	Pdia4	protein disulfide isomerase family A, member 4
chr1	55025001	55030001	5001	+	0.0144444	-1.06428	0.188	0.382	1	chr1-55025001-55030001	L5/6 NP	Distal Intergenic	1	55181023	55189939	8917	2	308212	NM_001107464	159938	ENSRNOG00000022921	Dact2	dishevelled-binding antagonist of beta-catenin 2
chr20	2375001	2380001	5001	+	0.01462	-1.31709	0.112	0.284	1	chr20-2375001-2380001	L5/6 NP	Distal Intergenic	20	2605261	2608909	3649	1	406194	NM_001002821	-225260	ENSRNOG00000062067	RT1-T18	RT1 class Ib, locus T18
chr6	83780001	83785001	5001	+	0.0148448	-0.253328	0.15	0.235	1	chr6-83780001-83785001	L5/6 NP	Distal Intergenic	6	83182499	83231383	48885	2	689296	NM_001109531	-548618	ENSRNOG00000023093	Mis18bp1	MIS18 binding protein 1
chr19	21910001	21915001	5001	+	0.0176488	-0.198275	0.45	0.598	1	chr19-21910001-21915001	L5/6 NP	Distal Intergenic	19	21832632	21833570	939	2	291929	NM_001000108	-76431	ENSRNOG00000017868	Or7c19	olfactory receptor family 7 subfamily C member 19
chr9	10665001	10670001	5001	+	0.0249442	-0.666356	0.188	0.343	1	chr9-10665001-10670001	L5/6 NP	Distal Intergenic	9	10695592	10712323	16732	1	680486	NM_001109414	-25591	ENSRNOG00000023474	Dazl	deleted in azoospermia-like
chr20	3345001	3350001	5001	+	0.0254351	-0.492687	0.125	0.225	1	chr20-3345001-3350001	L5/6 NP	Intron (NM_012645/24737, intron 6 of 6)	20	3339493	3342533	3041	2	309600	NM_001008835	-2468	NA	RT1-CE12	RT1 class I, locus CE12
chrX	33470001	33475001	5001	+	0.0256806	-0.750112	0.238	0.422	1	chrX-33470001-33475001	L5/6 NP	Distal Intergenic	21	33843689	33844549	861	1	54256	NM_019308	-368688	ENSRNOG00000069341	Gja6	gap junction protein, alpha 6
chr5	59190001	59195001	5001	+	0.0256996	1.44162	0.238	0.098	1	chr5-59190001-59195001	L5/6 NP	Distal Intergenic	5	59234179	59243614	9436	1	680021	NM_001113754	-39178	ENSRNOG00000012794	Grhpr	glyoxylate and hydroxypyruvate reductase
chr3	2265001	2270001	5001	+	0.0259565	-0.329434	0.412	0.578	1	chr3-2265001-2270001	L5/6 NP	Distal Intergenic	3	2238027	2239021	995	2	257642	NM_147136	-25980	NA	LOC257642	rRNA promoter binding protein
chr13	83345001	83350001	5001	+	0.0261994	-0.967001	0.15	0.314	1	chr13-83345001-83350001	L5/6 NP	Distal Intergenic	13	83302882	83313278	10397	2	498276	NM_001135992	-31723	ENSRNOG00000046663	LOC498276	Fc gamma receptor II beta
chr3	127260001	127265001	5001	+	0.0266126	-0.261386	0.488	0.657	1	chr3-127260001-127265001	L5/6 NP	Intron (NM_001044243/311468, intron 9 of 12)	3	127176690	127399600	222911	2	311468	NM_001044243	134599	ENSRNOG00000004493	Tasp1	taspase 1
chr10	44750001	44755001	5001	+	0.0274485	0.268759	0.375	0.392	1	chr10-44750001-44755001	L5/6 NP	Promoter	10	44750703	44765464	14762	1	497914	NM_001127302	0	ENSRNOG00000053961	Med9	mediator complex subunit 9
chr6	18195001	18200001	5001	+	0.028689	-0.12373	0.25	0.333	1	chr6-18195001-18200001	L5/6 NP	Distal Intergenic	6	16697829	16870259	172431	2	298744	NM_001169103	-1324742	ENSRNOG00000004208	Crim1	cysteine rich transmembrane BMP regulator 1
chr9	10095001	10100001	5001	+	0.0301323	-0.916521	0.188	0.363	1	chr9-10095001-10100001	L5/6 NP	Distal Intergenic	9	9760355	9900760	140406	1	450235	NM_001007558	334646	ENSRNOG00000050325	Adgre4	adhesion G protein-coupled receptor E4
chr16	34275001	34280001	5001	+	0.0323382	-1.00365	0.088	0.206	1	chr16-34275001-34280001	L5/6 NP	Intron (NM_053724/114516, intron 5 of 9)	16	33986265	34024228	37964	2	79242	NM_024390	-250773	ENSRNOG00000010610	Hpgd	15-hydroxyprostaglandin dehydrogenase
chr17	86520001	86525001	5001	+	0.0334562	-1.00638	0.138	0.294	1	chr17-86520001-86525001	L5/6 NP	Distal Intergenic	17	86279519	86441780	162262	1	85419	NM_053518	240482	ENSRNOG00000058094	Lyst	lysosomal trafficking regulator
chr2	125740001	125745001	5001	+	0.0337653	-0.484327	0.188	0.314	1	chr2-125740001-125745001	L5/6 NP	Distal Intergenic	2	124764471	124793038	28568	1	361941	NM_001009707	975530	ENSRNOG00000038330	C2h4orf33	similar to human chromosome 4 open reading frame 33
chr7	27780001	27785001	5001	+	0.0339439	-0.538956	0.125	0.225	1	chr7-27780001-27785001	L5/6 NP	Exon (NM_001108743/362871, exon 2 of 4)	7	27768601	27804084	35484	2	362871	NM_001108743	19083	ENSRNOG00000004367	Elk3	ETS transcription factor ELK3
chr20	4845001	4850001	5001	+	0.0345052	-0.908409	0.15	0.304	1	chr20-4845001-4850001	L5/6 NP	Promoter	20	4847589	4851320	3732	1	309627	NM_001008830	0	NA	RT1-A3	RT1 class I, locus A3
chr2	52260001	52265001	5001	+	0.0352531	-1.37741	0.075	0.206	1	chr2-52260001-52265001	L5/6 NP	Distal Intergenic	2	52498123	52508408	10286	1	29360	NM_001083911	-233122	ENSRNOG00000053086	Selenop	selenoprotein P
chr16	54200001	54205001	5001	+	0.036329	-1.41488	0.088	0.225	1	chr16-54200001-54205001	L5/6 NP	Intron (NM_001108875/364605, intron 1 of 7)	16	54040340	54040413	74	1	100314072	NR_032106	159661	ENSRNOG00000035589	Mir383	microRNA 383
chr4	10335001	10340001	5001	+	0.0371957	-0.479416	0.3	0.461	1	chr4-10335001-10340001	L5/6 NP	Distal Intergenic	4	10279606	10320088	40483	1	26954	NM_013216	55395	ENSRNOG00000050578	Rheb	Ras homolog, mTORC1 binding
chr4	10325001	10330001	5001	+	0.0393061	-0.133646	0.35	0.451	1	chr4-10325001-10330001	L5/6 NP	Distal Intergenic	4	10279606	10320088	40483	1	26954	NM_013216	45395	ENSRNOG00000050578	Rheb	Ras homolog, mTORC1 binding
chr3	16310001	16315001	5001	+	0.0420904	-0.321051	0.738	0.882	1	chr3-16310001-16315001	L5/6 NP	Distal Intergenic	3	16274918	16284464	9547	2	85256	NM_053494	-25537	ENSRNOG00000022274	Slc2a8	solute carrier family 2 member 8
chr18	34410001	34415001	5001	+	0.0449817	-0.545858	0.2	0.333	1	chr18-34410001-34415001	L5/6 NP	Distal Intergenic	18	34390205	34392797	2593	1	364855	NM_001108889	19796	ENSRNOG00000018842	Pou4f3	POU class 4 homeobox 3
chr13	1	5001	5001	+	0.0453285	-0.258327	0.25	0.363	1	chr13-1-5001	L5/6 NP	Distal Intergenic	13	186423	192592	6170	2	297865	NM_001305281	187591	ENSRNOG00000032307	Dsel	dermatan sulfate epimerase-like
chr10	75245001	75250001	5001	+	0.0454369	-1.13791	0.112	0.255	1	chr10-75245001-75250001	L5/6 NP	Distal Intergenic	10	75158455	75211354	52900	2	690286	NM_001100764	-33647	ENSRNOG00000067479	Hlf	HLF transcription factor, PAR bZIP family member
chr17	10320001	10325001	5001	+	0.0482595	-0.562219	0.188	0.324	1	chr17-10320001-10325001	L5/6 NP	Distal Intergenic	17	10384441	10385517	1077	2	25461	NM_012965	60516	ENSRNOG00000018260	Hrh2	histamine receptor H 2
chr4	92005001	92010001	5001	+	0.0487973	-0.796649	0.25	0.422	1	chr4-92005001-92010001	L5/6 NP	Distal Intergenic	4	92415228	93857174	1441947	1	79220	NM_024379	-405227	ENSRNOG00000006174	Grid2	glutamate ionotropic receptor delta type subunit 2
chr1	55030001	55035001	5001	+	0.0490895	-0.11714	0.312	0.412	1	chr1-55030001-55035001	L5/6 NP	Distal Intergenic	1	55181023	55189939	8917	2	308212	NM_001107464	154938	ENSRNOG00000022921	Dact2	dishevelled-binding antagonist of beta-catenin 2
chr20	3375001	3380001	5001	+	0.049757	-0.117222	0.288	0.373	1	chr20-3375001-3380001	L5/6 NP	Promoter	20	3377284	3380301	3018	2	414792	NM_001008833	300	NA	RT1-CE10	RT1 class I, locus CE10
chr19	51590001	51595001	5001	+	5.08e-05	2.04006	0.864	0.31	1	chr19-51590001-51595001	CRs	Distal Intergenic	19	51552894	51572320	19427	1	361438	NM_001039030	37107	ENSRNOG00000026964	Gas8	growth arrest specific 8
chr15	26780001	26785001	5001	+	0.0014652	12.8684	0.273	0	1	chr15-26780001-26785001	CRs	Distal Intergenic	15	27677286	27697084	19799	2	192275	NM_138910	912083	ENSRNOG00000009090	Dad1	defender against cell death 1
chr8	101805001	101810001	5001	+	0.00266987	3.49853	0.409	0.034	1	chr8-101805001-101810001	CRs	Distal Intergenic	8	101704771	101798521	93751	2	363122	NM_001012202	-6480	ENSRNOG00000022999	Ppp2r3a	protein phosphatase 2, regulatory subunit B'', alpha
chr10	52520001	52525001	5001	+	0.00356369	3.11798	0.455	0.069	1	chr10-52520001-52525001	CRs	Distal Intergenic	10	52495262	52513338	18077	1	287411	NM_001271598	24739	ENSRNOG00000026548	Dhrs7c	dehydrogenase/reductase 7C
chr13	83485001	83490001	5001	+	0.00412532	1.87635	0.5	0.103	1	chr13-83485001-83490001	CRs	Distal Intergenic	13	83526657	83542552	15896	1	498278	NM_001109075	-36656	ENSRNOG00000034221	Cfap126	cilia and flagella associated protein 126
chr15	43540001	43545001	5001	+	0.00430002	12.6859	0.227	0	1	chr15-43540001-43545001	CRs	Distal Intergenic	15	43775794	43840672	64879	2	290344	NM_181693	295671	ENSRNOG00000014518	Adam28	ADAM metallopeptidase domain 28
chr9	13565001	13570001	5001	+	0.00430002	12.9901	0.227	0	1	chr9-13565001-13570001	CRs	Distal Intergenic	9	13588525	13598565	10041	1	301233	NM_001106887	-18524	ENSRNOG00000015402	Guca1a	guanylate cyclase activator 1A
chr15	21530001	21535001	5001	+	0.00430002	13.3684	0.227	0	1	chr15-21530001-21535001	CRs	3' UTR	15	21393262	21535425	142164	1	305835	NM_001107259	136739	ENSRNOG00000012363	Peli2	pellino E3 ubiquitin protein ligase family member 2
chr6	49595001	49600001	5001	+	0.00430002	12.816	0.227	0	1	chr6-49595001-49600001	CRs	Distal Intergenic	6	49565154	49584089	18936	1	366595	NM_001014263	29847	ENSRNOG00000009856	Sypl1	synaptophysin-like 1
chrY	13970001	13975001	5001	+	0.00430002	13.0415	0.227	0	1	chrY-13970001-13975001	CRs	Distal Intergenic	22	1156135	1300943	144809	2	103694559	NM_001329902	-12669058	ENSRNOG00000058664	Usp9y	ubiquitin specific peptidase 9, Y-linked
chr5	128470001	128475001	5001	+	0.00430002	13.0244	0.227	0	1	chr5-128470001-128475001	CRs	Distal Intergenic	5	128445594	128446454	861	2	171302	NM_134339	-23547	ENSRNOG00000007770	Foxe3	forkhead box E3
chr4	136725001	136730001	5001	+	0.00515952	-12.095	0	0.241	1	chr4-136725001-136730001	CRs	Distal Intergenic	4	137355367	137751119	395753	1	27256	NM_013225	-625366	ENSRNOG00000032517	Cntn6	contactin 6
chr2	243310001	243315001	5001	+	0.00515952	-12.917	0	0.241	1	chr2-243310001-243315001	CRs	Distal Intergenic	2	243244959	243267578	22620	2	365963	NM_001012219	-42423	ENSRNOG00000028348	Lhx8	LIM homeobox 8
chr14	3910001	3915001	5001	+	0.00551571	-4.08469	0.045	0.379	1	chr14-3910001-3915001	CRs	Distal Intergenic	14	4030259	4045384	15126	2	305131	NM_001008338	130383	ENSRNOG00000002121	Lrrc8d	leucine rich repeat containing 8 VRAC subunit D
chr6	8975001	8980001	5001	+	0.0107521	-12.6736	0	0.207	1	chr6-8975001-8980001	CRs	Promoter	6	8975136	8978454	3319	1	366542	NM_001191908	0	ENSRNOG00000068029	Six2	SIX homeobox 2
chr19	20065001	20070001	5001	+	0.0107521	-12.686	0	0.207	1	chr19-20065001-20070001	CRs	Distal Intergenic	19	20223054	20273570	50517	1	291921	NM_001305181	-153053	ENSRNOG00000015121	N4bp1	Nedd4 binding protein 1
chr17	68275001	68280001	5001	+	0.0107521	-13.0758	0	0.207	1	chr17-68275001-68280001	CRs	Distal Intergenic	17	68413491	68423838	10348	2	689197	NM_001109529	143837	ENSRNOG00000026690	Kin	Kin17 DNA and RNA binding protein
chr1	53160001	53165001	5001	+	0.0107521	-12.8202	0	0.207	1	chr1-53160001-53165001	CRs	Distal Intergenic	1	53280367	53579596	299230	1	292316	NM_001191619	-115366	ENSRNOG00000052093	Smok2a	sperm motility kinase 2A
chr13	83350001	83355001	5001	+	0.0137994	2.72555	0.318	0.034	1	chr13-83350001-83355001	CRs	Distal Intergenic	13	83302882	83313278	10397	2	498276	NM_001135992	-36723	ENSRNOG00000046663	LOC498276	Fc gamma receptor II beta
chr9	10085001	10090001	5001	+	0.0203411	-2.62815	0.045	0.345	1	chr9-10085001-10090001	CRs	Distal Intergenic	9	9760355	9900760	140406	1	450235	NM_001007558	324646	ENSRNOG00000050325	Adgre4	adhesion G protein-coupled receptor E4
chr3	1070001	1075001	5001	+	0.029685	3.47239	0.273	0.034	1	chr3-1070001-1075001	CRs	Distal Intergenic	3	2231807	2233678	1872	1	100861533	NR_046237	-1156806	ENSRNOG00000068307	Rn18s	18S ribosomal RNA
chr19	51585001	51590001	5001	+	0.0304575	1.72049	0.545	0.207	1	chr19-51585001-51590001	CRs	Distal Intergenic	19	51552894	51572320	19427	1	361438	NM_001039030	32107	ENSRNOG00000026964	Gas8	growth arrest specific 8
chr1	55020001	55025001	5001	+	0.0363049	-1.89552	0.045	0.276	1	chr1-55020001-55025001	CRs	Distal Intergenic	1	54858286	54872201	13916	1	685666	NM_001099465	161715	ENSRNOG00000013671	Vom2r9	vomeronasal 2 receptor, 9
chr19	13765001	13770001	5001	+	0.0374976	2.04331	0.409	0.103	1	chr19-13765001-13770001	CRs	3' UTR	19	13796623	13822112	25490	1	100125372	NM_001103359	-26622	ENSRNOG00000015438	Ces1f	carboxylesterase 1F
chr19	51605001	51610001	5001	+	0.0376132	1.40137	0.591	0.241	1	chr19-51605001-51610001	CRs	Distal Intergenic	19	51552894	51572320	19427	1	361438	NM_001039030	52107	ENSRNOG00000026964	Gas8	growth arrest specific 8
chr4	158435001	158440001	5001	+	0.0448203	2.16283	0.227	0.034	1	chr4-158435001-158440001	CRs	Exon (NM_053889/116669, exon 20 of 52)	4	158360152	158491539	131388	1	116669	NM_053889	74849	ENSRNOG00000019689	Vwf	von Willebrand factor
chrX	98625001	98630001	5001	+	0.047551	-2.24957	0.091	0.379	1	chrX-98625001-98630001	CRs	Distal Intergenic	21	98535374	98552478	17105	2	501621	NM_001037216	-72523	ENSRNOG00000023256	Nxf7	nuclear RNA export factor 7
chr20	4905001	4910001	5001	+	0.0497816	-2.15942	0.091	0.379	1	chr20-4905001-4910001	CRs	Promoter	20	4905394	4908911	3518	1	24973	NM_001008827	0	NA	RT1-A1	RT1 class Ia, locus A1
chr6	15030001	15035001	5001	+	3.92e-18	1.23718	0.254	0.116	2.05e-12	chr6-15030001-15035001	Immature_N	Distal Intergenic	6	15139071	15180419	41349	1	298757	NM_001100671	-104070	ENSRNOG00000006523	Atl2	atlastin GTPase 2
chr6	15025001	15030001	5001	+	1.68e-10	0.963843	0.217	0.123	8.79e-05	chr6-15025001-15030001	Immature_N	Distal Intergenic	6	15139071	15180419	41349	1	298757	NM_001100671	-109070	ENSRNOG00000006523	Atl2	atlastin GTPase 2
chr15	76365001	76370001	5001	+	1.42e-08	0.678915	0.263	0.178	0.00740912	chr15-76365001-76370001	Immature_N	Distal Intergenic	15	76064258	76079445	15188	1	84410	NM_053394	300743	ENSRNOG00000008785	Klf5	KLF transcription factor 5
chr3	127260001	127265001	5001	+	5.82e-07	0.274075	0.496	0.452	0.304455	chr3-127260001-127265001	Immature_N	Intron (NM_001044243/311468, intron 9 of 12)	3	127176690	127399600	222911	2	311468	NM_001044243	134599	ENSRNOG00000004493	Tasp1	taspase 1
chrX	98615001	98620001	5001	+	2.73e-06	-0.414176	0.273	0.369	1	chrX-98615001-98620001	Immature_N	Distal Intergenic	21	98535374	98552478	17105	2	501621	NM_001037216	-62523	ENSRNOG00000023256	Nxf7	nuclear RNA export factor 7
chr5	5825001	5830001	5001	+	6.07e-06	0.265439	0.251	0.236	1	chr5-5825001-5830001	Immature_N	Distal Intergenic	5	5946723	5946806	84	2	102465146	NR_106678	116805	ENSRNOG00000048754	Mir378b	microRNA 378b
chr10	62625001	62630001	5001	+	1.16e-05	-0.233554	0.436	0.528	1	chr10-62625001-62630001	Immature_N	Distal Intergenic	10	62608381	62614726	6346	2	25583	NM_013056	-10275	ENSRNOG00000008700	Cryba1	crystallin, beta A1
chr1	169375001	169380001	5001	+	1.37e-05	0.315231	0.332	0.293	1	chr1-169375001-169380001	Immature_N	Distal Intergenic	1	168993032	169100433	107402	1	293166	NM_001106285	381969	ENSRNOG00000024712	Insc	INSC, spindle orientation adaptor protein
chr1	201005001	201010001	5001	+	1.8e-05	-0.378156	0.201	0.274	1	chr1-201005001-201010001	Immature_N	Intron (NM_001108512/361688, intron 2 of 11)	1	201000444	201049819	49376	1	361688	NM_001108512	4557	ENSRNOG00000016790	Kmt5b	lysine methyltransferase 5B
chr16	76395001	76400001	5001	+	2.19e-05	-0.326742	0.426	0.52	1	chr16-76395001-76400001	Immature_N	Exon (NM_001127301/361181, exon 11 of 20)	16	76356236	76372920	16685	2	25328	NM_012857	-22081	ENSRNOG00000019629	Lamp1	lysosomal-associated membrane protein 1
chr4	165140001	165145001	5001	+	4.19e-05	-0.31742	0.234	0.304	1	chr4-165140001-165145001	Immature_N	Exon (NM_031979/83807, exon 5 of 10)	4	165129758	165153069	23312	2	83807	NM_031979	8068	ENSRNOG00000005480	Ybx3	Y box binding protein 3
chr3	2225001	2230001	5001	+	6.76e-05	-0.344572	0.253	0.331	1	chr3-2225001-2230001	Immature_N	Distal Intergenic	3	2231807	2233678	1872	1	100861533	NR_046237	-1806	ENSRNOG00000068307	Rn18s	18S ribosomal RNA
chrX	98630001	98635001	5001	+	0.0001656	-0.432336	0.216	0.29	1	chrX-98630001-98635001	Immature_N	Distal Intergenic	21	98535374	98552478	17105	2	501621	NM_001037216	-77523	ENSRNOG00000023256	Nxf7	nuclear RNA export factor 7
chr18	37620001	37625001	5001	+	0.000227892	0.228185	0.507	0.463	1	chr18-37620001-37625001	Immature_N	Distal Intergenic	18	36798372	37255038	456667	2	307449	NM_001170534	-364963	ENSRNOG00000011271	Mcc	MCC regulator of WNT signaling pathway
chr3	14415001	14420001	5001	+	0.0002557	-0.20655	0.35	0.42	1	chr3-14415001-14420001	Immature_N	Intron (NM_138914/192348, intron 1 of 15)	3	14316011	14424226	108216	2	192348	NM_138914	4225	ENSRNOG00000008258	Fnbp1	formin binding protein 1
chrX	98610001	98615001	5001	+	0.000313883	-0.39429	0.155	0.214	1	chrX-98610001-98615001	Immature_N	Distal Intergenic	21	98535374	98552478	17105	2	501621	NM_001037216	-57523	ENSRNOG00000023256	Nxf7	nuclear RNA export factor 7
chr14	104880001	104885001	5001	+	0.000524534	0.464734	0.218	0.169	1	chr14-104880001-104885001	Immature_N	Distal Intergenic	14	104720754	104728181	7428	2	360994	NM_001025016	-151820	ENSRNOG00000070799	Chac2	ChaC glutathione specific gamma-glutamylcyclotransferase 2
chr16	55360001	55365001	5001	+	0.00120461	-0.138667	0.264	0.307	1	chr16-55360001-55365001	Immature_N	Intron (NM_001370997/58834, intron 2 of 17)	16	55291584	55671439	379856	1	58834	NM_001370997	68417	ENSRNOG00000010780	Dlc1	DLC1 Rho GTPase activating protein
chrX	78765001	78770001	5001	+	0.0012814	0.388359	0.239	0.195	1	chrX-78765001-78770001	Immature_N	Distal Intergenic	21	78204553	78361943	157391	2	24942	NM_017067	-403058	ENSRNOG00000000161	Chm	CHM Rab escort protein
chr10	44750001	44755001	5001	+	0.00183475	0.268531	0.294	0.263	1	chr10-44750001-44755001	Immature_N	Promoter	10	44750703	44765464	14762	1	497914	NM_001127302	0	ENSRNOG00000053961	Med9	mediator complex subunit 9
chr10	87195001	87200001	5001	+	0.00184801	-0.293722	0.179	0.229	1	chr10-87195001-87200001	Immature_N	Distal Intergenic	10	87206049	87222483	16435	1	303566	NM_001017988	-6048	ENSRNOG00000020908	Hrob	homologous recombination factor with OB-fold
chrX	64320001	64325001	5001	+	0.00190481	-0.231962	0.188	0.233	1	chrX-64320001-64325001	Immature_N	Distal Intergenic	21	64259096	64259167	72	1	100526647	NR_037364	60905	ENSRNOG00000048143	Mir3573	microRNA 3573
chr17	10320001	10325001	5001	+	0.00211671	-0.233018	0.249	0.304	1	chr17-10320001-10325001	Immature_N	Distal Intergenic	17	10384441	10385517	1077	2	25461	NM_012965	60516	ENSRNOG00000018260	Hrh2	histamine receptor H 2
chr10	36355001	36360001	5001	+	0.0021552	0.232951	0.375	0.34	1	chr10-36355001-36360001	Immature_N	Promoter	10	36358110	36377864	19755	1	24672	NM_017039	0	ENSRNOG00000005389	Ppp2ca	protein phosphatase 2 catalytic subunit alpha
chr8	57295001	57300001	5001	+	0.00236352	-0.384608	0.168	0.223	1	chr8-57295001-57300001	Immature_N	3' UTR	8	57317161	57327538	10378	2	315696	NM_001127488	27537	ENSRNOG00000017382	Snx33	sorting nexin 33
chr3	2265001	2270001	5001	+	0.00356672	-0.138701	0.196	0.233	1	chr3-2265001-2270001	Immature_N	Distal Intergenic	3	2238027	2239021	995	2	257642	NM_147136	-25980	NA	LOC257642	rRNA promoter binding protein
chr18	1	5001	5001	+	0.0036984	0.42243	0.204	0.16	1	chr18-1-5001	Immature_N	Distal Intergenic	18	70201	96630	26430	2	286986	NM_173320	91629	ENSRNOG00000022955	Vom2r75	vomeronasal 2 receptor, 75
chr19	13770001	13775001	5001	+	0.00370569	-0.157091	0.227	0.27	1	chr19-13770001-13775001	Immature_N	Distal Intergenic	19	13796623	13822112	25490	1	100125372	NM_001103359	-21622	ENSRNOG00000015438	Ces1f	carboxylesterase 1F
chr1	181225001	181230001	5001	+	0.00447497	0.357056	0.223	0.185	1	chr1-181225001-181230001	Immature_N	Distal Intergenic	1	181238459	181271930	33472	1	293488	NM_001114502	-8458	ENSRNOG00000019245	Sgf29	SAGA complex associated factor 29
chr6	18190001	18195001	5001	+	0.00471182	0.164917	0.314	0.302	1	chr6-18190001-18195001	Immature_N	Distal Intergenic	6	16697829	16870259	172431	2	298744	NM_001169103	-1319742	ENSRNOG00000004208	Crim1	cysteine rich transmembrane BMP regulator 1
chr6	41095001	41100001	5001	+	0.00574391	0.172283	0.315	0.3	1	chr6-41095001-41100001	Immature_N	Distal Intergenic	6	41117433	41194593	77161	1	690450	NM_001191107	-17432	ENSRNOG00000061415	Taf1b	TATA-box binding protein associated factor, RNA polymerase I subunit B
chrX	133300001	133305001	5001	+	0.00647042	-0.314621	0.174	0.223	1	chrX-133300001-133305001	Immature_N	Distal Intergenic	21	133414028	133415240	1213	2	679038	NM_001100998	110239	ENSRNOG00000045535	Rtl8a	retrotransposon Gag like 8A
chr1	47800001	47805001	5001	+	0.00870057	-0.154054	0.188	0.223	1	chr1-47800001-47805001	Immature_N	Distal Intergenic	1	47829062	47836744	7683	2	24818	NM_012670	31743	ENSRNOG00000014160	Tcp1	t-complex 1
chr10	107205001	107210001	5001	+	0.0109142	0.18479	0.2	0.191	1	chr10-107205001-107210001	Immature_N	Distal Intergenic	10	106963880	106977875	13996	1	316842	NM_001014104	241121	ENSRNOG00000046202	Metrnl	meteorin-like, glial cell differentiation regulator
chr19	21405001	21410001	5001	+	0.0133421	-0.319494	0.165	0.209	1	chr19-21405001-21410001	Immature_N	Exon (NM_001107417/307757, exon 7 of 9)	19	21344572	21414319	69748	1	307757	NM_001107417	60429	ENSRNOG00000016245	Neto2	neuropilin and tolloid like 2
chr12	46635001	46640001	5001	+	0.0187783	0.242569	0.204	0.185	1	chr12-46635001-46640001	Immature_N	Distal Intergenic	12	46575004	46578873	3870	1	363931	NM_001135840	59997	ENSRNOG00000062521	Gtpbp6	GTP binding protein 6 (putative)
chr19	21910001	21915001	5001	+	0.0209161	-0.162316	0.184	0.218	1	chr19-21910001-21915001	Immature_N	Distal Intergenic	19	21832632	21833570	939	2	291929	NM_001000108	-76431	ENSRNOG00000017868	Or7c19	olfactory receptor family 7 subfamily C member 19
chr10	91860001	91865001	5001	+	0.0327362	-0.31189	0.165	0.207	1	chr10-91860001-91865001	Immature_N	Promoter	10	91761798	91862074	100277	2	303614	NM_001107061	0	ENSRNOG00000014623	Smurf2	SMAD specific E3 ubiquitin protein ligase 2
chr3	47150001	47155001	5001	+	0.0383981	0.289071	0.221	0.189	1	chr3-47150001-47155001	Immature_N	Exon (NM_138850/192203, exon 21 of 26)	3	47113914	47122929	9016	2	24952	NM_012707	-27072	ENSRNOG00000005498	Gcg	glucagon
chr4	127375001	127380001	5001	+	0.045889	0.125925	0.327	0.317	1	chr4-127375001-127380001	Immature_N	Distal Intergenic	4	127274472	127275699	1228	1	687056	NM_001134996	100529	ENSRNOG00000065327	LOC687056	hypothetical protein LOC687056
chr20	15055001	15060001	5001	+	0.046066	0.123356	0.269	0.262	1	chr20-15055001-15060001	Immature_N	Distal Intergenic	20	14002696	14700033	697338	2	690865	NM_001271377	-354968	ENSRNOG00000000606	Pcdh15	protocadherin related 15
chr6	15025001	15030001	5001	+	2.45e-16	1.28747	0.543	0.253	1.28e-10	chr6-15025001-15030001	inMGE	Distal Intergenic	6	15139071	15180419	41349	1	298757	NM_001100671	-109070	ENSRNOG00000006523	Atl2	atlastin GTPase 2
chr6	15030001	15035001	5001	+	5.15e-12	0.977754	0.571	0.339	2.69e-06	chr6-15030001-15035001	inMGE	Distal Intergenic	6	15139071	15180419	41349	1	298757	NM_001100671	-104070	ENSRNOG00000006523	Atl2	atlastin GTPase 2
chr5	59195001	59200001	5001	+	2.1e-09	1.64056	0.264	0.094	0.00109946	chr5-59195001-59200001	inMGE	Distal Intergenic	5	59234179	59243614	9436	1	680021	NM_001113754	-34178	ENSRNOG00000012794	Grhpr	glyoxylate and hydroxypyruvate reductase
chr18	1	5001	5001	+	0.000331954	0.658948	0.375	0.266	1	chr18-1-5001	inMGE	Distal Intergenic	18	70201	96630	26430	2	286986	NM_173320	91629	ENSRNOG00000022955	Vom2r75	vomeronasal 2 receptor, 75
chr14	3895001	3900001	5001	+	0.00250872	-0.752718	0.159	0.237	1	chr14-3895001-3900001	inMGE	Distal Intergenic	14	4030259	4045384	15126	2	305131	NM_001008338	145383	ENSRNOG00000002121	Lrrc8d	leucine rich repeat containing 8 VRAC subunit D
chr1	175035001	175040001	5001	+	0.00284859	-0.57012	0.284	0.387	1	chr1-175035001-175040001	inMGE	Distal Intergenic	1	175167933	175198498	30566	1	293448	NM_001006970	-127932	ENSRNOG00000036742	Uqcrc2	ubiquinol cytochrome c reductase core protein 2
chr15	76365001	76370001	5001	+	0.00524975	0.633457	0.259	0.188	1	chr15-76365001-76370001	inMGE	Distal Intergenic	15	76064258	76079445	15188	1	84410	NM_053394	300743	ENSRNOG00000008785	Klf5	KLF transcription factor 5
chr10	38295001	38300001	5001	+	0.00699461	-0.60769	0.207	0.285	1	chr10-38295001-38300001	inMGE	Distal Intergenic	10	38243095	38271989	28895	1	360526	NM_001108275	51906	ENSRNOG00000033663	P4ha2	prolyl 4-hydroxylase subunit alpha 2
chr15	95610001	95615001	5001	+	0.00723808	0.568083	0.327	0.223	1	chr15-95610001-95615001	inMGE	Exon (NM_133411/170924, exon 20 of 31)	15	95542311	95774272	231962	2	170924	NM_133411	159271	ENSRNOG00000010064	Abcc4	ATP binding cassette subfamily C member 4
chr10	91860001	91865001	5001	+	0.0124327	-0.427279	0.33	0.435	1	chr10-91860001-91865001	inMGE	Promoter	10	91761798	91862074	100277	2	303614	NM_001107061	0	ENSRNOG00000014623	Smurf2	SMAD specific E3 ubiquitin protein ligase 2
chr20	3320001	3325001	5001	+	0.0152688	-0.726372	0.125	0.204	1	chr20-3320001-3325001	inMGE	Distal Intergenic	20	3314984	3318037	3054	2	414790	NM_001008836	-1964	NA	RT1-CE13	RT1 class I, locus CE13
chr2	52255001	52260001	5001	+	0.0182364	-0.691619	0.142	0.218	1	chr2-52255001-52260001	inMGE	Distal Intergenic	2	52498123	52508408	10286	1	29360	NM_001083911	-238122	ENSRNOG00000053086	Selenop	selenoprotein P
chr4	1545001	1550001	5001	+	0.0214611	0.59958	0.21	0.134	1	chr4-1545001-1550001	inMGE	Distal Intergenic	4	5214602	5219178	4577	2	24498	NM_012589	3669177	ENSRNOG00000010278	Il6	interleukin 6
chr1	95125001	95130001	5001	+	0.0288913	-0.268161	0.619	0.694	1	chr1-95125001-95130001	inMGE	Exon (NM_001100690/308572, exon 12 of 42)	1	95096266	95158836	62571	2	308572	NM_001100690	28835	ENSRNOG00000020014	Myh14	myosin heavy chain 14
chrX	98615001	98620001	5001	+	0.0294406	-0.20069	0.608	0.702	1	chrX-98615001-98620001	inMGE	Distal Intergenic	21	98535374	98552478	17105	2	501621	NM_001037216	-62523	ENSRNOG00000023256	Nxf7	nuclear RNA export factor 7
chr19	51585001	51590001	5001	+	0.0295977	0.259189	0.534	0.489	1	chr19-51585001-51590001	inMGE	Distal Intergenic	19	51552894	51572320	19427	1	361438	NM_001039030	32107	ENSRNOG00000026964	Gas8	growth arrest specific 8
chr10	36355001	36360001	5001	+	0.0347866	0.238439	0.48	0.452	1	chr10-36355001-36360001	inMGE	Promoter	10	36358110	36377864	19755	1	24672	NM_017039	0	ENSRNOG00000005389	Ppp2ca	protein phosphatase 2 catalytic subunit alpha
chr19	22870001	22875001	5001	+	0.0392913	-0.575131	0.136	0.207	1	chr19-22870001-22875001	inMGE	Distal Intergenic	19	22670710	22712608	41899	2	501232	NM_001024365	-157393	ENSRNOG00000070517	Cesl1	carboxylesterase-like 1
chr20	1	5001	5001	+	0.0404007	0.647738	0.202	0.134	1	chr20-1-5001	inMGE	Distal Intergenic	20	58014	72100	14087	1	686288	NM_001101012	-53013	ENSRNOG00000062411	LOC686288	similar to olfactory receptor Olr1668
chr9	10005001	10010001	5001	+	0.0433885	-0.422153	0.281	0.363	1	chr9-10005001-10010001	inMGE	Distal Intergenic	9	9760355	9900760	140406	1	450235	NM_001007558	244646	ENSRNOG00000050325	Adgre4	adhesion G protein-coupled receptor E4
chr4	10365001	10370001	5001	+	0.0472772	-0.18534	0.205	0.255	1	chr4-10365001-10370001	inMGE	Distal Intergenic	4	10395831	10401543	5713	1	296730	NM_001106573	-25830	ENSRNOG00000009226	Crygn	crystallin, gamma N
chr5	59190001	59195001	5001	+	0.0491606	0.591938	0.205	0.145	1	chr5-59190001-59195001	inMGE	Distal Intergenic	5	59234179	59243614	9436	1	680021	NM_001113754	-39178	ENSRNOG00000012794	Grhpr	glyoxylate and hydroxypyruvate reductase

## Sheet: H3K27me3_Excit-N_de-peaks
Supplementary Table 6b. H3K27me3 Differential Peaks in Excitatory Neurons
seqnames	start	end	width	strand	p_val	avg_log2FC	pct.1	pct.2	p_val_adj	locus	annotation	geneChr	geneStart	geneEnd	geneLength	geneStrand	geneId	transcriptId	distanceToTSS	ENSEMBL	SYMBOL	GENENAME
chr6	15030001	15035001	5001	+	8.76883e-149	1.10538	0.573	0.337	4.58567e-143	chr6-15030001-15035001	Distal Intergenic	6	15139071	15180419	41349	1	298757	NM_001100671	-104070	ENSRNOG00000006523	Atl2	atlastin GTPase 2
chr6	15025001	15030001	5001	+	2.52825e-131	1.1273	0.556	0.31	1.32215e-125	chr6-15025001-15030001	Distal Intergenic	6	15139071	15180419	41349	1	298757	NM_001100671	-109070	ENSRNOG00000006523	Atl2	atlastin GTPase 2
chr5	59195001	59200001	5001	+	8.52548e-33	1.07332	0.212	0.109	4.45842e-27	chr5-59195001-59200001	Distal Intergenic	5	59234179	59243614	9436	1	680021	NM_001113754	-34178	ENSRNOG00000012794	Grhpr	glyoxylate and hydroxypyruvate reductase
chr19	51575001	51580001	5001	+	2.09094e-26	0.184078	0.703	0.7	1.09346e-20	chr19-51575001-51580001	Distal Intergenic	19	51552894	51572320	19427	1	361438	NM_001039030	22107	ENSRNOG00000026964	Gas8	growth arrest specific 8
chr10	38295001	38300001	5001	+	3.90982e-22	-0.711905	0.174	0.279	2.04465e-16	chr10-38295001-38300001	Distal Intergenic	10	38243095	38271989	28895	1	360526	NM_001108275	51906	ENSRNOG00000033663	P4ha2	prolyl 4-hydroxylase subunit alpha 2
chr1	175035001	175040001	5001	+	5.18516e-21	-0.518488	0.262	0.377	2.71159e-15	chr1-175035001-175040001	Distal Intergenic	1	175167933	175198498	30566	1	293448	NM_001006970	-127932	ENSRNOG00000036742	Uqcrc2	ubiquinol cytochrome c reductase core protein 2
chr14	3895001	3900001	5001	+	2.87381e-18	-0.641038	0.157	0.249	1.50287e-12	chr14-3895001-3900001	Distal Intergenic	14	4030259	4045384	15126	2	305131	NM_001008338	145383	ENSRNOG00000002121	Lrrc8d	leucine rich repeat containing 8 VRAC subunit D
chrX	20001	25001	5001	+	1.37852e-17	0.685859	0.222	0.147	7.20902e-12	chrX-20001-25001	Distal Intergenic	21	918817	922000	3184	2	314431	NM_001108058	896999	ENSRNOG00000045622	Spaca5	sperm acrosome associated 5
chrX	33475001	33480001	5001	+	5.65963e-16	-0.3042	0.334	0.43	2.95971e-10	chrX-33475001-33480001	Distal Intergenic	21	33843689	33844549	861	1	54256	NM_019308	-363688	ENSRNOG00000069341	Gja6	gap junction protein, alpha 6
chr19	51605001	51610001	5001	+	9.21146e-15	0.109113	0.508	0.518	4.81715e-09	chr19-51605001-51610001	Distal Intergenic	19	51552894	51572320	19427	1	361438	NM_001039030	52107	ENSRNOG00000026964	Gas8	growth arrest specific 8
chr19	51585001	51590001	5001	+	2.13493e-14	0.135989	0.498	0.498	1.11647e-08	chr19-51585001-51590001	Distal Intergenic	19	51552894	51572320	19427	1	361438	NM_001039030	32107	ENSRNOG00000026964	Gas8	growth arrest specific 8
chr10	91860001	91865001	5001	+	1.20862e-13	-0.352518	0.319	0.413	6.32052e-08	chr10-91860001-91865001	Promoter	10	91761798	91862074	100277	2	303614	NM_001107061	0	ENSRNOG00000014623	Smurf2	SMAD specific E3 ubiquitin protein ligase 2
chr1	165450001	165455001	5001	+	1.6128e-13	-0.147871	0.4	0.472	8.43418e-08	chr1-165450001-165455001	Distal Intergenic	1	165181433	165193583	12151	2	361628	NM_001017374	-256418	ENSRNOG00000017158	Eif4g2	eukaryotic translation initiation factor 4, gamma 2
chrX	14200001	14205001	5001	+	5.89073e-13	-0.143611	0.354	0.418	3.08057e-07	chrX-14200001-14205001	Distal Intergenic	21	14213727	14222490	8764	2	192208	NM_138854	17489	ENSRNOG00000027767	Slc38a5	solute carrier family 38, member 5
chr1	221985001	221990001	5001	+	1.73174e-12	-0.347007	0.238	0.314	9.05619e-07	chr1-221985001-221990001	Exon (NM_001012743/309419, exon 11 of 15)	1	221874007	221897518	23512	2	499335	NM_001191952	-87483	ENSRNOG00000015213	Fxn	frataxin
chr3	14415001	14420001	5001	+	2.70746e-12	-0.164825	0.375	0.448	1.41587e-06	chr3-14415001-14420001	Intron (NM_138914/192348, intron 1 of 15)	3	14316011	14424226	108216	2	192348	NM_138914	4225	ENSRNOG00000008258	Fnbp1	formin binding protein 1
chr1	95125001	95130001	5001	+	3.51494e-12	-0.177034	0.6	0.688	1.83814e-06	chr1-95125001-95130001	Exon (NM_001100690/308572, exon 12 of 42)	1	95096266	95158836	62571	2	308572	NM_001100690	28835	ENSRNOG00000020014	Myh14	myosin heavy chain 14
chr9	10660001	10665001	5001	+	1.41965e-11	-0.282291	0.205	0.265	7.42406e-06	chr9-10660001-10665001	Distal Intergenic	9	10695592	10712323	16732	1	680486	NM_001109414	-30591	ENSRNOG00000023474	Dazl	deleted in azoospermia-like
chr19	22485001	22490001	5001	+	2.30508e-11	-0.118228	0.38	0.438	1.20544e-05	chr19-22485001-22490001	Distal Intergenic	19	22560770	22592353	31584	1	291863	NM_001013889	-70769	ENSRNOG00000015519	LOC291863	carboxylesterase-like
chr3	2240001	2245001	5001	+	3.54819e-11	-0.105478	0.47	0.535	1.85553e-05	chr3-2240001-2245001	Promoter	3	2238027	2239021	995	2	257642	NM_147136	-980	NA	LOC257642	rRNA promoter binding protein
chr19	51595001	51600001	5001	+	4.21719e-11	0.159498	0.537	0.52	2.20539e-05	chr19-51595001-51600001	Distal Intergenic	19	51552894	51572320	19427	1	361438	NM_001039030	42107	ENSRNOG00000026964	Gas8	growth arrest specific 8
chr18	31800001	31805001	5001	+	4.32263e-11	-0.359626	0.232	0.307	2.26053e-05	chr18-31800001-31805001	Distal Intergenic	18	31654218	31656486	2269	1	291615	NM_001106151	145783	ENSRNOG00000014527	Pabpc2	poly(A) binding protein, cytoplasmic 2
chr3	2260001	2265001	5001	+	5.76951e-11	-0.359438	0.25	0.328	3.01718e-05	chr3-2260001-2265001	Distal Intergenic	3	2238027	2239021	995	2	257642	NM_147136	-20980	NA	LOC257642	rRNA promoter binding protein
chr10	62625001	62630001	5001	+	7.89117e-11	-0.10854	0.492	0.561	4.1267e-05	chr10-62625001-62630001	Distal Intergenic	10	62608381	62614726	6346	2	25583	NM_013056	-10275	ENSRNOG00000008700	Cryba1	crystallin, beta A1
chr1	201005001	201010001	5001	+	8.29384e-11	-0.251064	0.194	0.249	4.33728e-05	chr1-201005001-201010001	Intron (NM_001108512/361688, intron 2 of 11)	1	201000444	201049819	49376	1	361688	NM_001108512	4557	ENSRNOG00000016790	Kmt5b	lysine methyltransferase 5B
chr9	10060001	10065001	5001	+	8.91793e-11	-0.192742	0.292	0.354	4.66365e-05	chr9-10060001-10065001	Distal Intergenic	9	9760355	9900760	140406	1	450235	NM_001007558	299646	ENSRNOG00000050325	Adgre4	adhesion G protein-coupled receptor E4
chr3	2245001	2250001	5001	+	1.04613e-10	-0.166911	0.29	0.345	5.47076e-05	chr3-2245001-2250001	Distal Intergenic	3	2238027	2239021	995	2	257642	NM_147136	-5980	NA	LOC257642	rRNA promoter binding protein
chr19	51600001	51605001	5001	+	1.0651e-10	0.107963	0.515	0.518	5.56994e-05	chr19-51600001-51605001	Distal Intergenic	19	51552894	51572320	19427	1	361438	NM_001039030	47107	ENSRNOG00000026964	Gas8	growth arrest specific 8
chr14	3900001	3905001	5001	+	1.82016e-10	-0.355818	0.173	0.232	9.51859e-05	chr14-3900001-3905001	Distal Intergenic	14	4030259	4045384	15126	2	305131	NM_001008338	140383	ENSRNOG00000002121	Lrrc8d	leucine rich repeat containing 8 VRAC subunit D
chr16	76395001	76400001	5001	+	2.34425e-10	-0.201252	0.496	0.58	0.000122593	chr16-76395001-76400001	Exon (NM_001127301/361181, exon 11 of 20)	16	76356236	76372920	16685	2	25328	NM_012857	-22081	ENSRNOG00000019629	Lamp1	lysosomal-associated membrane protein 1
chr9	9980001	9985001	5001	+	2.45527e-10	-0.313411	0.224	0.29	0.000128399	chr9-9980001-9985001	Distal Intergenic	9	9760355	9900760	140406	1	450235	NM_001007558	219646	ENSRNOG00000050325	Adgre4	adhesion G protein-coupled receptor E4
chr13	83475001	83480001	5001	+	2.64417e-10	-0.16679	0.241	0.289	0.000138277	chr13-83475001-83480001	Distal Intergenic	13	83526657	83542552	15896	1	498278	NM_001109075	-46656	ENSRNOG00000034221	Cfap126	cilia and flagella associated protein 126
chr7	27780001	27785001	5001	+	2.78368e-10	-0.479875	0.146	0.209	0.000145573	chr7-27780001-27785001	Exon (NM_001108743/362871, exon 2 of 4)	7	27768601	27804084	35484	2	362871	NM_001108743	19083	ENSRNOG00000004367	Elk3	ETS transcription factor ELK3
chr14	46235001	46240001	5001	+	2.8663e-10	-0.433433	0.179	0.246	0.000149893	chr14-46235001-46240001	Distal Intergenic	14	46718760	46917154	198395	1	305367	NM_001107216	-478759	ENSRNOG00000056826	Arap2	ArfGAP with RhoGAP domain, ankyrin repeat and PH domain 2
chr20	4870001	4875001	5001	+	3.59977e-10	-0.213704	0.213	0.264	0.000188251	chr20-4870001-4875001	Promoter	20	4871012	4874537	3526	1	24974	NM_001008829	0	NA	RT1-A2	RT1 class Ia, locus A2
chr19	21915001	21920001	5001	+	5.43338e-10	-0.122699	0.482	0.549	0.00028414	chr19-21915001-21920001	Distal Intergenic	19	21832632	21833570	939	2	291929	NM_001000108	-81431	ENSRNOG00000017868	Or7c19	olfactory receptor family 7 subfamily C member 19
chr17	51120001	51125001	5001	+	5.4578e-10	-0.144933	0.257	0.303	0.000285417	chr17-51120001-51125001	Distal Intergenic	17	51138846	51261872	123027	2	84481	NM_053421	136871	ENSRNOG00000016391	Arid4b	AT-rich interaction domain 4B
chr9	9985001	9990001	5001	+	5.81509e-10	-0.246486	0.353	0.43	0.000304101	chr9-9985001-9990001	Distal Intergenic	9	9760355	9900760	140406	1	450235	NM_001007558	224646	ENSRNOG00000050325	Adgre4	adhesion G protein-coupled receptor E4
chr19	21920001	21925001	5001	+	1.04401e-09	-0.150931	0.413	0.479	0.000545967	chr19-21920001-21925001	Distal Intergenic	19	21832632	21833570	939	2	291929	NM_001000108	-86431	ENSRNOG00000017868	Or7c19	olfactory receptor family 7 subfamily C member 19
chr1	55055001	55060001	5001	+	1.16027e-09	-0.174865	0.175	0.213	0.000606763	chr1-55055001-55060001	Distal Intergenic	1	55181023	55189939	8917	2	308212	NM_001107464	129938	ENSRNOG00000022921	Dact2	dishevelled-binding antagonist of beta-catenin 2
chr15	43520001	43525001	5001	+	1.24589e-09	-0.385662	0.169	0.229	0.00065154	chr15-43520001-43525001	Distal Intergenic	15	43775794	43840672	64879	2	290344	NM_181693	315671	ENSRNOG00000014518	Adam28	ADAM metallopeptidase domain 28
chr16	55360001	55365001	5001	+	1.28438e-09	-0.171991	0.292	0.35	0.000671671	chr16-55360001-55365001	Intron (NM_001370997/58834, intron 2 of 17)	16	55291584	55671439	379856	1	58834	NM_001370997	68417	ENSRNOG00000010780	Dlc1	DLC1 Rho GTPase activating protein
chr20	3305001	3310001	5001	+	1.35376e-09	-0.216465	0.238	0.292	0.000707954	chr20-3305001-3310001	Distal Intergenic	20	3297117	3300776	3660	2	414270	NM_001033985	-4225	ENSRNOG00000066181	RT1-CE14	RT1 class I, locus CE14
chr17	80880001	80885001	5001	+	1.35695e-09	-0.234756	0.262	0.324	0.000709617	chr17-80880001-80885001	Intron (NM_001012162/361285, intron 9 of 22)	17	80822586	80949349	126764	1	361285	NM_001012162	57415	ENSRNOG00000022249	Mllt10	MLLT10, histone lysine methyltransferase DOT1L cofactor
chr4	170405001	170410001	5001	+	1.89239e-09	-0.192887	0.192	0.234	0.00098963	chr4-170405001-170410001	Intron (NM_001376935/312812, intron 17 of 20)	4	170388378	170486873	98496	2	312812	NM_001376935	76872	ENSRNOG00000007047	Eps8	epidermal growth factor receptor pathway substrate 8
chr17	1	5001	5001	+	2.16888e-09	-0.111012	0.282	0.328	0.00113422	chr17-1-5001	Distal Intergenic	17	33740	34666	927	1	406035	NM_001001122	-28739	ENSRNOG00000067756	Or9s18	olfactory receptor family 9 subfamily S member 18
chr9	10095001	10100001	5001	+	2.52419e-09	-0.219148	0.28	0.341	0.00132003	chr9-10095001-10100001	Distal Intergenic	9	9760355	9900760	140406	1	450235	NM_001007558	334646	ENSRNOG00000050325	Adgre4	adhesion G protein-coupled receptor E4
chrX	78765001	78770001	5001	+	2.69117e-09	-0.116301	0.249	0.29	0.00140735	chrX-78765001-78770001	Distal Intergenic	21	78204553	78361943	157391	2	24942	NM_017067	-403058	ENSRNOG00000000161	Chm	CHM Rab escort protein
chr20	15055001	15060001	5001	+	2.70277e-09	-0.173858	0.289	0.344	0.00141342	chr20-15055001-15060001	Distal Intergenic	20	14002696	14700033	697338	2	690865	NM_001271377	-354968	ENSRNOG00000000606	Pcdh15	protocadherin related 15
chr17	30980001	30985001	5001	+	4.41619e-09	-0.204416	0.43	0.506	0.00230946	chr17-30980001-30985001	Exon (NM_199085/291085, exon 4 of 7)	17	30970958	30989695	18738	1	291085	NM_199085	9043	ENSRNOG00000017962	Serpinb6a	serpin family B member 6A
chr1	55015001	55020001	5001	+	6.12344e-09	-0.278507	0.217	0.275	0.00320227	chr1-55015001-55020001	Distal Intergenic	1	54858286	54872201	13916	1	685666	NM_001099465	156715	ENSRNOG00000013671	Vom2r9	vomeronasal 2 receptor, 9
chr7	12375001	12380001	5001	+	6.65393e-09	-0.112867	0.32	0.368	0.00347968	chr7-12375001-12380001	Distal Intergenic	7	12358509	12359465	957	2	299553	NM_001001379	-15536	ENSRNOG00000064446	Olr1090	olfactory receptor 1090
chr20	3340001	3345001	5001	+	8.55468e-09	-0.30957	0.224	0.287	0.00447369	chr20-3340001-3345001	Promoter	20	3339493	3342533	3041	2	309600	NM_001008835	0	NA	RT1-CE12	RT1 class I, locus CE12
chrX	33470001	33475001	5001	+	1.04863e-08	-0.202221	0.225	0.274	0.00548383	chrX-33470001-33475001	Distal Intergenic	21	33843689	33844549	861	1	54256	NM_019308	-368688	ENSRNOG00000069341	Gja6	gap junction protein, alpha 6
chr18	30100001	30105001	5001	+	1.78048e-08	-0.351493	0.158	0.21	0.00931105	chr18-30100001-30105001	3' UTR	18	30103728	30119307	15580	2	116808	NM_053944	14306	ENSRNOG00000019265	Pcdh12	protocadherin 12
chr19	22960001	22965001	5001	+	1.91727e-08	-0.214366	0.229	0.279	0.0100264	chr19-22960001-22965001	Distal Intergenic	19	23055092	23074372	19281	2	361378	NM_199404	109371	ENSRNOG00000023910	Man2b1	mannosidase, alpha, class 2B, member 1
chrX	98625001	98630001	5001	+	2.31831e-08	-0.254468	0.253	0.312	0.0121236	chrX-98625001-98630001	Distal Intergenic	21	98535374	98552478	17105	2	501621	NM_001037216	-72523	ENSRNOG00000023256	Nxf7	nuclear RNA export factor 7
chr9	9970001	9975001	5001	+	2.36858e-08	-0.277302	0.22	0.277	0.0123865	chr9-9970001-9975001	Distal Intergenic	9	9760355	9900760	140406	1	450235	NM_001007558	209646	ENSRNOG00000050325	Adgre4	adhesion G protein-coupled receptor E4
chr15	63680001	63685001	5001	+	2.87889e-08	-0.238582	0.198	0.245	0.0150552	chr15-63680001-63685001	Distal Intergenic	15	63341268	63476097	134830	1	306066	NM_001012043	338733	ENSRNOG00000009034	Tdrd3	tudor domain containing 3
chr1	55030001	55035001	5001	+	3.09832e-08	-0.195448	0.325	0.386	0.0162027	chr1-55030001-55035001	Distal Intergenic	1	55181023	55189939	8917	2	308212	NM_001107464	154938	ENSRNOG00000022921	Dact2	dishevelled-binding antagonist of beta-catenin 2
chr14	3890001	3895001	5001	+	3.5002e-08	-0.186381	0.214	0.257	0.0183043	chr14-3890001-3895001	Distal Intergenic	14	4030259	4045384	15126	2	305131	NM_001008338	150383	ENSRNOG00000002121	Lrrc8d	leucine rich repeat containing 8 VRAC subunit D
chr15	43525001	43530001	5001	+	3.63589e-08	-0.263321	0.182	0.229	0.0190139	chr15-43525001-43530001	Distal Intergenic	15	43775794	43840672	64879	2	290344	NM_181693	310671	ENSRNOG00000014518	Adam28	ADAM metallopeptidase domain 28
chr19	22390001	22395001	5001	+	3.79131e-08	-0.200611	0.246	0.297	0.0198267	chr19-22390001-22395001	Distal Intergenic	19	22560770	22592353	31584	1	291863	NM_001013889	-165769	ENSRNOG00000015519	LOC291863	carboxylesterase-like
chrX	98610001	98615001	5001	+	3.86058e-08	-0.144114	0.408	0.47	0.020189	chrX-98610001-98615001	Distal Intergenic	21	98535374	98552478	17105	2	501621	NM_001037216	-57523	ENSRNOG00000023256	Nxf7	nuclear RNA export factor 7
chr10	87195001	87200001	5001	+	4.47037e-08	-0.168863	0.258	0.307	0.0233779	chr10-87195001-87200001	Distal Intergenic	10	87206049	87222483	16435	1	303566	NM_001017988	-6048	ENSRNOG00000020908	Hrob	homologous recombination factor with OB-fold
chrX	14190001	14195001	5001	+	5.24251e-08	-0.102517	0.363	0.411	0.0274158	chrX-14190001-14195001	Distal Intergenic	21	14213727	14222490	8764	2	192208	NM_138854	27489	ENSRNOG00000027767	Slc38a5	solute carrier family 38, member 5
chr20	3555001	3560001	5001	+	5.34615e-08	-0.283078	0.2	0.253	0.0279578	chr20-3555001-3560001	Promoter	20	3556163	3559417	3255	2	309603	NM_001008832	0	ENSRNOG00000030712	RT1-CE1	RT1 class I, locus1
chr4	136725001	136730001	5001	+	5.34878e-08	-0.19765	0.239	0.288	0.0279716	chr4-136725001-136730001	Distal Intergenic	4	137355367	137751119	395753	1	27256	NM_013225	-625366	ENSRNOG00000032517	Cntn6	contactin 6
chr19	13770001	13775001	5001	+	5.89987e-08	-0.101585	0.481	0.539	0.0308535	chr19-13770001-13775001	Distal Intergenic	19	13796623	13822112	25490	1	100125372	NM_001103359	-21622	ENSRNOG00000015438	Ces1f	carboxylesterase 1F
chrX	5001	10001	5001	+	8.50831e-08	-0.158637	0.273	0.32	0.0444944	chrX-5001-10001	Distal Intergenic	21	918817	922000	3184	2	314431	NM_001108058	911999	ENSRNOG00000045622	Spaca5	sperm acrosome associated 5
chr16	34715001	34720001	5001	+	1.72202e-07	-0.194478	0.165	0.2	0.0900536	chr16-34715001-34720001	Intron (NM_053724/114516, intron 5 of 9)	16	34205431	34848332	642902	2	114516	NM_053724	128331	ENSRNOG00000049792	Glra3	glycine receptor, alpha 3
chr5	128645001	128650001	5001	+	1.93486e-07	-0.269022	0.201	0.252	0.101184	chr5-128645001-128650001	Distal Intergenic	5	128618309	128623131	4823	1	81916	NM_130401	26692	ENSRNOG00000008161	Pdzk1ip1	PDZK1 interacting protein 1
chr4	10365001	10370001	5001	+	2.31722e-07	-0.13774	0.21	0.245	0.12118	chr4-10365001-10370001	Distal Intergenic	4	10395831	10401543	5713	1	296730	NM_001106573	-25830	ENSRNOG00000009226	Crygn	crystallin, gamma N
chrX	33480001	33485001	5001	+	2.5675e-07	-0.238013	0.177	0.219	0.134268	chrX-33480001-33485001	Distal Intergenic	21	33843689	33844549	861	1	54256	NM_019308	-358688	ENSRNOG00000069341	Gja6	gap junction protein, alpha 6
chr19	13755001	13760001	5001	+	2.8615e-07	-0.177043	0.211	0.251	0.149643	chr19-13755001-13760001	Intron (NM_001014221/363337, intron 1 of 4)	19	13737880	13768161	30282	1	363337	NM_001014221	17121	NA	NA	NA
chrX	98620001	98625001	5001	+	3.07553e-07	-0.161672	0.298	0.348	0.160835	chrX-98620001-98625001	Distal Intergenic	21	98535374	98552478	17105	2	501621	NM_001037216	-67523	ENSRNOG00000023256	Nxf7	nuclear RNA export factor 7
chrX	71860001	71865001	5001	+	3.50374e-07	-0.279574	0.199	0.25	0.183229	chrX-71860001-71865001	Distal Intergenic	21	72033486	72046977	13492	1	302378	NM_001106940	-168485	ENSRNOG00000002428	Lpar4	lysophosphatidic acid receptor 4
chr4	10345001	10350001	5001	+	3.67131e-07	-0.101229	0.271	0.307	0.191992	chr4-10345001-10350001	Distal Intergenic	4	10395831	10401543	5713	1	296730	NM_001106573	-45830	ENSRNOG00000009226	Crygn	crystallin, gamma N
chrX	13980001	13985001	5001	+	3.83415e-07	-0.223394	0.274	0.331	0.200508	chrX-13980001-13985001	Distal Intergenic	21	13917137	13933201	16065	1	102552805	NM_001301646	62864	NA	LOC102552805	uncharacterized LOC102552805
chr19	13760001	13765001	5001	+	3.87024e-07	-0.143735	0.267	0.31	0.202395	chr19-13760001-13765001	Intron (NM_001014221/363337, intron 1 of 4)	19	13737880	13768161	30282	1	363337	NM_001014221	22121	NA	NA	NA
chr9	9990001	9995001	5001	+	4.95049e-07	-0.154488	0.324	0.375	0.258887	chr9-9990001-9995001	Distal Intergenic	9	9760355	9900760	140406	1	450235	NM_001007558	229646	ENSRNOG00000050325	Adgre4	adhesion G protein-coupled receptor E4
chr4	745001	750001	5001	+	6.21535e-07	0.108619	0.215	0.215	0.325033	chr4-745001-750001	Distal Intergenic	4	5214602	5219178	4577	2	24498	NM_012589	4469177	ENSRNOG00000010278	Il6	interleukin 6
chr4	10355001	10360001	5001	+	6.2767e-07	-0.107051	0.187	0.215	0.328242	chr4-10355001-10360001	Distal Intergenic	4	10395831	10401543	5713	1	296730	NM_001106573	-35830	ENSRNOG00000009226	Crygn	crystallin, gamma N
chr9	2895001	2900001	5001	+	6.31619e-07	-0.362319	0.162	0.213	0.330306	chr9-2895001-2900001	Distal Intergenic	9	2505897	2553420	47524	1	301137	NM_001099504	389104	ENSRNOG00000047337	Vom2r79	vomeronasal 2 receptor, 79
chr1	24360001	24365001	5001	+	6.42664e-07	-0.243441	0.185	0.229	0.336083	chr1-24360001-24365001	Intron (NM_021666/59299, intron 1 of 38)	1	23955651	24410413	454763	2	59299	NM_021666	45412	ENSRNOG00000012609	Trdn	triadin
chrX	98630001	98635001	5001	+	7.10505e-07	-0.147186	0.496	0.56	0.37156	chrX-98630001-98635001	Distal Intergenic	21	98535374	98552478	17105	2	501621	NM_001037216	-77523	ENSRNOG00000023256	Nxf7	nuclear RNA export factor 7
chr8	38215001	38220001	5001	+	8.03071e-07	-0.288346	0.178	0.225	0.419968	chr8-38215001-38220001	Distal Intergenic	8	38302857	38303789	933	1	302087	NM_001000488	-82856	ENSRNOG00000067825	Or8b101d	olfactory receptor family 8 subfamily B member 101D
chr9	21175001	21180001	5001	+	8.14252e-07	-0.107736	0.677	0.738	0.425815	chr9-21175001-21180001	Distal Intergenic	9	20880380	20883895	3516	2	641658	NM_001037534	-291106	NA	Defb17	defensin beta 17
chr3	142860001	142865001	5001	+	9.35108e-07	-0.273062	0.18	0.226	0.489016	chr3-142860001-142865001	Exon (NM_145721/252827, exon 6 of 18)	3	142838081	142872669	34589	2	252827	NM_145721	7668	ENSRNOG00000015696	Cdk5rap1	CDK5 regulatory subunit associated protein 1
chr3	2220001	2225001	5001	+	1.10476e-06	-0.119604	0.377	0.426	0.577737	chr3-2220001-2225001	Distal Intergenic	3	2231807	2233678	1872	1	100861533	NR_046237	-6806	ENSRNOG00000068307	Rn18s	18S ribosomal RNA
chr8	38210001	38215001	5001	+	1.17647e-06	-0.207634	0.179	0.218	0.615235	chr8-38210001-38215001	Distal Intergenic	8	38302857	38303789	933	1	302087	NM_001000488	-87856	ENSRNOG00000067825	Or8b101d	olfactory receptor family 8 subfamily B member 101D
chr1	55025001	55030001	5001	+	1.20691e-06	-0.218126	0.212	0.257	0.631157	chr1-55025001-55030001	Distal Intergenic	1	55181023	55189939	8917	2	308212	NM_001107464	159938	ENSRNOG00000022921	Dact2	dishevelled-binding antagonist of beta-catenin 2
chrX	98605001	98610001	5001	+	1.32528e-06	-0.117459	0.282	0.321	0.693057	chrX-98605001-98610001	Distal Intergenic	21	98535374	98552478	17105	2	501621	NM_001037216	-52523	ENSRNOG00000023256	Nxf7	nuclear RNA export factor 7
chr1	160465001	160470001	5001	+	1.34997e-06	-0.176054	0.203	0.241	0.70597	chr1-160465001-160470001	Distal Intergenic	1	160458552	160459502	951	2	405392	NM_001001018	-5499	ENSRNOG00000066657	Or2ag19b	olfactory receptor family 2 subfamily AG member 19B
chr9	10115001	10120001	5001	+	1.85783e-06	-0.195924	0.292	0.346	0.971557	chr9-10115001-10120001	Distal Intergenic	9	9760355	9900760	140406	1	450235	NM_001007558	354646	ENSRNOG00000050325	Adgre4	adhesion G protein-coupled receptor E4
chr9	10665001	10670001	5001	+	1.99135e-06	-0.259062	0.239	0.293	1	chr9-10665001-10670001	Distal Intergenic	9	10695592	10712323	16732	1	680486	NM_001109414	-25591	ENSRNOG00000023474	Dazl	deleted in azoospermia-like
chr20	3540001	3545001	5001	+	2.21902e-06	-0.12946	0.273	0.314	1	chr20-3540001-3545001	Promoter	20	3538853	3541777	2925	2	414779	NM_001008840	0	ENSRNOG00000047706	RT1-CE2	RT1 class I, locus CE2
chr20	3405001	3410001	5001	+	3.46505e-06	-0.107629	0.278	0.315	1	chr20-3405001-3410001	Exon (NM_012645/24737, exon 3 of 8)	20	3330707	3421371	90665	2	24737	NM_012645	11370	NA	RT1-EC2	RT1 class Ib, locus EC2
chr20	4905001	4910001	5001	+	3.55011e-06	-0.103038	0.26	0.294	1	chr20-4905001-4910001	Promoter	20	4905394	4908911	3518	1	24973	NM_001008827	0	NA	RT1-A1	RT1 class Ia, locus A1
chr15	65400001	65405001	5001	+	3.59721e-06	-0.227001	0.233	0.282	1	chr15-65400001-65405001	Distal Intergenic	15	64425534	64431790	6257	2	306081	NM_001107280	-968211	ENSRNOG00000013306	Pcdh20	protocadherin 20
chr14	3910001	3915001	5001	+	4.59766e-06	-0.191049	0.279	0.329	1	chr14-3910001-3915001	Distal Intergenic	14	4030259	4045384	15126	2	305131	NM_001008338	130383	ENSRNOG00000002121	Lrrc8d	leucine rich repeat containing 8 VRAC subunit D
chr3	161185001	161190001	5001	+	4.84365e-06	-0.126148	0.298	0.34	1	chr3-161185001-161190001	Intron (NM_001191744/296409, intron 2 of 6)	3	161208038	161237687	29650	1	296410	NM_001033890	-18037	ENSRNOG00000005083	Rtfdc1	replication termination factor 2 domain containing 1
chr9	10005001	10010001	5001	+	5.37263e-06	-0.173176	0.26	0.305	1	chr9-10005001-10010001	Distal Intergenic	9	9760355	9900760	140406	1	450235	NM_001007558	244646	ENSRNOG00000050325	Adgre4	adhesion G protein-coupled receptor E4
chrX	64320001	64325001	5001	+	5.62933e-06	-0.105068	0.18	0.208	1	chrX-64320001-64325001	Distal Intergenic	21	64259096	64259167	72	1	100526647	NR_037364	60905	ENSRNOG00000048143	Mir3573	microRNA 3573
chr9	10015001	10020001	5001	+	6.00295e-06	-0.151309	0.235	0.273	1	chr9-10015001-10020001	Distal Intergenic	9	9760355	9900760	140406	1	450235	NM_001007558	254646	ENSRNOG00000050325	Adgre4	adhesion G protein-coupled receptor E4
chr20	11040001	11045001	5001	+	6.59494e-06	-0.143249	0.334	0.382	1	chr20-11040001-11045001	Exon (NM_001013238/365548, exon 2 of 6)	20	11030020	11047282	17263	2	365548	NM_001013238	2281	ENSRNOG00000001223	Pttg1ip	PTTG1 interacting protein
chr1	55070001	55075001	5001	+	6.59873e-06	-0.184818	0.19	0.226	1	chr1-55070001-55075001	Distal Intergenic	1	55181023	55189939	8917	2	308212	NM_001107464	114938	ENSRNOG00000022921	Dact2	dishevelled-binding antagonist of beta-catenin 2
chrX	1	5001	5001	+	6.83365e-06	-0.10278	0.34	0.382	1	chrX-1-5001	Distal Intergenic	21	918817	922000	3184	2	314431	NM_001108058	916999	ENSRNOG00000045622	Spaca5	sperm acrosome associated 5
chrX	33485001	33490001	5001	+	7.48565e-06	-0.159898	0.186	0.218	1	chrX-33485001-33490001	Distal Intergenic	21	33843689	33844549	861	1	54256	NM_019308	-353688	ENSRNOG00000069341	Gja6	gap junction protein, alpha 6
chr5	154585001	154590001	5001	+	7.76218e-06	-0.108439	0.176	0.201	1	chr5-154585001-154590001	Intron (NM_001014070/313672, intron 1 of 7)	5	154427295	154778909	351615	2	313672	NM_001014070	188908	ENSRNOG00000014322	Kazn	kazrin, periplakin interacting protein
chr13	83485001	83490001	5001	+	7.90555e-06	-0.115511	0.242	0.276	1	chr13-83485001-83490001	Distal Intergenic	13	83526657	83542552	15896	1	498278	NM_001109075	-36656	ENSRNOG00000034221	Cfap126	cilia and flagella associated protein 126
chr19	22875001	22880001	5001	+	8.472e-06	-0.175269	0.304	0.355	1	chr19-22875001-22880001	Distal Intergenic	19	22670710	22712608	41899	2	501232	NM_001024365	-162393	ENSRNOG00000070517	Cesl1	carboxylesterase-like 1
chr19	22870001	22875001	5001	+	8.48373e-06	-0.154873	0.192	0.224	1	chr19-22870001-22875001	Distal Intergenic	19	22670710	22712608	41899	2	501232	NM_001024365	-157393	ENSRNOG00000070517	Cesl1	carboxylesterase-like 1
chr9	10100001	10105001	5001	+	8.52154e-06	-0.164048	0.207	0.243	1	chr9-10100001-10105001	Distal Intergenic	9	9760355	9900760	140406	1	450235	NM_001007558	339646	ENSRNOG00000050325	Adgre4	adhesion G protein-coupled receptor E4
chr8	57295001	57300001	5001	+	8.78556e-06	-0.109389	0.177	0.204	1	chr8-57295001-57300001	3' UTR	8	57317161	57327538	10378	2	315696	NM_001127488	27537	ENSRNOG00000017382	Snx33	sorting nexin 33
chr3	2575001	2580001	5001	+	8.95094e-06	-0.165291	0.22	0.258	1	chr3-2575001-2580001	Distal Intergenic	3	2238027	2239021	995	2	257642	NM_147136	-335980	NA	LOC257642	rRNA promoter binding protein
chr1	213660001	213665001	5001	+	9.21549e-06	-0.162096	0.198	0.233	1	chr1-213660001-213665001	Exon (NM_031036/81666, exon 6 of 7)	1	213716020	213897423	181404	1	309242	NM_001013151	-51019	ENSRNOG00000014840	Gna14	G protein subunit alpha 14
chrY	8610001	8615001	5001	+	9.49171e-06	-0.262497	0.187	0.232	1	chrY-8610001-8615001	Distal Intergenic	22	1156135	1300943	144809	2	103694559	NM_001329902	-7309058	ENSRNOG00000058664	Usp9y	ubiquitin specific peptidase 9, Y-linked
chr1	53260001	53265001	5001	+	1.04436e-05	-0.249802	0.167	0.206	1	chr1-53260001-53265001	Distal Intergenic	1	53280367	53579596	299230	1	292316	NM_001191619	-15366	ENSRNOG00000052093	Smok2a	sperm motility kinase 2A
chr1	30900001	30905001	5001	+	1.3098e-05	-0.213876	0.186	0.225	1	chr1-30900001-30905001	Distal Intergenic	1	30660960	30666378	5419	2	306657	NM_001039505	-233623	ENSRNOG00000012742	Irx2	iroquois homeobox 2
chrX	14195001	14200001	5001	+	1.79427e-05	-0.118154	0.263	0.298	1	chrX-14195001-14200001	Distal Intergenic	21	14213727	14222490	8764	2	192208	NM_138854	22489	ENSRNOG00000027767	Slc38a5	solute carrier family 38, member 5
chr14	3675001	3680001	5001	+	2.0337e-05	-0.140909	0.183	0.213	1	chr14-3675001-3680001	Distal Intergenic	14	3340465	3345355	4891	1	65050	NM_022956	334536	ENSRNOG00000002117	Barhl2	BarH-like homeobox 2
chr9	10055001	10060001	5001	+	2.31334e-05	-0.13727	0.214	0.247	1	chr9-10055001-10060001	Distal Intergenic	9	9760355	9900760	140406	1	450235	NM_001007558	294646	ENSRNOG00000050325	Adgre4	adhesion G protein-coupled receptor E4
chrX	2010001	2015001	5001	+	3.50176e-05	-0.171213	0.23	0.269	1	chrX-2010001-2015001	Distal Intergenic	21	1872581	1916704	44124	2	367714	NM_001109012	-93297	ENSRNOG00000025428	Rp2	RP2 activator of ARL3 GTPase
chrX	28600001	28605001	5001	+	3.69644e-05	-0.172774	0.178	0.209	1	chrX-28600001-28605001	Distal Intergenic	21	28259806	28278641	18836	2	363462	NM_001007756	-321360	ENSRNOG00000029038	Gemin8	gem (nuclear organelle) associated protein 8
chr4	595001	600001	5001	+	4.41927e-05	0.153388	0.237	0.226	1	chr4-595001-600001	Distal Intergenic	4	5214602	5219178	4577	2	24498	NM_012589	4619177	ENSRNOG00000010278	Il6	interleukin 6
chr14	3885001	3890001	5001	+	6.61051e-05	-0.270377	0.166	0.206	1	chr14-3885001-3890001	Distal Intergenic	14	4030259	4045384	15126	2	305131	NM_001008338	155383	ENSRNOG00000002121	Lrrc8d	leucine rich repeat containing 8 VRAC subunit D
chr1	181225001	181230001	5001	+	0.000119524	-0.12892	0.232	0.265	1	chr1-181225001-181230001	Distal Intergenic	1	181238459	181271930	33472	1	293488	NM_001114502	-8458	ENSRNOG00000019245	Sgf29	SAGA complex associated factor 29
chr2	184465001	184470001	5001	+	0.000124491	-0.112548	0.179	0.204	1	chr2-184465001-184470001	Distal Intergenic	2	184408136	184445560	37425	2	362003	NM_001139486	-19441	ENSRNOG00000000095	Gpr89b	G protein-coupled receptor 89B
chr20	3410001	3415001	5001	+	0.000158236	-0.172573	0.172	0.202	1	chr20-3410001-3415001	Intron (NM_012645/24737, intron 2 of 6)	20	3330707	3421371	90665	2	24737	NM_012645	6370	NA	RT1-EC2	RT1 class Ib, locus EC2
chr9	10030001	10035001	5001	+	0.000249325	-0.139091	0.187	0.215	1	chr9-10030001-10035001	Distal Intergenic	9	9760355	9900760	140406	1	450235	NM_001007558	269646	ENSRNOG00000050325	Adgre4	adhesion G protein-coupled receptor E4
chr2	125740001	125745001	5001	+	0.000253843	-0.180577	0.229	0.267	1	chr2-125740001-125745001	Distal Intergenic	2	124764471	124793038	28568	1	361941	NM_001009707	975530	ENSRNOG00000038330	C2h4orf33	similar to human chromosome 4 open reading frame 33
chr3	16310001	16315001	5001	+	0.000290662	0.114368	0.681	0.716	1	chr3-16310001-16315001	Distal Intergenic	3	16274918	16284464	9547	2	85256	NM_053494	-25537	ENSRNOG00000022274	Slc2a8	solute carrier family 2 member 8
chr19	22965001	22970001	5001	+	0.000328872	-0.232479	0.187	0.225	1	chr19-22965001-22970001	Distal Intergenic	19	23055092	23074372	19281	2	361378	NM_199404	104371	ENSRNOG00000023910	Man2b1	mannosidase, alpha, class 2B, member 1
chr9	10120001	10125001	5001	+	0.000442778	-0.205221	0.195	0.231	1	chr9-10120001-10125001	Distal Intergenic	9	9760355	9900760	140406	1	450235	NM_001007558	359646	ENSRNOG00000050325	Adgre4	adhesion G protein-coupled receptor E4
chr9	10085001	10090001	5001	+	0.000516435	-0.131258	0.234	0.266	1	chr9-10085001-10090001	Distal Intergenic	9	9760355	9900760	140406	1	450235	NM_001007558	324646	ENSRNOG00000050325	Adgre4	adhesion G protein-coupled receptor E4
chr20	3460001	3465001	5001	+	0.000566794	-0.189259	0.228	0.266	1	chr20-3460001-3465001	Promoter	20	3460979	3461929	951	2	415073	NR_002155	0	NA	RT1-CE6	RT1 class I, locus CE6
chr1	55060001	55065001	5001	+	0.000569416	-0.186956	0.17	0.201	1	chr1-55060001-55065001	Distal Intergenic	1	55181023	55189939	8917	2	308212	NM_001107464	124938	ENSRNOG00000022921	Dact2	dishevelled-binding antagonist of beta-catenin 2
chr13	62670001	62675001	5001	+	0.000697681	-0.110724	0.264	0.295	1	chr13-62670001-62675001	Exon (NM_001271292/289094, exon 83 of 115)	13	62487257	62504119	16863	2	289104	NM_001105962	-165882	ENSRNOG00000002385	Prg4	proteoglycan 4
chr14	3905001	3910001	5001	+	0.000884631	-0.157971	0.281	0.32	1	chr14-3905001-3910001	Distal Intergenic	14	4030259	4045384	15126	2	305131	NM_001008338	135383	ENSRNOG00000002121	Lrrc8d	leucine rich repeat containing 8 VRAC subunit D
chr19	51610001	51615001	5001	+	0.00131511	0.199797	0.267	0.241	1	chr19-51610001-51615001	Distal Intergenic	19	51552894	51572320	19427	1	361438	NM_001039030	57107	ENSRNOG00000026964	Gas8	growth arrest specific 8
chrX	33465001	33470001	5001	+	0.00148554	-0.112488	0.182	0.205	1	chrX-33465001-33470001	Distal Intergenic	21	33843689	33844549	861	1	54256	NM_019308	-373688	ENSRNOG00000069341	Gja6	gap junction protein, alpha 6
chr20	3375001	3380001	5001	+	0.00186665	-0.104197	0.222	0.247	1	chr20-3375001-3380001	Promoter	20	3377284	3380301	3018	2	414792	NM_001008833	300	NA	RT1-CE10	RT1 class I, locus CE10
chr20	3310001	3315001	5001	+	0.00561447	-0.164853	0.193	0.221	1	chr20-3310001-3315001	Exon (NM_001008836/414790, exon 7 of 7)	20	3314984	3318037	3054	2	414790	NM_001008836	3036	NA	RT1-CE13	RT1 class I, locus CE13

## Sheet: H3K27me3_Inhib-N_de-peaks
Supplementary Table 6c. H3K27me3 Differential Peaks in Inhibitory Neurons
seqnames	start	end	width	strand	p_val	avg_log2FC	pct.1	pct.2	p_val_adj	locus	annotation	geneChr	geneStart	geneEnd	geneLength	geneStrand	geneId	transcriptId	distanceToTSS	ENSEMBL	SYMBOL	GENENAME
chr6	15025001	15030001	5001	+	4.35977e-40	1.16503	0.54	0.287	2.27995e-34	chr6-15025001-15030001	Distal Intergenic	6	15139071	15180419	41349	1	298757	NM_001100671	-109070	ENSRNOG00000006523	Atl2	atlastin GTPase 2
chr6	15030001	15035001	5001	+	2.98615e-29	0.897305	0.546	0.351	1.56162e-23	chr6-15030001-15035001	Distal Intergenic	6	15139071	15180419	41349	1	298757	NM_001100671	-104070	ENSRNOG00000006523	Atl2	atlastin GTPase 2
chr5	59195001	59200001	5001	+	8.5365e-11	1.08177	0.204	0.107	4.46418e-05	chr5-59195001-59200001	Distal Intergenic	5	59234179	59243614	9436	1	680021	NM_001113754	-34178	ENSRNOG00000012794	Grhpr	glyoxylate and hydroxypyruvate reductase
chr20	3320001	3325001	5001	+	3.49357e-07	-0.724207	0.131	0.223	0.182697	chr20-3320001-3325001	Distal Intergenic	20	3314984	3318037	3054	2	414790	NM_001008836	-1964	NA	RT1-CE13	RT1 class I, locus CE13
chr19	51605001	51610001	5001	+	3.68498e-05	0.17238	0.532	0.521	1	chr19-51605001-51610001	Distal Intergenic	19	51552894	51572320	19427	1	361438	NM_001039030	52107	ENSRNOG00000026964	Gas8	growth arrest specific 8
chr16	76395001	76400001	5001	+	6.63487e-05	-0.101704	0.488	0.581	1	chr16-76395001-76400001	Exon (NM_001127301/361181, exon 11 of 20)	16	76356236	76372920	16685	2	25328	NM_012857	-22081	ENSRNOG00000019629	Lamp1	lysosomal-associated membrane protein 1
chr11	8665001	8670001	5001	+	6.86115e-05	-0.609471	0.131	0.204	1	chr11-8665001-8670001	Distal Intergenic	11	8734862	9000226	265365	1	288333	NM_001100502	-64861	ENSRNOG00000051232	Gbe1	1,4-alpha-glucan branching enzyme 1
chr1	175035001	175040001	5001	+	8.48393e-05	-0.451612	0.269	0.353	1	chr1-175035001-175040001	Distal Intergenic	1	175167933	175198498	30566	1	293448	NM_001006970	-127932	ENSRNOG00000036742	Uqcrc2	ubiquinol cytochrome c reductase core protein 2
chr10	38295001	38300001	5001	+	9.09667e-05	-0.543434	0.188	0.267	1	chr10-38295001-38300001	Distal Intergenic	10	38243095	38271989	28895	1	360526	NM_001108275	51906	ENSRNOG00000033663	P4ha2	prolyl 4-hydroxylase subunit alpha 2
chr9	10660001	10665001	5001	+	0.000152732	-0.332176	0.223	0.295	1	chr9-10660001-10665001	Distal Intergenic	9	10695592	10712323	16732	1	680486	NM_001109414	-30591	ENSRNOG00000023474	Dazl	deleted in azoospermia-like
chr19	51580001	51585001	5001	+	0.00018393	0.121524	0.549	0.551	1	chr19-51580001-51585001	Distal Intergenic	19	51552894	51572320	19427	1	361438	NM_001039030	27107	ENSRNOG00000026964	Gas8	growth arrest specific 8
chrX	133300001	133305001	5001	+	0.000186691	-0.226007	0.428	0.515	1	chrX-133300001-133305001	Distal Intergenic	21	133414028	133415240	1213	2	679038	NM_001100998	110239	ENSRNOG00000045535	Rtl8a	retrotransposon Gag like 8A
chr4	10345001	10350001	5001	+	0.000214909	-0.241173	0.247	0.312	1	chr4-10345001-10350001	Distal Intergenic	4	10395831	10401543	5713	1	296730	NM_001106573	-45830	ENSRNOG00000009226	Crygn	crystallin, gamma N
chr18	1	5001	5001	+	0.000310918	0.33673	0.328	0.283	1	chr18-1-5001	Distal Intergenic	18	70201	96630	26430	2	286986	NM_173320	91629	ENSRNOG00000022955	Vom2r75	vomeronasal 2 receptor, 75
chr19	21920001	21925001	5001	+	0.000321078	-0.153784	0.336	0.401	1	chr19-21920001-21925001	Distal Intergenic	19	21832632	21833570	939	2	291929	NM_001000108	-86431	ENSRNOG00000017868	Or7c19	olfactory receptor family 7 subfamily C member 19
chr9	10005001	10010001	5001	+	0.000393921	-0.342524	0.296	0.379	1	chr9-10005001-10010001	Distal Intergenic	9	9760355	9900760	140406	1	450235	NM_001007558	244646	ENSRNOG00000050325	Adgre4	adhesion G protein-coupled receptor E4
chr20	3355001	3360001	5001	+	0.000546868	-0.390614	0.144	0.2	1	chr20-3355001-3360001	Promoter	20	3355547	3358500	2954	2	414791	NM_001008834	0	ENSRNOG00000038999	RT1-CE11	RT1 class I, locus CE11
chr1	55055001	55060001	5001	+	0.000803242	-0.455866	0.158	0.223	1	chr1-55055001-55060001	Distal Intergenic	1	55181023	55189939	8917	2	308212	NM_001107464	129938	ENSRNOG00000022921	Dact2	dishevelled-binding antagonist of beta-catenin 2
chr19	51585001	51590001	5001	+	0.000818663	0.194186	0.527	0.498	1	chr19-51585001-51590001	Distal Intergenic	19	51552894	51572320	19427	1	361438	NM_001039030	32107	ENSRNOG00000026964	Gas8	growth arrest specific 8
chr1	95125001	95130001	5001	+	0.00094023	-0.218773	0.604	0.678	1	chr1-95125001-95130001	Exon (NM_001100690/308572, exon 12 of 42)	1	95096266	95158836	62571	2	308572	NM_001100690	28835	ENSRNOG00000020014	Myh14	myosin heavy chain 14
chr8	38215001	38220001	5001	+	0.00107622	-0.420337	0.185	0.252	1	chr8-38215001-38220001	Distal Intergenic	8	38302857	38303789	933	1	302087	NM_001000488	-82856	ENSRNOG00000067825	Or8b101d	olfactory receptor family 8 subfamily B member 101D
chr10	44750001	44755001	5001	+	0.00115182	0.203762	0.379	0.359	1	chr10-44750001-44755001	Promoter	10	44750703	44765464	14762	1	497914	NM_001127302	0	ENSRNOG00000053961	Med9	mediator complex subunit 9
chr1	221985001	221990001	5001	+	0.001176	-0.390855	0.229	0.301	1	chr1-221985001-221990001	Exon (NM_001012743/309419, exon 11 of 15)	1	221874007	221897518	23512	2	499335	NM_001191952	-87483	ENSRNOG00000015213	Fxn	frataxin
chr20	3455001	3460001	5001	+	0.00137692	-0.406609	0.148	0.205	1	chr20-3455001-3460001	Distal Intergenic	20	3460979	3461929	951	2	415073	NR_002155	1928	NA	RT1-CE6	RT1 class I, locus CE6
chrX	33490001	33495001	5001	+	0.00145571	-0.276327	0.331	0.408	1	chrX-33490001-33495001	Distal Intergenic	21	33843689	33844549	861	1	54256	NM_019308	-348688	ENSRNOG00000069341	Gja6	gap junction protein, alpha 6
chrX	33465001	33470001	5001	+	0.00186983	-0.348458	0.181	0.24	1	chrX-33465001-33470001	Distal Intergenic	21	33843689	33844549	861	1	54256	NM_019308	-373688	ENSRNOG00000069341	Gja6	gap junction protein, alpha 6
chr1	55070001	55075001	5001	+	0.00203842	-0.384966	0.165	0.223	1	chr1-55070001-55075001	Distal Intergenic	1	55181023	55189939	8917	2	308212	NM_001107464	114938	ENSRNOG00000022921	Dact2	dishevelled-binding antagonist of beta-catenin 2
chr17	80880001	80885001	5001	+	0.00212251	-0.339523	0.247	0.317	1	chr17-80880001-80885001	Intron (NM_001012162/361285, intron 9 of 22)	17	80822586	80949349	126764	1	361285	NM_001012162	57415	ENSRNOG00000022249	Mllt10	MLLT10, histone lysine methyltransferase DOT1L cofactor
chr1	165450001	165455001	5001	+	0.00213178	-0.189964	0.409	0.481	1	chr1-165450001-165455001	Distal Intergenic	1	165181433	165193583	12151	2	361628	NM_001017374	-256418	ENSRNOG00000017158	Eif4g2	eukaryotic translation initiation factor 4, gamma 2
chr14	3895001	3900001	5001	+	0.00226218	-0.487503	0.161	0.221	1	chr14-3895001-3900001	Distal Intergenic	14	4030259	4045384	15126	2	305131	NM_001008338	145383	ENSRNOG00000002121	Lrrc8d	leucine rich repeat containing 8 VRAC subunit D
chr4	76750001	76755001	5001	+	0.00230481	-0.10118	0.381	0.433	1	chr4-76750001-76755001	Distal Intergenic	4	76624399	76687362	62964	2	312299	NM_001134979	-62639	ENSRNOG00000006048	Ezh2	enhancer of zeste 2 polycomb repressive complex 2 subunit
chr4	595001	600001	5001	+	0.00258967	0.354261	0.284	0.237	1	chr4-595001-600001	Distal Intergenic	4	5214602	5219178	4577	2	24498	NM_012589	4619177	ENSRNOG00000010278	Il6	interleukin 6
chr4	10365001	10370001	5001	+	0.00262976	-0.258979	0.198	0.25	1	chr4-10365001-10370001	Distal Intergenic	4	10395831	10401543	5713	1	296730	NM_001106573	-25830	ENSRNOG00000009226	Crygn	crystallin, gamma N
chrY	8610001	8615001	5001	+	0.00393382	-0.340796	0.19	0.249	1	chrY-8610001-8615001	Distal Intergenic	22	1156135	1300943	144809	2	103694559	NM_001329902	-7309058	ENSRNOG00000058664	Usp9y	ubiquitin specific peptidase 9, Y-linked
chr19	21910001	21915001	5001	+	0.00411117	-0.161999	0.362	0.424	1	chr19-21910001-21915001	Distal Intergenic	19	21832632	21833570	939	2	291929	NM_001000108	-76431	ENSRNOG00000017868	Or7c19	olfactory receptor family 7 subfamily C member 19
chr4	170405001	170410001	5001	+	0.00466842	-0.361473	0.176	0.232	1	chr4-170405001-170410001	Intron (NM_001376935/312812, intron 17 of 20)	4	170388378	170486873	98496	2	312812	NM_001376935	76872	ENSRNOG00000007047	Eps8	epidermal growth factor receptor pathway substrate 8
chr20	3475001	3480001	5001	+	0.00511964	-0.41608	0.155	0.21	1	chr20-3475001-3480001	Promoter	20	3475277	3479414	4138	2	309607	NM_001008843	0	NA	RT1-CE5	RT1 class I, locus CE5
chr10	91860001	91865001	5001	+	0.00620567	-0.252988	0.331	0.399	1	chr10-91860001-91865001	Promoter	10	91761798	91862074	100277	2	303614	NM_001107061	0	ENSRNOG00000014623	Smurf2	SMAD specific E3 ubiquitin protein ligase 2
chr15	95610001	95615001	5001	+	0.00624499	0.319316	0.294	0.251	1	chr15-95610001-95615001	Exon (NM_133411/170924, exon 20 of 31)	15	95542311	95774272	231962	2	170924	NM_133411	159271	ENSRNOG00000010064	Abcc4	ATP binding cassette subfamily C member 4
chr19	22965001	22970001	5001	+	0.00657251	-0.199493	0.17	0.209	1	chr19-22965001-22970001	Distal Intergenic	19	23055092	23074372	19281	2	361378	NM_199404	104371	ENSRNOG00000023910	Man2b1	mannosidase, alpha, class 2B, member 1
chr20	3300001	3305001	5001	+	0.00742572	0.124386	0.211	0.211	1	chr20-3300001-3305001	Promoter	20	3297117	3300776	3660	2	414270	NM_001033985	0	ENSRNOG00000066181	RT1-CE14	RT1 class I, locus CE14
chr6	88780001	88785001	5001	+	0.00990884	-0.125144	0.237	0.275	1	chr6-88780001-88785001	Exon (NM_130420/155812, exon 6 of 10)	6	88697598	88740260	42663	2	64035	NM_022268	-39741	ENSRNOG00000006388	Pygl	glycogen phosphorylase L
chr3	47150001	47155001	5001	+	0.0102247	-0.193267	0.265	0.316	1	chr3-47150001-47155001	Exon (NM_138850/192203, exon 21 of 26)	3	47113914	47122929	9016	2	24952	NM_012707	-27072	ENSRNOG00000005498	Gcg	glucagon
chr1	55025001	55030001	5001	+	0.0108737	-0.18001	0.22	0.264	1	chr1-55025001-55030001	Distal Intergenic	1	55181023	55189939	8917	2	308212	NM_001107464	159938	ENSRNOG00000022921	Dact2	dishevelled-binding antagonist of beta-catenin 2
chr10	36355001	36360001	5001	+	0.0137391	0.106463	0.46	0.458	1	chr10-36355001-36360001	Promoter	10	36358110	36377864	19755	1	24672	NM_017039	0	ENSRNOG00000005389	Ppp2ca	protein phosphatase 2 catalytic subunit alpha
chr18	34405001	34410001	5001	+	0.0137717	0.321637	0.251	0.212	1	chr18-34405001-34410001	Distal Intergenic	18	34390205	34392797	2593	1	364855	NM_001108889	14796	ENSRNOG00000018842	Pou4f3	POU class 4 homeobox 3
chr9	10095001	10100001	5001	+	0.0140685	-0.157705	0.285	0.332	1	chr9-10095001-10100001	Distal Intergenic	9	9760355	9900760	140406	1	450235	NM_001007558	334646	ENSRNOG00000050325	Adgre4	adhesion G protein-coupled receptor E4
chr20	3555001	3560001	5001	+	0.0162855	-0.132088	0.234	0.271	1	chr20-3555001-3560001	Promoter	20	3556163	3559417	3255	2	309603	NM_001008832	0	ENSRNOG00000030712	RT1-CE1	RT1 class I, locus1
chrX	33475001	33480001	5001	+	0.0166546	-0.181293	0.37	0.429	1	chrX-33475001-33480001	Distal Intergenic	21	33843689	33844549	861	1	54256	NM_019308	-363688	ENSRNOG00000069341	Gja6	gap junction protein, alpha 6
chr20	3340001	3345001	5001	+	0.0175129	-0.236147	0.263	0.317	1	chr20-3340001-3345001	Promoter	20	3339493	3342533	3041	2	309600	NM_001008835	0	NA	RT1-CE12	RT1 class I, locus CE12
chr15	43520001	43525001	5001	+	0.0178425	-0.150586	0.181	0.214	1	chr15-43520001-43525001	Distal Intergenic	15	43775794	43840672	64879	2	290344	NM_181693	315671	ENSRNOG00000014518	Adam28	ADAM metallopeptidase domain 28
chr14	3910001	3915001	5001	+	0.0178889	-0.227948	0.262	0.315	1	chr14-3910001-3915001	Distal Intergenic	14	4030259	4045384	15126	2	305131	NM_001008338	130383	ENSRNOG00000002121	Lrrc8d	leucine rich repeat containing 8 VRAC subunit D
chr13	62670001	62675001	5001	+	0.0185031	-0.119039	0.276	0.317	1	chr13-62670001-62675001	Exon (NM_001271292/289094, exon 83 of 115)	13	62487257	62504119	16863	2	289104	NM_001105962	-165882	ENSRNOG00000002385	Prg4	proteoglycan 4
chr4	150805001	150810001	5001	+	0.0186296	-0.334787	0.158	0.205	1	chr4-150805001-150810001	Distal Intergenic	4	151005325	151010076	4752	1	362425	NM_001134908	-195324	ENSRNOG00000023065	Zfp637	zinc finger protein 637
chr20	23165001	23170001	5001	+	0.0188595	-0.175981	0.169	0.203	1	chr20-23165001-23170001	Distal Intergenic	20	24515627	24689669	174043	1	294380	NM_001106387	-1345626	ENSRNOG00000026466	Lrrtm3	leucine rich repeat transmembrane neuronal 3
chr20	3315001	3320001	5001	+	0.020874	-0.352595	0.168	0.216	1	chr20-3315001-3320001	Promoter	20	3314984	3318037	3054	2	414790	NM_001008836	0	NA	RT1-CE13	RT1 class I, locus CE13
chr9	10040001	10045001	5001	+	0.0225677	-0.269198	0.197	0.244	1	chr9-10040001-10045001	Distal Intergenic	9	9760355	9900760	140406	1	450235	NM_001007558	279646	ENSRNOG00000050325	Adgre4	adhesion G protein-coupled receptor E4
chr3	14415001	14420001	5001	+	0.0231977	-0.169347	0.373	0.43	1	chr3-14415001-14420001	Intron (NM_138914/192348, intron 1 of 15)	3	14316011	14424226	108216	2	192348	NM_138914	4225	ENSRNOG00000008258	Fnbp1	formin binding protein 1
chr15	92955001	92960001	5001	+	0.0234146	0.295648	0.21	0.183	1	chr15-92955001-92960001	Exon (NM_001107285/306157, exon 7 of 8)	15	92239546	93644054	1404509	1	306157	NM_001107285	715455	ENSRNOG00000071105	Gpc5	glypican 5
chr16	55360001	55365001	5001	+	0.0248779	-0.150301	0.289	0.335	1	chr16-55360001-55365001	Intron (NM_001370997/58834, intron 2 of 17)	16	55291584	55671439	379856	1	58834	NM_001370997	68417	ENSRNOG00000010780	Dlc1	DLC1 Rho GTPase activating protein
chr13	83480001	83485001	5001	+	0.0251442	-0.214876	0.244	0.292	1	chr13-83480001-83485001	Distal Intergenic	13	83526657	83542552	15896	1	498278	NM_001109075	-41656	ENSRNOG00000034221	Cfap126	cilia and flagella associated protein 126
chr13	83485001	83490001	5001	+	0.0252038	-0.13469	0.258	0.297	1	chr13-83485001-83490001	Distal Intergenic	13	83526657	83542552	15896	1	498278	NM_001109075	-36656	ENSRNOG00000034221	Cfap126	cilia and flagella associated protein 126
chr4	165140001	165145001	5001	+	0.0262005	-0.258759	0.257	0.31	1	chr4-165140001-165145001	Exon (NM_031979/83807, exon 5 of 10)	4	165129758	165153069	23312	2	83807	NM_031979	8068	ENSRNOG00000005480	Ybx3	Y box binding protein 3
chrX	98605001	98610001	5001	+	0.0272835	-0.153389	0.297	0.343	1	chrX-98605001-98610001	Distal Intergenic	21	98535374	98552478	17105	2	501621	NM_001037216	-52523	ENSRNOG00000023256	Nxf7	nuclear RNA export factor 7
chr4	76765001	76770001	5001	+	0.0282766	-0.168483	0.373	0.428	1	chr4-76765001-76770001	Distal Intergenic	4	76803344	76822245	18902	2	116598	NM_053849	52244	ENSRNOG00000006228	Pdia4	protein disulfide isomerase family A, member 4
chr20	3410001	3415001	5001	+	0.0291766	-0.211766	0.18	0.218	1	chr20-3410001-3415001	Intron (NM_012645/24737, intron 2 of 6)	20	3330707	3421371	90665	2	24737	NM_012645	6370	NA	RT1-EC2	RT1 class Ib, locus EC2
chr4	10320001	10325001	5001	+	0.0291845	0.136918	0.347	0.336	1	chr4-10320001-10325001	3' UTR	4	10279606	10320088	40483	1	26954	NM_013216	40395	ENSRNOG00000050578	Rheb	Ras homolog, mTORC1 binding
chr1	156605001	156610001	5001	+	0.0292484	-0.14703	0.197	0.23	1	chr1-156605001-156610001	5' UTR	1	156591619	156618116	26498	1	116675	NM_053895	13382	ENSRNOG00000020371	Pgap2	post-GPI attachment to proteins 2
chr20	4870001	4875001	5001	+	0.0294201	-0.216717	0.228	0.273	1	chr20-4870001-4875001	Promoter	20	4871012	4874537	3526	1	24974	NM_001008829	0	NA	RT1-A2	RT1 class Ia, locus A2
chr2	125740001	125745001	5001	+	0.0295881	-0.209281	0.246	0.293	1	chr2-125740001-125745001	Distal Intergenic	2	124764471	124793038	28568	1	361941	NM_001009707	975530	ENSRNOG00000038330	C2h4orf33	similar to human chromosome 4 open reading frame 33
chr20	3430001	3435001	5001	+	0.0302587	-0.251327	0.184	0.227	1	chr20-3430001-3435001	3' UTR	20	3417866	3436815	18950	2	100188935	NM_001134701	1814	NA	RT1-A	RT1 class I, locus A
chrX	98630001	98635001	5001	+	0.0332086	-0.129133	0.522	0.578	1	chrX-98630001-98635001	Distal Intergenic	21	98535374	98552478	17105	2	501621	NM_001037216	-77523	ENSRNOG00000023256	Nxf7	nuclear RNA export factor 7
chr13	62230001	62235001	5001	+	0.033383	0.119467	0.202	0.2	1	chr13-62230001-62235001	Distal Intergenic	13	62164080	62169770	5691	1	29527	NM_017232	65921	ENSRNOG00000002525	Ptgs2	prostaglandin-endoperoxide synthase 2
chr18	31800001	31805001	5001	+	0.033911	-0.148977	0.255	0.295	1	chr18-31800001-31805001	Distal Intergenic	18	31654218	31656486	2269	1	291615	NM_001106151	145783	ENSRNOG00000014527	Pabpc2	poly(A) binding protein, cytoplasmic 2
chrX	78765001	78770001	5001	+	0.040549	-0.235363	0.253	0.302	1	chrX-78765001-78770001	Distal Intergenic	21	78204553	78361943	157391	2	24942	NM_017067	-403058	ENSRNOG00000000161	Chm	CHM Rab escort protein
chrX	5001	10001	5001	+	0.0416738	-0.139122	0.239	0.276	1	chrX-5001-10001	Distal Intergenic	21	918817	922000	3184	2	314431	NM_001108058	911999	ENSRNOG00000045622	Spaca5	sperm acrosome associated 5
chr9	10060001	10065001	5001	+	0.0421676	-0.218474	0.355	0.409	1	chr9-10060001-10065001	Distal Intergenic	9	9760355	9900760	140406	1	450235	NM_001007558	299646	ENSRNOG00000050325	Adgre4	adhesion G protein-coupled receptor E4
chrX	98620001	98625001	5001	+	0.0422733	-0.14529	0.306	0.35	1	chrX-98620001-98625001	Distal Intergenic	21	98535374	98552478	17105	2	501621	NM_001037216	-67523	ENSRNOG00000023256	Nxf7	nuclear RNA export factor 7
chr17	10320001	10325001	5001	+	0.0450226	-0.218096	0.273	0.323	1	chr17-10320001-10325001	Distal Intergenic	17	10384441	10385517	1077	2	25461	NM_012965	60516	ENSRNOG00000018260	Hrh2	histamine receptor H 2
chr13	83475001	83480001	5001	+	0.0451561	-0.139525	0.274	0.314	1	chr13-83475001-83480001	Distal Intergenic	13	83526657	83542552	15896	1	498278	NM_001109075	-46656	ENSRNOG00000034221	Cfap126	cilia and flagella associated protein 126
chr15	76365001	76370001	5001	+	0.0452274	0.182837	0.209	0.199	1	chr15-76365001-76370001	Distal Intergenic	15	76064258	76079445	15188	1	84410	NM_053394	300743	ENSRNOG00000008785	Klf5	KLF transcription factor 5
chr9	10115001	10120001	5001	+	0.0460404	-0.160844	0.328	0.376	1	chr9-10115001-10120001	Distal Intergenic	9	9760355	9900760	140406	1	450235	NM_001007558	354646	ENSRNOG00000050325	Adgre4	adhesion G protein-coupled receptor E4
chr4	745001	750001	5001	+	0.0461111	0.23222	0.247	0.223	1	chr4-745001-750001	Distal Intergenic	4	5214602	5219178	4577	2	24498	NM_012589	4469177	ENSRNOG00000010278	Il6	interleukin 6
chr9	10665001	10670001	5001	+	0.0479328	-0.133893	0.287	0.327	1	chr9-10665001-10670001	Distal Intergenic	9	10695592	10712323	16732	1	680486	NM_001109414	-25591	ENSRNOG00000023474	Dazl	deleted in azoospermia-like
chr3	135095001	135100001	5001	+	0.0480193	-0.19976	0.217	0.258	1	chr3-135095001-135100001	Distal Intergenic	3	134789291	134801636	12346	1	311505	NM_001107787	305710	ENSRNOG00000024882	Pax1	paired box 1
chr1	55020001	55025001	5001	+	0.0490247	-0.12996	0.178	0.206	1	chr1-55020001-55025001	Distal Intergenic	1	54858286	54872201	13916	1	685666	NM_001099465	161715	ENSRNOG00000013671	Vom2r9	vomeronasal 2 receptor, 9
chr10	87195001	87200001	5001	+	0.049821	-0.177493	0.273	0.318	1	chr10-87195001-87200001	Distal Intergenic	10	87206049	87222483	16435	1	303566	NM_001017988	-6048	ENSRNOG00000020908	Hrob	homologous recombination factor with OB-fold
chr17	49715001	49720001	5001	+	0.0499868	-0.192709	0.265	0.31	1	chr17-49715001-49720001	Distal Intergenic	17	49438567	49709712	271146	2	140588	NM_080405	-5289	ENSRNOG00000014395	Gli3	GLI family zinc finger 3
chr9	10120001	10125001	5001	+	0.0504759	-0.122531	0.234	0.267	1	chr9-10120001-10125001	Distal Intergenic	9	9760355	9900760	140406	1	450235	NM_001007558	359646	ENSRNOG00000050325	Adgre4	adhesion G protein-coupled receptor E4
chrX	14195001	14200001	5001	+	0.0515079	-0.140764	0.265	0.304	1	chrX-14195001-14200001	Distal Intergenic	21	14213727	14222490	8764	2	192208	NM_138854	22489	ENSRNOG00000027767	Slc38a5	solute carrier family 38, member 5
chrX	2010001	2015001	5001	+	0.0516006	-0.219272	0.246	0.292	1	chrX-2010001-2015001	Distal Intergenic	21	1872581	1916704	44124	2	367714	NM_001109012	-93297	ENSRNOG00000025428	Rp2	RP2 activator of ARL3 GTPase
chr9	9975001	9980001	5001	+	0.0518994	-0.134747	0.241	0.276	1	chr9-9975001-9980001	Distal Intergenic	9	9760355	9900760	140406	1	450235	NM_001007558	214646	ENSRNOG00000050325	Adgre4	adhesion G protein-coupled receptor E4
chr4	147675001	147680001	5001	+	0.0519534	0.246968	0.227	0.203	1	chr4-147675001-147680001	Distal Intergenic	4	147645995	147647455	1461	1	24448	NM_017018	29006	ENSRNOG00000007420	Hrh1	histamine receptor H 1
chr9	10085001	10090001	5001	+	0.0528862	-0.13168	0.255	0.29	1	chr9-10085001-10090001	Distal Intergenic	9	9760355	9900760	140406	1	450235	NM_001007558	324646	ENSRNOG00000050325	Adgre4	adhesion G protein-coupled receptor E4
chrX	33470001	33475001	5001	+	0.0560507	-0.248247	0.227	0.272	1	chrX-33470001-33475001	Distal Intergenic	21	33843689	33844549	861	1	54256	NM_019308	-368688	ENSRNOG00000069341	Gja6	gap junction protein, alpha 6
chr9	10055001	10060001	5001	+	0.0561101	-0.275364	0.223	0.269	1	chr9-10055001-10060001	Distal Intergenic	9	9760355	9900760	140406	1	450235	NM_001007558	294646	ENSRNOG00000050325	Adgre4	adhesion G protein-coupled receptor E4
chr13	100555001	100560001	5001	+	0.0562016	0.111452	0.481	0.471	1	chr13-100555001-100560001	Distal Intergenic	13	100510195	100548718	38524	2	305055	NM_001107199	-6283	ENSRNOG00000002627	Kctd3	potassium channel tetramerization domain containing 3
chr7	12375001	12380001	5001	+	0.0570706	-0.213118	0.319	0.37	1	chr7-12375001-12380001	Distal Intergenic	7	12358509	12359465	957	2	299553	NM_001001379	-15536	ENSRNOG00000064446	Olr1090	olfactory receptor 1090
chr9	10065001	10070001	5001	+	0.060457	-0.257782	0.188	0.23	1	chr9-10065001-10070001	Distal Intergenic	9	9760355	9900760	140406	1	450235	NM_001007558	304646	ENSRNOG00000050325	Adgre4	adhesion G protein-coupled receptor E4
chr2	52240001	52245001	5001	+	0.0618993	-0.29948	0.169	0.21	1	chr2-52240001-52245001	Distal Intergenic	2	52498123	52508408	10286	1	29360	NM_001083911	-253122	ENSRNOG00000053086	Selenop	selenoprotein P
chr15	43525001	43530001	5001	+	0.0628227	-0.111409	0.192	0.218	1	chr15-43525001-43530001	Distal Intergenic	15	43775794	43840672	64879	2	290344	NM_181693	310671	ENSRNOG00000014518	Adam28	ADAM metallopeptidase domain 28
chr2	167520001	167525001	5001	+	0.0630281	-0.222108	0.176	0.212	1	chr2-167520001-167525001	Distal Intergenic	2	167420447	167481557	61111	2	497757	NM_017090	-38444	ENSRNOG00000012302	Gucy1a1	guanylate cyclase 1 soluble subunit alpha 1
chr9	10025001	10030001	5001	+	0.066632	-0.119679	0.188	0.215	1	chr9-10025001-10030001	Distal Intergenic	9	9760355	9900760	140406	1	450235	NM_001007558	264646	ENSRNOG00000050325	Adgre4	adhesion G protein-coupled receptor E4
chr1	213660001	213665001	5001	+	0.0804669	-0.205101	0.201	0.238	1	chr1-213660001-213665001	Exon (NM_031036/81666, exon 6 of 7)	1	213716020	213897423	181404	1	309242	NM_001013151	-51019	ENSRNOG00000014840	Gna14	G protein subunit alpha 14
chr3	2250001	2255001	5001	+	0.0811757	-0.108411	0.242	0.273	1	chr3-2250001-2255001	Distal Intergenic	3	2238027	2239021	995	2	257642	NM_147136	-10980	NA	LOC257642	rRNA promoter binding protein
chrX	71860001	71865001	5001	+	0.0821013	0.162572	0.248	0.235	1	chrX-71860001-71865001	Distal Intergenic	21	72033486	72046977	13492	1	302378	NM_001106940	-168485	ENSRNOG00000002428	Lpar4	lysophosphatidic acid receptor 4
chr3	2255001	2260001	5001	+	0.0869214	-0.161667	0.287	0.329	1	chr3-2255001-2260001	Distal Intergenic	3	2238027	2239021	995	2	257642	NM_147136	-15980	NA	LOC257642	rRNA promoter binding protein
chr17	51120001	51125001	5001	+	0.0927669	-0.165132	0.278	0.319	1	chr17-51120001-51125001	Distal Intergenic	17	51138846	51261872	123027	2	84481	NM_053421	136871	ENSRNOG00000016391	Arid4b	AT-rich interaction domain 4B
chr4	147690001	147695001	5001	+	0.0983913	0.259995	0.2	0.175	1	chr4-147690001-147695001	Distal Intergenic	4	147645995	147647455	1461	1	24448	NM_017018	44006	ENSRNOG00000007420	Hrh1	histamine receptor H 1
chr3	2265001	2270001	5001	+	0.102402	-0.13969	0.403	0.449	1	chr3-2265001-2270001	Distal Intergenic	3	2238027	2239021	995	2	257642	NM_147136	-25980	NA	LOC257642	rRNA promoter binding protein
chr17	86520001	86525001	5001	+	0.104112	0.114869	0.227	0.223	1	chr17-86520001-86525001	Distal Intergenic	17	86279519	86441780	162262	1	85419	NM_053518	240482	ENSRNOG00000058094	Lyst	lysosomal trafficking regulator
chr20	11040001	11045001	5001	+	0.105954	-0.125465	0.343	0.383	1	chr20-11040001-11045001	Exon (NM_001013238/365548, exon 2 of 6)	20	11030020	11047282	17263	2	365548	NM_001013238	2281	ENSRNOG00000001223	Pttg1ip	PTTG1 interacting protein
chrX	98625001	98630001	5001	+	0.1097	-0.11273	0.27	0.303	1	chrX-98625001-98630001	Distal Intergenic	21	98535374	98552478	17105	2	501621	NM_001037216	-72523	ENSRNOG00000023256	Nxf7	nuclear RNA export factor 7
chrX	28600001	28605001	5001	+	0.112628	-0.14647	0.18	0.208	1	chrX-28600001-28605001	Distal Intergenic	21	28259806	28278641	18836	2	363462	NM_001007756	-321360	ENSRNOG00000029038	Gemin8	gem (nuclear organelle) associated protein 8
chr20	3460001	3465001	5001	+	0.11284	-0.150559	0.255	0.29	1	chr20-3460001-3465001	Promoter	20	3460979	3461929	951	2	415073	NR_002155	0	NA	RT1-CE6	RT1 class I, locus CE6
chr4	136725001	136730001	5001	+	0.113262	-0.166645	0.244	0.281	1	chr4-136725001-136730001	Distal Intergenic	4	137355367	137751119	395753	1	27256	NM_013225	-625366	ENSRNOG00000032517	Cntn6	contactin 6
chr9	75810001	75815001	5001	+	0.118731	0.130411	0.225	0.217	1	chr9-75810001-75815001	Distal Intergenic	9	75820796	75851471	30676	1	301511	NM_001106919	-5795	ENSRNOG00000014289	Arpc2	actin related protein 2/3 complex, subunit 2
chr4	147670001	147675001	5001	+	0.120117	0.125857	0.256	0.248	1	chr4-147670001-147675001	Distal Intergenic	4	147645995	147647455	1461	1	24448	NM_017018	24006	ENSRNOG00000007420	Hrh1	histamine receptor H 1
chr14	3900001	3905001	5001	+	0.122653	-0.268242	0.185	0.222	1	chr14-3900001-3905001	Distal Intergenic	14	4030259	4045384	15126	2	305131	NM_001008338	140383	ENSRNOG00000002121	Lrrc8d	leucine rich repeat containing 8 VRAC subunit D
chr4	10330001	10335001	5001	+	0.126565	-0.104795	0.326	0.361	1	chr4-10330001-10335001	Distal Intergenic	4	10279606	10320088	40483	1	26954	NM_013216	50395	ENSRNOG00000050578	Rheb	Ras homolog, mTORC1 binding
chr10	52520001	52525001	5001	+	0.129456	-0.182911	0.188	0.22	1	chr10-52520001-52525001	Distal Intergenic	10	52495262	52513338	18077	1	287411	NM_001271598	24739	ENSRNOG00000026548	Dhrs7c	dehydrogenase/reductase 7C
chr19	13775001	13780001	5001	+	0.135165	-0.10998	0.271	0.303	1	chr19-13775001-13780001	Distal Intergenic	19	13796623	13822112	25490	1	100125372	NM_001103359	-16622	ENSRNOG00000015438	Ces1f	carboxylesterase 1F
chr9	9980001	9985001	5001	+	0.135858	-0.115841	0.265	0.296	1	chr9-9980001-9985001	Distal Intergenic	9	9760355	9900760	140406	1	450235	NM_001007558	219646	ENSRNOG00000050325	Adgre4	adhesion G protein-coupled receptor E4
chr1	222295001	222300001	5001	+	0.137957	-0.101388	0.358	0.393	1	chr1-222295001-222300001	Distal Intergenic	1	222316982	222321946	4965	1	361744	NM_001007738	-16981	ENSRNOG00000025476	Tmem252	transmembrane protein 252
chr1	55030001	55035001	5001	+	0.138188	-0.107001	0.332	0.368	1	chr1-55030001-55035001	Distal Intergenic	1	55181023	55189939	8917	2	308212	NM_001107464	154938	ENSRNOG00000022921	Dact2	dishevelled-binding antagonist of beta-catenin 2
chr5	107390001	107395001	5001	+	0.142379	0.108744	0.424	0.411	1	chr5-107390001-107395001	Distal Intergenic	5	105960873	106086539	125667	2	286973	NM_001302217	-1303462	ENSRNOG00000006853	Elavl2	ELAV like RNA binding protein 2
chr4	76755001	76760001	5001	+	0.152245	0.118769	0.413	0.396	1	chr4-76755001-76760001	Distal Intergenic	4	76803344	76822245	18902	2	116598	NM_053849	62244	ENSRNOG00000006228	Pdia4	protein disulfide isomerase family A, member 4
chr20	3310001	3315001	5001	+	0.156173	-0.204082	0.213	0.249	1	chr20-3310001-3315001	Exon (NM_001008836/414790, exon 7 of 7)	20	3314984	3318037	3054	2	414790	NM_001008836	3036	NA	RT1-CE13	RT1 class I, locus CE13
chr4	155800001	155805001	5001	+	0.163529	0.147846	0.284	0.269	1	chr4-155800001-155805001	3' UTR	4	155800898	155815625	14728	2	25383	NM_012907	10624	ENSRNOG00000015411	Apobec1	apolipoprotein B mRNA editing enzyme catalytic subunit 1
chrX	64320001	64325001	5001	+	0.163599	-0.149008	0.186	0.214	1	chrX-64320001-64325001	Distal Intergenic	21	64259096	64259167	72	1	100526647	NR_037364	60905	ENSRNOG00000048143	Mir3573	microRNA 3573
chr13	83345001	83350001	5001	+	0.171105	-0.177303	0.198	0.229	1	chr13-83345001-83350001	Distal Intergenic	13	83302882	83313278	10397	2	498276	NM_001135992	-31723	ENSRNOG00000046663	LOC498276	Fc gamma receptor II beta
chr2	16110001	16115001	5001	+	0.174202	0.252029	0.215	0.183	1	chr2-16110001-16115001	Distal Intergenic	2	15858754	15940281	81528	2	25676	NM_013135	-169720	ENSRNOG00000029185	Rasa1	RAS p21 protein activator 1
chr3	2575001	2580001	5001	+	0.19024	-0.152007	0.235	0.267	1	chr3-2575001-2580001	Distal Intergenic	3	2238027	2239021	995	2	257642	NM_147136	-335980	NA	LOC257642	rRNA promoter binding protein
chr1	160465001	160470001	5001	+	0.194359	-0.212811	0.232	0.266	1	chr1-160465001-160470001	Distal Intergenic	1	160458552	160459502	951	2	405392	NM_001001018	-5499	ENSRNOG00000066657	Or2ag19b	olfactory receptor family 2 subfamily AG member 19B
chr19	22875001	22880001	5001	+	0.211119	-0.121085	0.283	0.314	1	chr19-22875001-22880001	Distal Intergenic	19	22670710	22712608	41899	2	501232	NM_001024365	-162393	ENSRNOG00000070517	Cesl1	carboxylesterase-like 1
chr17	30980001	30985001	5001	+	0.227526	-0.129139	0.432	0.47	1	chr17-30980001-30985001	Exon (NM_199085/291085, exon 4 of 7)	17	30970958	30989695	18738	1	291085	NM_199085	9043	ENSRNOG00000017962	Serpinb6a	serpin family B member 6A
chr20	3435001	3440001	5001	+	0.23554	-0.174624	0.181	0.209	1	chr20-3435001-3440001	Promoter	20	3417866	3436815	18950	2	100188935	NM_001134701	0	NA	RT1-A	RT1 class I, locus A
chr6	83780001	83785001	5001	+	0.243266	-0.175328	0.186	0.214	1	chr6-83780001-83785001	Distal Intergenic	6	83182499	83231383	48885	2	689296	NM_001109531	-548618	ENSRNOG00000023093	Mis18bp1	MIS18 binding protein 1
chr20	3500001	3505001	5001	+	0.253113	-0.115735	0.188	0.21	1	chr20-3500001-3505001	Promoter	20	3501452	3504480	3029	2	414783	NM_001008842	0	NA	RT1-CE4	RT1 class I, locus CE4
chr13	83490001	83495001	5001	+	0.262997	-0.169931	0.203	0.231	1	chr13-83490001-83495001	Distal Intergenic	13	83526657	83542552	15896	1	498278	NM_001109075	-31656	ENSRNOG00000034221	Cfap126	cilia and flagella associated protein 126
chr1	30900001	30905001	5001	+	0.263705	-0.111019	0.184	0.206	1	chr1-30900001-30905001	Distal Intergenic	1	30660960	30666378	5419	2	306657	NM_001039505	-233623	ENSRNOG00000012742	Irx2	iroquois homeobox 2
chr9	10035001	10040001	5001	+	0.274795	-0.126882	0.211	0.236	1	chr9-10035001-10040001	Distal Intergenic	9	9760355	9900760	140406	1	450235	NM_001007558	274646	ENSRNOG00000050325	Adgre4	adhesion G protein-coupled receptor E4
chr18	34410001	34415001	5001	+	0.317642	0.161044	0.224	0.207	1	chr18-34410001-34415001	Distal Intergenic	18	34390205	34392797	2593	1	364855	NM_001108889	19796	ENSRNOG00000018842	Pou4f3	POU class 4 homeobox 3
chr13	1	5001	5001	+	0.324722	-0.11101	0.245	0.27	1	chr13-1-5001	Distal Intergenic	13	186423	192592	6170	2	297865	NM_001305281	187591	ENSRNOG00000032307	Dsel	dermatan sulfate epimerase-like
chrX	2160001	2165001	5001	+	0.328219	-0.108433	0.217	0.24	1	chrX-2160001-2165001	Distal Intergenic	21	2214441	2388012	173572	1	317170	NM_001108242	-49440	ENSRNOG00000004150	Slc9a7	solute carrier family 9 member A7
chrX	33480001	33485001	5001	+	0.370608	-0.114168	0.211	0.233	1	chrX-33480001-33485001	Distal Intergenic	21	33843689	33844549	861	1	54256	NM_019308	-358688	ENSRNOG00000069341	Gja6	gap junction protein, alpha 6
chr9	10030001	10035001	5001	+	0.378274	-0.16111	0.181	0.205	1	chr9-10030001-10035001	Distal Intergenic	9	9760355	9900760	140406	1	450235	NM_001007558	269646	ENSRNOG00000050325	Adgre4	adhesion G protein-coupled receptor E4
chr2	785001	790001	5001	+	0.435992	-0.15233	0.235	0.259	1	chr2-785001-790001	Distal Intergenic	2	3931942	3970735	38794	1	80897	NM_030836	-3141941	ENSRNOG00000009997	Erap1	endoplasmic reticulum aminopeptidase 1
chr9	10080001	10085001	5001	+	0.439923	-0.104493	0.194	0.212	1	chr9-10080001-10085001	Distal Intergenic	9	9760355	9900760	140406	1	450235	NM_001007558	319646	ENSRNOG00000050325	Adgre4	adhesion G protein-coupled receptor E4
chr20	3405001	3410001	5001	+	0.452835	-0.119299	0.315	0.341	1	chr20-3405001-3410001	Exon (NM_012645/24737, exon 3 of 8)	20	3330707	3421371	90665	2	24737	NM_012645	11370	NA	RT1-EC2	RT1 class Ib, locus EC2
chr5	128645001	128650001	5001	+	0.475141	-0.144931	0.215	0.238	1	chr5-128645001-128650001	Distal Intergenic	5	128618309	128623131	4823	1	81916	NM_130401	26692	ENSRNOG00000008161	Pdzk1ip1	PDZK1 interacting protein 1
chr8	38210001	38215001	5001	+	0.561181	-0.130659	0.206	0.226	1	chr8-38210001-38215001	Distal Intergenic	8	38302857	38303789	933	1	302087	NM_001000488	-87856	ENSRNOG00000067825	Or8b101d	olfactory receptor family 8 subfamily B member 101D
chr3	2215001	2220001	5001	+	0.606386	0.130185	0.205	0.19	1	chr3-2215001-2220001	Distal Intergenic	3	2231807	2233678	1872	1	100861533	NR_046237	-11806	ENSRNOG00000068307	Rn18s	18S ribosomal RNA
