# Supplementary material for: Single-cell profiling of H3K4me1-H3K27me3 revealed bivalent regulation of abnormal neuronal development caused by prenatal e-cigarette vaporing
Source: Commun Biol. 2025 Sep 1;8:1326. doi: 10.1038/s42003-025-08683-8 (PMC12402338; doi:10.1038/s42003-025-08683-8)
Supplement: Supplementary file 9 — Supplementary Data 7 [file 42003_2025_8683_MOESM9_ESM.xlsx]

## Sheet: fig2A_Volcano
avg_log2FC	pct.1	pct.2	p_val_adj	gene_id	rgd_symbol
-5.13828	0.287	0.84	0	ENSRNOG00000014248	Erbb4
1.99347	0.734	0.215	0	ENSRNOG00000010188	Satb2
1.91927	0.866	0.373	0	ENSRNOG00000067998
1.58071	0.763	0.285	0	ENSRNOG00000033531	Cacna2d1
1.88574	0.949	0.485	0	ENSRNOG00000008919	Arpp21
-4.61318	0.067	0.52	0	ENSRNOG00000012428	Maf
-3.93786	0.209	0.65	0	ENSRNOG00000068162	Npas3
-4.56186	0.079	0.503	0	ENSRNOG00000020514	Sox6
1.30056	0.794	0.371	0	ENSRNOG00000063253	Adgrl2
1.30056	0.794	0.371	0	ENSRNOG00000065347	Adgrl2
-3.93837	0.15	0.553	0	ENSRNOG00000001575	Grik1
-3.34625	0.348	0.745	0	ENSRNOG00000008939	Nxph1
-3.93177	0.18	0.577	0	ENSRNOG00000004077	Kcnc2
-2.83646	0.315	0.702	0	ENSRNOG00000025881	Rbms3
-3.078	0.134	0.512	0	ENSRNOG00000005365	Kcnip1
1.24182	0.883	0.506	0	ENSRNOG00000070508
-4.71871	0.053	0.413	0	ENSRNOG00000014163	Zfp536
1.68304	0.935	0.58	0	ENSRNOG00000010392	Nrg1
-3.54133	0.149	0.485	0	ENSRNOG00000029903	Spock3
-2.78179	0.224	0.543	0	ENSRNOG00000011700	Ptprm
1.34896	0.949	0.673	0	ENSRNOG00000067224
-5.21516	0.02	0.276	0	ENSRNOG00000018200	Gad2
0.971595	0.938	0.685	0	ENSRNOG00000032576	Nlgn1
-2.56236	0.3	0.492	0	ENSRNOG00000014006	Neto1
-1.94224	0.665	0.842	0	ENSRNOG00000067282	Galntl6
-1.72655	0.434	0.587	0	ENSRNOG00000007294	Sntg1
-4.73797	0.254	0.388	0	ENSRNOG00000030775	Adarb2
-2.13762	0.83	0.962	0	ENSRNOG00000047574	Nrxn3
1.1998	0.982	0.869	0	ENSRNOG00000023661	Celf2
-2.08518	0.806	0.917	0	ENSRNOG00000006617	Cntnap2
1.45828	0.99	0.901	0	ENSRNOG00000005711	Ptprd
0.866915	0.976	0.89	0	ENSRNOG00000018500	Frmd4a
0.902383	0.98	0.897	0	ENSRNOG00000022635	Dlg2
-1.33908	0.594	0.659	0	ENSRNOG00000030547	Dpp6
-1.07548	0.837	0.877	0	ENSRNOG00000012405	Tcf4
-1.30903	0.808	0.832	0	ENSRNOG00000045816	Gria1
-1.09182	0.905	0.92	0	ENSRNOG00000004013	Grip1
1.04111	0.964	0.883	6.45473421689823e-316	ENSRNOG00000002595	Dpp10
-3.65916	0.089	0.333	2.7623175369081e-311	ENSRNOG00000021441	Reln
-1.23421	0.674	0.736	0	ENSRNOG00000012573	Dlgap2
1.30046	0.727	0.298	6.83934e-307	ENSRNOG00000006235	Nell2
1.93919	0.621	0.196	8.15735e-306	ENSRNOG00000004730	Meis2
-1.56973	0.523	0.687	2.51784e-305	ENSRNOG00000006957	Gria4
1.32212	0.777	0.364	1.70032e-303	ENSRNOG00000010911	Tmem108
0.803768	0.84	0.444	1.55639e-300	ENSRNOG00000027770	Trpm3
-4.74663	0.029	0.27	2.50784e-297	ENSRNOG00000016627	Eya4
0.930657	0.895	0.553	1.01742e-288	ENSRNOG00000011400	Ralyl
1.72977	0.593	0.181	1.06691e-288	ENSRNOG00000047605	Ptprk
1.22611	0.787	0.39	4.37585e-288	ENSRNOG00000007057	Csmd2
0.662322	0.972	0.859	4.64101e-288	ENSRNOG00000050220	Nrxn1
-3.12511	0.092	0.353	1.06865e-281	ENSRNOG00000012708	Ptchd4
1.09705	0.844	0.479	3.62452e-279	ENSRNOG00000008082	Rgs6
-1.42871	0.586	0.647	1.33109e-277	ENSRNOG00000004473	Ppargc1a
1.19257	0.668	0.261	1.079e-273	ENSRNOG00000000886	Caln1
1.553	0.785	0.427	2.09004e-270	ENSRNOG00000071105	Gpc5
1.71785	0.625	0.226	5.17565e-267	ENSRNOG00000003205	Ldb2
-4.80695	0.023	0.234	2.05124e-259	ENSRNOG00000067530	LOC103691527
1.14016	0.775	0.397	3.8258e-256	ENSRNOG00000007014	Cnksr2
0.994485	0.857	0.539	3.98263e-248	ENSRNOG00000017060	Ryr2
1.00049	0.8	0.432	9.49384e-248	ENSRNOG00000012284	Khdrbs2
-3.00477	0.103	0.322	1.2723e-245	ENSRNOG00000008187	Ubash3b
1.64897	0.698	0.338	1.92338e-241	ENSRNOG00000070575	Tafa1
0.874641	0.892	0.604	6.70195e-235	ENSRNOG00000005662	Grm7
0.726647	0.937	0.741	4.2257e-231	ENSRNOG00000052157	Nav3
1.07734	0.688	0.319	8.12095e-223	ENSRNOG00000018674	Ntrk3
1.14529	0.688	0.319	1.61906e-222	ENSRNOG00000002327	Gabrb1
0.90653	0.895	0.617	8.27138e-221	ENSRNOG00000058308	Asic2
1.1397	0.754	0.399	5.66712e-220	ENSRNOG00000027869	Sox5
0.708543	0.959	0.783	4.53069e-218	ENSRNOG00000023809	Opcml
1.39349	0.556	0.198	1.78348e-217	ENSRNOG00000064634	Sorl1
-1.70158	0.311	0.536	4.2812e-217	ENSRNOG00000016502	Dscaml1
-2.44579	0.16	0.369	2.03319e-213	ENSRNOG00000033837	Cdh9
-1.64987	0.311	0.429	6.17804e-211	ENSRNOG00000015675	Nell1
1.655	0.453	0.124	2.42671e-209	ENSRNOG00000005934	Mlip
-0.956747	0.596	0.552	1.26047e-204	ENSRNOG00000046791	Sh3rf3
1.04144	0.666	0.313	1.24294e-202	ENSRNOG00000004200	Sybu
0.803532	0.897	0.656	1.21377e-198	ENSRNOG00000014264	Phactr1
0.902129	0.696	0.352	1.00205e-196	ENSRNOG00000007410	Dab1
-3.27163	0.058	0.24	3.27771e-196	ENSRNOG00000013555	Ankrd55
1.02877	0.751	0.418	5.50799e-196	ENSRNOG00000009276	Schip1
0.757436	0.866	0.579	8.31978e-196	ENSRNOG00000013781	Kcnq5
-1.05356	0.841	0.808	2.79024e-195	ENSRNOG00000029663	Il1rapl1
-2.06658	0.2	0.343	7.25792e-194	ENSRNOG00000005278	Trhde
1.4235	0.503	0.174	2.51025e-191	ENSRNOG00000008065	Wwc1
-1.59387	0.297	0.452	4.0635e-191	ENSRNOG00000009145	Klf12
0.894647	0.728	0.394	1.20003e-187	ENSRNOG00000009700	Dync1i1
-3.20062	0.066	0.232	2.05822e-187	ENSRNOG00000001525	Igsf11
-1.92356	0.194	0.37	6.62927e-186	ENSRNOG00000048297	Qki
-0.990089	0.578	0.544	2.1428e-183	ENSRNOG00000017406	Atrnl1
1.49428	0.459	0.147	4.47902e-182	ENSRNOG00000027233	Trpc5
0.730898	0.951	0.777	8.8289e-181	ENSRNOG00000050784	Macrod2
-2.05963	0.179	0.301	1.2899e-180	ENSRNOG00000004362	Rps6ka5
-0.830066	0.723	0.723	2.42632e-179	ENSRNOG00000004810	Plcb1
-1.60216	0.257	0.391	7.4213e-179	ENSRNOG00000013017	Arnt2
-1.60216	0.257	0.391	7.4213e-179	ENSRNOG00000063992	Arnt2
1.00335	0.561	0.238	1.74931e-178	ENSRNOG00000001528	Gap43
-0.880563	0.561	0.568	1.5482e-177	ENSRNOG00000015658	Sorbs1
0.684183	0.889	0.64	4.72306e-176	ENSRNOG00000030243	Lrp1b
0.688628	0.868	0.603	9.76757e-175	ENSRNOG00000004937	Csmd3
1.33731	0.567	0.242	6.77844e-174	ENSRNOG00000000605	Hs3st5
1.844	0.379	0.097	1.07632e-171	ENSRNOG00000025273	L3mbtl4
0.676633	0.789	0.482	7.92734e-171	ENSRNOG00000008479	Slc8a1
-0.779559	0.721	0.739	1.24518e-170	ENSRNOG00000008570	Cadps
1.22531	0.461	0.162	1.28306e-170	ENSRNOG00000013196	Dok5
-2.9026	0.077	0.237	1.77537e-170	ENSRNOG00000014661	Zfp385d
0.776534	0.71	0.391	1.85576e-170	ENSRNOG00000012061	Prkcb
0.698891	0.766	0.454	5.77711e-170	ENSRNOG00000004613	Gpm6b
-2.67906	0.102	0.24	1.7131e-169	ENSRNOG00000008203	Synpr
0.874657	0.671	0.348	4.0807e-169	ENSRNOG00000009539	Khdrbs3
2.20316	0.366	0.09	8.75408e-169	ENSRNOG00000031100	Klhl1
1.74961	0.366	0.093	1.30736e-166	ENSRNOG00000017659	Hs3st2
-3.42036	0.041	0.201	5.80699e-166	ENSRNOG00000014443	Pde5a
-3.17751	0.065	0.223	5.9395e-166	ENSRNOG00000008683	Alk
-0.902897	0.477	0.465	3.26086e-165	ENSRNOG00000026490	Dnm3
1.15293	0.601	0.282	3.41409e-164	ENSRNOG00000009184	Foxp1
0.752819	0.644	0.331	1.39541e-162	ENSRNOG00000011015	Hivep2
0.667851	0.716	0.407	3.31006e-162	ENSRNOG00000021497	Akt3
-1.06051	0.471	0.526	3.90007e-161	ENSRNOG00000002318	Limch1
1.64739	0.407	0.124	1.2974e-160	ENSRNOG00000002053	Fras1
-0.698566	0.798	0.768	9.3503e-160	ENSRNOG00000016196	Dlgap1
1.2061	0.457	0.166	1.10673e-159	ENSRNOG00000013884	Psd3
0.654012	0.676	0.37	3.78256e-159	ENSRNOG00000000894	Fry
-1.78988	0.206	0.347	3.56426e-156	ENSRNOG00000006853	Elavl2
0.843003	0.58	0.278	3.74868e-156	ENSRNOG00000007030	Epha7
1.31602	0.462	0.171	1.16126e-155	ENSRNOG00000006565	Fstl4
-1.1558	0.478	0.494	6.59894e-155	ENSRNOG00000012802	Tenm3
-1.7197	0.183	0.231	2.02204e-154	ENSRNOG00000014290	Grm1
-0.829594	0.546	0.511	4.50032e-154	ENSRNOG00000001141	Srrm4
0.674764	0.88	0.633	5.88071e-154	ENSRNOG00000070119	Pbx1
-0.478331	0.762	0.642	4.29698e-153	ENSRNOG00000014530	Nav2
0.855632	0.543	0.248	9.58272e-152	ENSRNOG00000006231	Ptpro
0.718536	0.634	0.335	2.73162e-151	ENSRNOG00000046333	Ablim1
0.57262	0.935	0.781	5.88113e-151	ENSRNOG00000011076	Ank2
-1.75441	0.299	0.41	8.55565e-151	ENSRNOG00000030151	Thsd7a
0.65098	0.635	0.339	4.9364e-150	ENSRNOG00000029798	Lrrc4c
0.612336	0.896	0.678	6.32739e-150	ENSRNOG00000001706	Kalrn
-1.93451	0.189	0.302	2.31424e-149	ENSRNOG00000013085	Nkain3
1.15714	0.673	0.375	3.39498e-149	ENSRNOG00000057716	Sgcz
0.734972	0.985	0.931	5.57571e-149	ENSRNOG00000031852	Lsamp
0.977018	0.491	0.207	5.37304e-148	ENSRNOG00000007104	Itpr1
0.672474	0.606	0.316	2.3142e-147	ENSRNOG00000018651	Agtpbp1
0.93634	0.541	0.248	2.79999e-146	ENSRNOG00000005438	Pcsk2
-0.827891	0.529	0.518	7.81792e-145	ENSRNOG00000022060	Magi1
-0.71566	0.699	0.617	1.35173e-144	ENSRNOG00000067416	Kcnd2
0.997681	0.479	0.199	4.02407e-144	ENSRNOG00000005159	Fam135b
-1.32151	0.361	0.453	6.85323e-144	ENSRNOG00000060105	Astn2
0.781612	0.499	0.224	1.52536e-143	ENSRNOG00000003603	Arhgap44
0.87291	0.499	0.221	1.9418e-143	ENSRNOG00000027230	Fhod3
1.04028	0.482	0.2	5.20879e-143	ENSRNOG00000013213	Epha4
1.00061	0.572	0.277	2.44439e-142	ENSRNOG00000051261	AABR07021536.1
-1.02088	0.476	0.429	3.73842e-141	ENSRNOG00000042753	Fgf13
-0.794398	0.663	0.64	4.57698e-141	ENSRNOG00000014322	Kazn
-0.681375	0.786	0.773	3.17854e-139	ENSRNOG00000030149	Adgrl3
-1.31392	0.415	0.512	6.68392e-138	ENSRNOG00000029556	LOC304725
1.58762	0.331	0.091	3.62716e-137	ENSRNOG00000054061	AABR07052327.1
0.606129	0.81	0.544	5.83408e-137	ENSRNOG00000004067	Nrcam
0.780783	0.632	0.342	3.08523e-136	ENSRNOG00000005375	RGD1564053
0.85343	0.548	0.266	1.29226e-135	ENSRNOG00000006761	Sh3gl2
0.656598	0.799	0.53	2.45665e-135	ENSRNOG00000018830	Aff3
0.650536	0.65	0.366	8.79509e-135	ENSRNOG00000024886	Ext1
-1.2076	0.464	0.506	4.18363e-134	ENSRNOG00000064852	Tafa2
0.429004	0.587	0.328	5.09044e-134	ENSRNOG00000011969	Dock9
-1.31541	0.279	0.339	5.38201e-134	ENSRNOG00000057754	Tcf12
0.548484	0.75	0.474	7.48793e-134	ENSRNOG00000016046	Hecw1
0.560757	0.858	0.614	1.42589e-133	ENSRNOG00000012207	Dst
-1.01248	0.403	0.461	1.6352e-133	ENSRNOG00000069588
0.586585	0.465	0.215	2.91017e-133	ENSRNOG00000016728	Tiam2
1.00132	0.404	0.153	5.2334e-133	ENSRNOG00000003813	Kcnk10
0.621297	0.581	0.308	8.75543e-133	ENSRNOG00000004181	Sdccag8
1.25334	0.364	0.12	9.90276e-133	ENSRNOG00000060407	Cacna1i
-2.17039	0.115	0.246	1.31746e-132	ENSRNOG00000030759	Nhs
-2.21946	0.113	0.236	3.68361e-132	ENSRNOG00000012759	Col19a1
-0.862697	0.526	0.52	4.43146e-132	ENSRNOG00000009419	Ptprg
0.517118	0.638	0.367	7.61657e-132	ENSRNOG00000055567	Fmnl2
0.358733	0.815	0.559	1.71382e-131	ENSRNOG00000026310	Marchf1
0.91814	0.41	0.16	2.48632e-131	ENSRNOG00000002652	Rap1gap2
0.834895	0.487	0.222	6.37472e-131	ENSRNOG00000008237	Unc13b
1.27955	0.383	0.133	7.74023e-131	ENSRNOG00000014153	Lhfpl6
-1.73668	0.19	0.321	1.97043e-129	ENSRNOG00000067338	Maml3
0.609672	0.846	0.606	1.1241e-128	ENSRNOG00000005985	Kcnma1
0.719201	0.597	0.319	3.10176e-128	ENSRNOG00000016879	Ldlrad4
1.44095	0.311	0.086	1.2646e-127	ENSRNOG00000008678	Antxr1
1.98399	0.246	0.047	5.47739e-127	ENSRNOG00000011160	Sv2b
0.430778	0.635	0.375	9.04703e-127	ENSRNOG00000005509	Pak5
-1.15847	0.374	0.552	1.0948e-126	ENSRNOG00000008666	Etl4
0.450099	0.666	0.404	1.96801e-126	ENSRNOG00000002863	Cacna1e
-1.13061	0.346	0.383	6.07857e-126	ENSRNOG00000032517	Cntn6
0.40642	0.652	0.392	8.43672e-126	ENSRNOG00000013312	Kcnt2
-0.396909	0.522	0.381	1.19604e-125	ENSRNOG00000063400	Shisa9
0.53361	0.546	0.287	2.0972e-125	ENSRNOG00000007151	Cdk14
1.85933	0.256	0.053	2.35858e-125	ENSRNOG00000008765	Zfhx4
-0.619557	0.561	0.51	2.5871e-125	ENSRNOG00000045771	Chl1
0.610783	0.581	0.316	1.31014e-124	ENSRNOG00000016576	Carmil1
0.945499	0.391	0.153	3.15261e-124	ENSRNOG00000009054	Elmod1
0.549723	0.789	0.53	6.32438e-124	ENSRNOG00000014576	Dock3
-0.758851	0.362	0.327	2.09026e-123	ENSRNOG00000005486	Phf20l1
1.08706	0.355	0.125	5.72653e-123	ENSRNOG00000065324
0.439939	0.56	0.312	8.91715e-123	ENSRNOG00000050206	Shank2
0.782893	0.544	0.277	1.47252e-122	ENSRNOG00000011211	Pex5l
-0.793349	0.503	0.481	2.58188e-122	ENSRNOG00000005519	Grm3
1.01029	0.362	0.132	3.58979e-122	ENSRNOG00000020478	Camk4
0.6404	0.384	0.164	1.07702e-121	ENSRNOG00000024435	Galnt17
0.632766	0.794	0.541	1.54194e-121	ENSRNOG00000005550	Lrfn5
0.372363	0.577	0.329	2.37706e-121	ENSRNOG00000017610	Nedd4l
1.25291	0.358	0.124	3.94755e-121	ENSRNOG00000008656	Snca
-0.860294	0.395	0.395	6.02486e-121	ENSRNOG00000056151	Rasgrf2
0.541875	0.922	0.744	8.19042e-121	ENSRNOG00000000618	Mdga2
-0.693434	0.38	0.319	1.66194e-120	ENSRNOG00000023765	Nyap2
0.732636	0.461	0.216	1.94575e-120	ENSRNOG00000063717	Apbb2
0.595865	0.57	0.314	2.09553e-120	ENSRNOG00000012424	Adam23
0.445553	0.724	0.466	7.37413e-120	ENSRNOG00000026705	Dgki
0.475445	0.668	0.408	8.15788e-120	ENSRNOG00000013481	Cdh11
0.491521	0.546	0.299	2.33249e-119	ENSRNOG00000016213	Ssbp2
-0.834326	0.375	0.375	2.9097e-119	ENSRNOG00000059510	Amph
1.80187	0.263	0.061	3.62605e-119	ENSRNOG00000065259
0.769163	0.646	0.373	4.45661e-119	ENSRNOG00000004158	Hdac9
-0.664045	0.736	0.697	1.55397e-118	ENSRNOG00000014862	Gabrg3
-1.65284	0.167	0.248	1.87621e-118	ENSRNOG00000000275	Fam13c
0.382223	0.738	0.49	3.26499e-118	ENSRNOG00000012364	Prickle2
0.12911	0.69	0.46	4.34122e-118	ENSRNOG00000027992	Dscam
0.9752	0.543	0.274	6.5504e-118	ENSRNOG00000014486	Rfx3
-0.502215	0.735	0.665	6.55732e-118	ENSRNOG00000018851	Ppp2r2b
1.56189	0.366	0.127	7.19757e-118	ENSRNOG00000009542	Kcnh5
0.989286	0.375	0.145	8.86075e-118	ENSRNOG00000000635	Arid5b
1.0779	0.319	0.108	2.95589e-117	ENSRNOG00000018712	Camk2a
-0.871608	0.441	0.456	1.04524e-116	ENSRNOG00000038406	Tmem132b
0.916415	0.359	0.134	1.48518e-116	ENSRNOG00000007636	Cadps2
0.492419	0.687	0.429	2.20278e-116	ENSRNOG00000050152	Chsy3
1.3972	0.294	0.084	2.8123e-116	ENSRNOG00000017193	Lingo1
0.301817	0.752	0.512	3.63509e-116	ENSRNOG00000017428	Map1b
-1.54838	0.203	0.27	1.43243e-115	ENSRNOG00000005723	Grin3a
-0.639802	0.437	0.386	1.5233e-115	ENSRNOG00000004917	Rasal2
0.507065	0.664	0.405	1.55303e-115	ENSRNOG00000012747	Spock1
-0.736406	0.361	0.322	2.2429e-115	ENSRNOG00000060350	Iqsec1
1.473	0.316	0.097	2.55059e-115	ENSRNOG00000030880	Hs6st2
0.726301	0.362	0.149	5.45721e-115	ENSRNOG00000003742	Cdkl5
-1.08997	0.27	0.259	6.89598e-115	ENSRNOG00000029012	Shisa6
-0.539718	0.75	0.699	3.46916e-114	ENSRNOG00000029598	Robo2
0.42259	0.522	0.29	8.06778e-114	ENSRNOG00000000648	Jmjd1c
-1.78847	0.175	0.287	1.6844e-113	ENSRNOG00000002811	Brinp3
0.773943	0.375	0.156	2.41419e-113	ENSRNOG00000066027	Necab1
-1.03101	0.42	0.461	2.43576e-112	ENSRNOG00000038004	Zfp804a
0.902855	0.356	0.139	6.24988e-112	ENSRNOG00000046242	Klf7
0.3	0.34	0.16	8.02183e-112	ENSRNOG00000009350	Sez6
0.356978	0.557	0.328	1.20197e-111	ENSRNOG00000010526	Dennd1a
1.18811	0.346	0.124	1.9781e-111	ENSRNOG00000013408	Npas2
0.562936	0.518	0.277	3.04058e-111	ENSRNOG00000006841	Ano4
1.08627	0.422	0.179	3.08866e-111	ENSRNOG00000002345	Rasgef1b
-1.58476	0.177	0.267	1.31152e-110	ENSRNOG00000012942	Satb1
0.607989	0.557	0.308	1.36743e-110	ENSRNOG00000030269	Atp2b2
0.81488	0.445	0.208	1.85559e-110	ENSRNOG00000000373	Ctnna3
-0.680392	0.673	0.638	2.28453e-110	ENSRNOG00000023549	Samd5
0.616334	0.627	0.369	2.40131e-110	ENSRNOG00000051837	Nwd2
0.34211	0.475	0.263	2.53338e-110	ENSRNOG00000013305	Atp2c1
-0.122688	0.592	0.424	3.95665e-110	ENSRNOG00000058476	Mast2
0.851119	0.613	0.349	4.28831e-110	ENSRNOG00000000606	Pcdh15
0.464291	0.425	0.215	7.4931e-110	ENSRNOG00000019885	Magi3
-0.711903	0.336	0.302	1.00237e-109	ENSRNOG00000047756	Mef2a
1.12402	0.364	0.139	4.09558e-109	ENSRNOG00000007377	Slit3
-0.127239	0.787	0.629	4.72401e-109	ENSRNOG00000054204	Gria2
0.434551	0.472	0.25	7.9779e-109	ENSRNOG00000005369	Kcnj3
-1.26114	0.218	0.239	9.14857e-109	ENSRNOG00000015741	Slc2a13
2.07449	0.276	0.074	2.36988e-108	ENSRNOG00000014768	Glis3
0.496449	0.613	0.363	2.39594e-108	ENSRNOG00000070614	Cntnap5a
0.479701	0.431	0.217	4.39593e-108	ENSRNOG00000014999	Tnpo1
0.641757	0.457	0.226	4.78314e-108	ENSRNOG00000006490	Neo1
0.279501	0.645	0.414	8.7274e-108	ENSRNOG00000002736	Rabgap1l
0.350298	0.675	0.438	1.10068e-107	ENSRNOG00000004560	Cacna1b
0.299936	0.611	0.385	1.19451e-107	ENSRNOG00000005018	Scn2a
0.19147	0.559	0.349	2.81224e-107	ENSRNOG00000032150	Adcy2
-0.67295	0.387	0.347	1.31672e-106	ENSRNOG00000066582	LOC108352541
0.717614	0.461	0.228	4.05637e-106	ENSRNOG00000053577	Gramd1b
0.25466	0.514	0.304	4.30227e-106	ENSRNOG00000022893	Rimbp2
0.266823	0.669	0.442	5.06892e-106	ENSRNOG00000002841	Cdc42bpa
1.54766	0.279	0.08	8.47225e-106	ENSRNOG00000015357	Bmper
0.387024	0.509	0.288	9.28996e-106	ENSRNOG00000008481	Reep1
0.946838	0.366	0.149	1.30869e-105	ENSRNOG00000004863	Mpped2
-0.681106	0.375	0.339	1.35547e-105	ENSRNOG00000004068	Ncoa1
0.414287	0.609	0.373	2.40653e-105	ENSRNOG00000008747	Plekha5
0.567686	0.393	0.184	5.84456e-105	ENSRNOG00000005271	Rapgef5
0.796401	0.39	0.169	7.61961e-105	ENSRNOG00000017969	Olfm3
1.45898	0.272	0.077	9.45975e-105	ENSRNOG00000004049	Baiap2
1.07363	0.298	0.1	1.07461e-104	ENSRNOG00000011946	Ptn
0.147829	0.57	0.366	1.2757e-104	ENSRNOG00000019482	Gnao1
0.578998	0.401	0.191	1.28114e-104	ENSRNOG00000066694	Mrtfb
0.993257	0.367	0.147	1.35496e-104	ENSRNOG00000003276	Myo1d
0.368308	0.499	0.279	1.72168e-104	ENSRNOG00000009029	Nptn
0.337525	0.473	0.267	4.39334e-104	ENSRNOG00000008996	Dpysl5
-0.332849	0.462	0.328	4.68867e-104	ENSRNOG00000060687	Slc24a3
-0.3658	0.661	0.556	4.69853e-104	ENSRNOG00000017940	Rere
0.419861	0.574	0.345	1.06618e-103	ENSRNOG00000061845	Cttnbp2
0.127466	0.664	0.46	1.39343e-103	ENSRNOG00000005133	Mapt
0.344531	0.561	0.338	1.44123e-103	ENSRNOG00000007916	Ptk2
0.402299	0.801	0.571	1.88804e-103	ENSRNOG00000052840	Tanc2
0.261258	0.523	0.311	3.18956e-103	ENSRNOG00000003680	Gabrb2
0.856156	0.399	0.179	3.61391e-103	ENSRNOG00000026466	Lrrtm3
0.500161	0.569	0.33	1.82126e-102	ENSRNOG00000006037	Snap25
-0.303365	0.559	0.443	3.66314e-102	ENSRNOG00000006816	Ubr5
0.308492	0.594	0.371	6.39478e-102	ENSRNOG00000005309	Scn8a
-0.564392	0.366	0.31	7.17393e-102	ENSRNOG00000026962	Osbpl8
-0.762684	0.376	0.352	7.18393e-102	ENSRNOG00000014528	Zswim6
0.947904	0.411	0.183	7.25782e-102	ENSRNOG00000000142	Plxdc2
0.32289	0.434	0.24	1.91328e-101	ENSRNOG00000008524	Glcci1
0.839148	0.357	0.149	1.96492e-101	ENSRNOG00000017939	Chn1
-1.25933	0.229	0.233	3.2091e-101	ENSRNOG00000003840	Slit2
-0.13188	0.641	0.491	5.00797e-101	ENSRNOG00000013780	Nf1
0.118747	0.596	0.395	5.74378e-101	ENSRNOG00000004026	Atp2b1
0.541939	0.424	0.214	6.43626e-101	ENSRNOG00000052080	Camk2b
0.942175	0.354	0.144	9.03077e-101	ENSRNOG00000016388	Sphkap
0.22198	0.446	0.259	9.90953e-101	ENSRNOG00000002339	Mark1
-0.440433	0.436	0.362	1.15571e-100	ENSRNOG00000020263	Atp1a3
0.270549	0.603	0.381	1.31095e-100	ENSRNOG00000005335	Galnt13
0.485634	0.766	0.531	1.3428e-100	ENSRNOG00000006174	Grid2
0.370553	0.507	0.292	1.72037e-100	ENSRNOG00000056894	St6galnac3
0.951452	0.706	0.467	2.37098e-100	ENSRNOG00000046660	Gpc6
0.235918	0.564	0.353	2.40438e-100	ENSRNOG00000011077	Tjp1
0.240751	0.699	0.479	2.96809e-100	ENSRNOG00000021984	Rgs7
-0.656485	0.453	0.415	3.40286e-100	ENSRNOG00000005673	Runx1t1
2.09952	0.25	0.063	4.1264e-100	ENSRNOG00000054508	Foxp2
0.298851	0.536	0.325	5.58971e-100	ENSRNOG00000011460	Arfgef3
-0.754912	0.337	0.257	5.93755e-100	ENSRNOG00000028832	Sorcs3
0.238813	0.513	0.315	6.07409e-100	ENSRNOG00000067240	LOC103690742
0.732134	0.358	0.156	8.56911e-100	ENSRNOG00000010065	Dgkh
0.246528	0.455	0.265	1.19378e-99	ENSRNOG00000004496	Rock2
0.258016	0.58	0.365	1.62909e-99	ENSRNOG00000008053	Atp8a2
1.03864	0.461	0.221	1.73914e-99	ENSRNOG00000011313	Sorcs1
0.220748	0.68	0.466	2.48421e-99	ENSRNOG00000005434	Sptbn1
0.276322	0.515	0.311	2.68278e-99	ENSRNOG00000016620	Csnk1g1
0.139291	0.705	0.493	3.98324e-99	ENSRNOG00000063828	Pcdh7
-0.210952	0.501	0.376	4.13161e-99	ENSRNOG00000024671	Dmxl1
0.542998	0.424	0.214	4.39301e-99	ENSRNOG00000052887	Dnajc6
0.476953	0.479	0.263	5.28887e-99	ENSRNOG00000011705	Stmn2
0.347364	0.531	0.316	5.95744e-99	ENSRNOG00000004099	R3hdm1
0.120518	0.757	0.558	6.8184e-99	ENSRNOG00000057626	Kif1b
0.643092	0.402	0.192	8.4082e-99	ENSRNOG00000054371	Prkcg
0.214764	0.541	0.34	1.23526e-98	ENSRNOG00000002886	Myh10
-0.439515	0.613	0.535	1.3762e-98	ENSRNOG00000002079	Mapk10
0.294502	0.726	0.503	3.0761e-98	ENSRNOG00000017163	Pfkp
-0.173162	0.493	0.361	3.27794e-98	ENSRNOG00000008298	Dock7
0.295847	0.456	0.259	3.34514e-98	ENSRNOG00000056106	Dip2b
-0.130143	0.491	0.352	3.58074e-98	ENSRNOG00000060946	Cask
0.727526	0.361	0.159	6.04589e-98	ENSRNOG00000054058	Osbpl1a
-0.141132	0.409	0.273	8.10979e-98	ENSRNOG00000012440	Msra
0.345317	0.46	0.259	9.17373e-98	ENSRNOG00000002001	Itsn1
0.17639	0.509	0.318	1.64926e-97	ENSRNOG00000010960	Ankh
0.210614	0.435	0.252	2.10991e-97	ENSRNOG00000008917	Ehbp1
-0.116275	0.575	0.42	2.67677e-97	ENSRNOG00000015602	Cdh2
0.7629	0.581	0.333	2.72576e-97	ENSRNOG00000056643	Cdh8
0.241256	0.642	0.429	3.0732e-97	ENSRNOG00000046023	Exoc4
-0.563603	0.429	0.368	3.14853e-97	ENSRNOG00000004823	Dock4
-0.159402	0.438	0.307	3.44911e-97	ENSRNOG00000018317	Aak1
-0.208861	0.503	0.383	4.76272e-97	ENSRNOG00000006001	Luc7l2
-0.132725	0.509	0.369	4.9332e-97	ENSRNOG00000058561	Srrm2
0.373432	0.457	0.255	5.22574e-97	ENSRNOG00000007801	R3hdm2
0.189717	0.522	0.331	5.70534e-97	ENSRNOG00000023176	Kidins220
-0.134729	0.636	0.49	6.85495e-97	ENSRNOG00000004269	Myt1l
0.230662	0.592	0.384	7.60637e-97	ENSRNOG00000018220	Pde4dip
-0.396965	0.601	0.514	1.0327e-96	ENSRNOG00000004345	Daam1
0.158133	0.541	0.348	1.1496e-96	ENSRNOG00000013718	Herc2
0.181302	0.634	0.428	1.15499e-96	ENSRNOG00000011504	Akap2
-0.613779	0.37	0.328	1.24006e-96	ENSRNOG00000013351	Stxbp5
-0.155572	0.444	0.31	1.63866e-96	ENSRNOG00000053680	Kansl1
0.291729	0.509	0.307	1.80648e-96	ENSRNOG00000027026	Jazf1
0.402176	0.441	0.238	1.87017e-96	ENSRNOG00000042929	Nos1ap
0.802377	0.344	0.145	1.93671e-96	ENSRNOG00000001065	Cyth3
0.67735	0.394	0.187	2.29793e-96	ENSRNOG00000031536	Syndig1
0.756982	0.571	0.325	2.31624e-96	ENSRNOG00000038987
0.124387	0.704	0.503	2.39503e-96	ENSRNOG00000015396	Sptan1
0.45617	0.461	0.256	2.42106e-96	ENSRNOG00000056243	ST7
-0.129554	0.586	0.444	2.47309e-96	ENSRNOG00000065497	LOC102547183
-0.901478	0.398	0.397	3.48788e-96	ENSRNOG00000031287	Cacna2d3
0.120244	0.645	0.451	3.51278e-96	ENSRNOG00000014368	Eif4g3
0.317557	0.485	0.282	4.163e-96	ENSRNOG00000011133	Trpc4
0.164887	0.744	0.542	6.58069e-96	ENSRNOG00000010479	Mycbp2
-0.117744	0.653	0.497	1.21268e-95	ENSRNOG00000015603	Prkce
0.102285	0.611	0.417	1.47245e-95	ENSRNOG00000006170	Bach2
0.403182	0.396	0.206	1.70483e-95	ENSRNOG00000057996	Phactr3
0.319714	0.607	0.387	1.80608e-95	ENSRNOG00000007666	Cacnb4
0.176341	0.551	0.36	3.12084e-95	ENSRNOG00000056246	Gls
0.315724	0.405	0.222	3.53287e-95	ENSRNOG00000009300	Tlk1
0.548001	0.372	0.178	4.3162e-95	ENSRNOG00000005504	Pkp4
0.170548	0.478	0.296	5.76414e-95	ENSRNOG00000003198	Bmerb1
0.475256	0.285	0.12	6.43753e-95	ENSRNOG00000005033	Acvr1
0.137425	0.712	0.516	8.99615e-95	ENSRNOG00000052707	Cacna1a
0.151338	0.651	0.451	1.09789e-94	ENSRNOG00000008728	Unc79
0.907198	0.32	0.126	1.19064e-94	ENSRNOG00000056826	Arap2
0.104556	0.617	0.421	2.52517e-94	ENSRNOG00000034200	Atp8a1
-0.427662	0.437	0.36	3.38881e-94	ENSRNOG00000000593	Rev3l
-0.39921	0.858	0.788	3.51333e-94	ENSRNOG00000027276	Xkr4
-0.142928	0.453	0.297	3.932e-94	ENSRNOG00000029071	Unc5c
1.74769	0.266	0.078	5.13578e-94	ENSRNOG00000017105	Dpyd
-0.266585	0.503	0.386	5.16847e-94	ENSRNOG00000017030	Arid1b
0.126917	0.714	0.518	7.07293e-94	ENSRNOG00000067116	LOC120093333
0.396665	0.47	0.265	1.00213e-93	ENSRNOG00000032690	Ube2e2
-1.74968	0.138	0.236	1.93327e-93	ENSRNOG00000042332	Slc44a5
0.156799	0.553	0.364	4.95791e-93	ENSRNOG00000008709	Arhgap32
0.618618	0.393	0.191	5.25245e-93	ENSRNOG00000016244	Mical2
0.232098	0.505	0.31	5.68628e-93	ENSRNOG00000011151	Tenm4
0.185422	0.597	0.4	7.26464e-93	ENSRNOG00000011619	Myo9a
-0.131723	0.544	0.402	8.603e-93	ENSRNOG00000011280	Mllt3
1.49679	0.243	0.068	1.00797e-92	ENSRNOG00000010233	Cald1
0.216655	0.421	0.238	1.39784e-92	ENSRNOG00000010834	Mpped1
0.284002	0.593	0.383	1.72766e-92	ENSRNOG00000015503	Otud7a
0.164354	0.554	0.365	2.84143e-92	ENSRNOG00000005359	Csrnp3
-0.100593	0.765	0.612	4.94087e-92	ENSRNOG00000004201	Rims2
-0.369786	0.438	0.332	5.93282e-92	ENSRNOG00000049361	Gas7
0.356267	0.626	0.406	7.33513e-92	ENSRNOG00000018778	Cadm1
-0.116756	0.549	0.404	7.85525e-92	ENSRNOG00000020423	Apc
0.210382	0.542	0.348	1.1017e-91	ENSRNOG00000004438	Cntn1
0.733519	0.347	0.153	1.82884e-91	ENSRNOG00000004731	Ano3
0.131833	0.429	0.26	2.13712e-91	ENSRNOG00000031934	Enah
-0.32807	0.431	0.336	2.45276e-91	ENSRNOG00000002749	Spag9
-0.330095	0.518	0.415	2.58562e-91	ENSRNOG00000003261	Usp9x
0.187614	0.454	0.278	3.49662e-91	ENSRNOG00000058733	Asap1
-0.31702	0.459	0.356	3.80569e-91	ENSRNOG00000051170	Ddx17
0.535253	0.387	0.192	3.83408e-91	ENSRNOG00000023496	Entrep2
0.280481	0.885	0.697	5.22301e-91	ENSRNOG00000065312	Nbea
0.28262	0.456	0.269	5.85373e-91	ENSRNOG00000046139	Syt14
0.752135	0.319	0.137	6.09902e-91	ENSRNOG00000006639	Scn9a
0.470242	0.343	0.168	6.88346e-91	ENSRNOG00000010889	Fbxw7
0.120683	0.487	0.313	1.05592e-90	ENSRNOG00000042478	Adam22
0.844662	0.323	0.132	1.06921e-90	ENSRNOG00000004281	Cobl
0.621804	0.351	0.162	1.15209e-90	ENSRNOG00000069647
-0.129332	0.493	0.358	1.23181e-90	ENSRNOG00000060340	Psme4
-0.269692	0.631	0.499	1.66926e-90	ENSRNOG00000062454	Tenm1
-0.114771	0.501	0.364	2.15243e-90	ENSRNOG00000005667	Astn1
0.14151	0.443	0.273	4.03086e-90	ENSRNOG00000001439	Srrm3
-0.118573	0.412	0.281	4.61059e-90	ENSRNOG00000015389	Stag1
0.196611	0.421	0.248	8.43435e-90	ENSRNOG00000014013	Map4k4
-1.68663	0.181	0.279	8.50717e-90	ENSRNOG00000003878	Thsd7b
0.338474	0.432	0.246	1.14606e-89	ENSRNOG00000018373	Tln2
0.102225	0.566	0.389	1.33373e-89	ENSRNOG00000061764	Fmn2
-0.122785	0.437	0.308	1.41785e-89	ENSRNOG00000009836	Rbm26
0.550171	0.343	0.162	2.04679e-89	ENSRNOG00000008560	Ccdc30
-0.318216	0.527	0.432	2.74952e-89	ENSRNOG00000007324	Plxna2
0.673414	0.321	0.143	2.75111e-89	ENSRNOG00000066633	LOC108350387
-0.211285	0.463	0.344	2.91778e-89	ENSRNOG00000008924	Arhgef12
0.345081	0.783	0.568	3.61145e-89	ENSRNOG00000021410	Negr1
0.236165	0.621	0.421	4.80231e-89	ENSRNOG00000007625	B3galt1
0.18538	0.442	0.269	5.79405e-89	ENSRNOG00000013844	Fam172a
-0.154519	0.412	0.297	6.64101e-89	ENSRNOG00000006340	Memo1
0.127596	0.385	0.226	7.04078e-89	ENSRNOG00000004603	Srgap1
0.154337	0.768	0.56	7.77222e-89	ENSRNOG00000043085	Clstn2
0.150341	0.42	0.257	9.76851e-89	ENSRNOG00000068835	LOC102552000
-0.258446	0.395	0.287	1.16263e-88	ENSRNOG00000011728	Fto
0.9164	0.333	0.138	1.16671e-88	ENSRNOG00000016544	Arhgef28
-0.240111	0.454	0.341	1.29481e-88	ENSRNOG00000058461	Sfpq
0.776325	0.285	0.113	1.54326e-88	ENSRNOG00000002349	Gabra2
0.207671	0.477	0.293	1.59201e-88	ENSRNOG00000066304	Smyd3
-0.530883	0.351	0.282	2.5971e-88	ENSRNOG00000032410	Mtus2
0.286813	0.419	0.243	2.65246e-88	ENSRNOG00000032070	Dync2h1
0.163978	0.603	0.411	2.771e-88	ENSRNOG00000006509	Srgap3
-0.662106	0.362	0.342	3.26223e-88	ENSRNOG00000022999	Ppp2r3a
0.227689	0.461	0.284	3.42794e-88	ENSRNOG00000061080	Kmt2c
-1.26483	0.197	0.234	4.32919e-88	ENSRNOG00000013322	Pola1
0.380546	0.434	0.245	4.7172e-88	ENSRNOG00000025539	Vps13a
0.37952	0.897	0.727	5.44651e-88	ENSRNOG00000011980	Lrrc7
0.604294	0.292	0.126	6.76176e-88	ENSRNOG00000000257	Smpd3
0.303558	0.525	0.326	7.11959e-88	ENSRNOG00000005307	Slc4a10
1.27614	0.316	0.119	8.33658e-88	ENSRNOG00000049959	Igsf21
0.777064	0.37	0.17	9.13065e-88	ENSRNOG00000005634	Lingo2
-0.155933	0.646	0.509	9.52842e-88	ENSRNOG00000009812	Sbf2
0.622886	0.747	0.523	1.40522e-87	ENSRNOG00000005371	Klhl29
0.557756	0.363	0.175	2.1559e-87	ENSRNOG00000017003	Plxna1
0.145364	0.625	0.434	3.15174e-87	ENSRNOG00000055382	Hcn1
0.428877	0.928	0.815	3.40869e-87	ENSRNOG00000012045	Adgrb3
0.116336	0.483	0.314	3.63231e-87	ENSRNOG00000065834	LOC120093330
-0.178267	0.376	0.258	4.05554e-87	ENSRNOG00000026048	Gbf1
-0.289397	0.668	0.566	4.19769e-87	ENSRNOG00000016189	Frmd5
-0.10281	0.445	0.307	4.81842e-87	ENSRNOG00000008157	Syn2
-0.389512	0.453	0.382	5.27531e-87	ENSRNOG00000019319	Fchsd2
0.32757	0.432	0.249	6.42571e-87	ENSRNOG00000051440	Ppp1r12b
0.204477	0.497	0.314	6.45869e-87	ENSRNOG00000010124	Trim2
0.345322	0.369	0.198	9.0302e-87	ENSRNOG00000049452	Nebl
0.325697	0.431	0.246	2.0821e-86	ENSRNOG00000025612	Sez6l
-0.240552	0.616	0.502	2.37221e-86	ENSRNOG00000018602	Camta1
0.611485	0.345	0.162	2.53235e-86	ENSRNOG00000058842	Sptbn2
-0.154429	0.459	0.338	3.05147e-86	ENSRNOG00000006733	Srgap2
0.588871	0.339	0.158	3.29893e-86	ENSRNOG00000052758	Cyria
1.42122	0.231	0.066	3.34512e-86	ENSRNOG00000009205	Lmo4
-0.103374	0.664	0.519	3.48232e-86	ENSRNOG00000004841	Akap6
0.400386	0.322	0.159	3.64472e-86	ENSRNOG00000008869	Ppp1r9a
-0.563567	0.416	0.37	4.74397e-86	ENSRNOG00000033064	Edil3
0.562568	0.336	0.16	5.53525e-86	ENSRNOG00000061519	Asap2
0.215969	0.355	0.198	5.6984e-86	ENSRNOG00000010753	Aig1
-0.100853	0.473	0.34	1.42999e-85	ENSRNOG00000004794	Rtn1
-0.539732	0.398	0.315	1.51612e-85	ENSRNOG00000030285	Epha3
0.299663	0.42	0.241	1.62237e-85	ENSRNOG00000021091	Trank1
0.118113	0.387	0.236	2.27467e-85	ENSRNOG00000064927	LOC120093365
0.121268	0.479	0.315	2.53397e-85	ENSRNOG00000058866	Myo5a
0.686642	0.392	0.192	2.9189e-85	ENSRNOG00000027002	Mast4
0.415265	0.359	0.183	3.56135e-85	ENSRNOG00000032659	Plcl1
0.104084	0.511	0.341	4.10823e-85	ENSRNOG00000066457	LOC120093381
0.142512	0.687	0.497	4.37995e-85	ENSRNOG00000012422	Tnik
-0.314081	0.447	0.353	4.6183e-85	ENSRNOG00000048980	Gng2
-0.681088	0.357	0.331	5.4082e-85	ENSRNOG00000049349	Tafa5
-0.105405	0.71	0.567	1.36295e-84	ENSRNOG00000047635	Tmem178b
-0.468681	0.615	0.552	1.82762e-84	ENSRNOG00000016623	Tmeff2
0.808884	0.394	0.19	1.94453e-84	ENSRNOG00000021553	Nckap5
-0.232193	0.495	0.387	2.00439e-84	ENSRNOG00000010155	Pcm1
0.442783	0.465	0.262	4.75654e-84	ENSRNOG00000056658	Xylt1
0.276362	0.803	0.6	5.44657e-84	ENSRNOG00000005003	Ptprn2
-0.115324	0.81	0.681	5.71071e-84	ENSRNOG00000001682	Ttc3
0.494445	0.433	0.238	5.77022e-84	ENSRNOG00000032391	Esyt2
-0.5543	0.387	0.339	5.99719e-84	ENSRNOG00000069160	Pitpnc1
-0.660478	0.426	0.402	1.03086e-83	ENSRNOG00000013160	Sash1
-0.116756	0.44	0.312	2.3707e-83	ENSRNOG00000016963	Trip12
0.162155	0.449	0.285	2.38114e-83	ENSRNOG00000023095	Npepps
0.180375	0.494	0.316	2.54603e-83	ENSRNOG00000053122	Scn1a
-0.651491	0.47	0.426	2.55796e-83	ENSRNOG00000049410	Chrm3
0.290442	0.735	0.527	2.79081e-83	ENSRNOG00000047817	Enox1
0.209892	0.477	0.302	2.79995e-83	ENSRNOG00000011614	Tmcc1
0.212982	0.462	0.291	3.39225e-83	ENSRNOG00000029876	Gucy1a2
0.293579	0.486	0.296	3.58925e-83	ENSRNOG00000064939	Fhit
-0.265719	0.543	0.445	4.26151e-83	ENSRNOG00000055547	Prkn
0.124996	0.471	0.304	5.07392e-83	ENSRNOG00000005802	Usp24
1.17148	0.322	0.13	5.66025e-83	ENSRNOG00000010535	Cdh18
0.388096	0.358	0.189	6.03201e-83	ENSRNOG00000012850	Kat6b
0.578412	0.295	0.131	7.333e-83	ENSRNOG00000024120	Rxfp1
0.321823	0.436	0.254	8.21499e-83	ENSRNOG00000031997	Ttll7
0.334849	0.395	0.22	9.24025e-83	ENSRNOG00000030515	Nfasc
0.721578	0.347	0.162	9.4121e-83	ENSRNOG00000030180	Lrrc10b
-0.137402	0.505	0.362	1.51651e-82	ENSRNOG00000001989	Alcam
-0.19124	0.449	0.333	1.78602e-82	ENSRNOG00000002139	Cracd
-1.33103	0.182	0.245	1.90669e-82	ENSRNOG00000004585	Tmtc2
0.485938	0.515	0.298	2.08307e-82	ENSRNOG00000001103	Sdk1
0.132438	0.539	0.365	2.25486e-82	ENSRNOG00000066984	LOC120093327
0.953694	0.343	0.147	3.28704e-82	ENSRNOG00000057556	Pdzrn3
0.147931	0.809	0.627	5.67533e-82	ENSRNOG00000007090	Cacna1c
-0.169103	0.438	0.325	6.60794e-82	ENSRNOG00000056703	Atrx
0.224501	0.495	0.315	8.54283e-82	ENSRNOG00000028630	Ksr2
-0.29724	0.438	0.34	9.39792e-82	ENSRNOG00000013577	Kdelr3
-0.148004	0.493	0.368	1.22836e-81	ENSRNOG00000017605	Gmds
0.364134	0.355	0.188	1.23502e-81	ENSRNOG00000022771	Arhgap23
0.296488	0.309	0.161	1.26012e-81	ENSRNOG00000012302	Gucy1a1
0.909378	0.248	0.088	1.33511e-81	ENSRNOG00000004208	Crim1
0.440321	0.309	0.152	1.34147e-81	ENSRNOG00000025624	Arhgap20
1.0581	0.241	0.082	1.65241e-81	ENSRNOG00000064357
0.114816	0.429	0.275	1.78323e-81	ENSRNOG00000068818	LOC120093345
0.219271	0.446	0.271	1.86604e-81	ENSRNOG00000046330	Rnf130
-0.205523	0.384	0.274	2.61619e-81	ENSRNOG00000054391	Snrpn
0.596347	0.242	0.099	3.29473e-81	ENSRNOG00000009653	Numb
0.300828	0.589	0.386	3.52934e-81	ENSRNOG00000016483	Myo16
0.383346	0.334	0.174	3.60764e-81	ENSRNOG00000056955	Bicdl1
0.191668	0.63	0.435	4.2267e-81	ENSRNOG00000003386	Rbfox3
0.226079	0.343	0.192	4.22827e-81	ENSRNOG00000033169	Cpeb4
-0.12623	0.631	0.496	4.39302e-81	ENSRNOG00000007575	Plppr1
-0.261158	0.414	0.314	4.5574e-81	ENSRNOG00000025076	Ecpas
-0.165062	0.402	0.281	4.95621e-81	ENSRNOG00000010702	Ube3c
-0.22911	0.486	0.375	5.54298e-81	ENSRNOG00000015514	Bcat1
0.148706	0.486	0.316	6.29355e-81	ENSRNOG00000022395	Tnrc6c
0.138496	0.545	0.37	7.66655e-81	ENSRNOG00000009625	Dpysl2
0.41116	0.386	0.214	9.1764e-81	ENSRNOG00000002907	Plekha6
-0.130739	0.514	0.39	9.22537e-81	ENSRNOG00000001352	Hectd4
0.508745	0.338	0.167	1.00038e-80	ENSRNOG00000021184	Mark2
0.14281	0.53	0.358	1.04196e-80	ENSRNOG00000005007	Scn3a
0.165977	0.464	0.298	1.05689e-80	ENSRNOG00000006864	Scaper
0.113799	0.465	0.303	1.19249e-80	ENSRNOG00000008704	Nlk
0.331744	0.33	0.171	1.48654e-80	ENSRNOG00000007646	Sipa1l1
0.687716	0.323	0.148	1.54261e-80	ENSRNOG00000049681	Mapre2
-0.162839	0.396	0.281	1.70436e-80	ENSRNOG00000055246	Ncor1
-0.117771	0.598	0.461	1.97212e-80	ENSRNOG00000005708	Mmp16
-0.58458	0.357	0.31	2.03252e-80	ENSRNOG00000009001	Mtss1
0.79909	0.317	0.139	2.45259e-80	ENSRNOG00000026432	Syt7
-0.609948	0.66	0.602	2.74163e-80	ENSRNOG00000009772	Kirrel3
0.153757	0.368	0.219	3.05163e-80	ENSRNOG00000016566	Arhgap39
-0.201447	0.424	0.312	3.67621e-80	ENSRNOG00000047386	Smg1
0.282631	0.435	0.263	4.87359e-80	ENSRNOG00000009170	Dmxl2
1.05542	0.258	0.093	4.88149e-80	ENSRNOG00000002013	Sidt1
0.564614	0.321	0.152	7.92082e-80	ENSRNOG00000012325	Adk
0.134668	0.449	0.287	8.44043e-80	ENSRNOG00000002755	Pafah1b1
-0.187035	0.511	0.395	1.08022e-79	ENSRNOG00000061262	Huwe1
0.197132	0.458	0.286	1.11627e-79	ENSRNOG00000017882	Camk1d
0.266756	0.368	0.207	1.18849e-79	ENSRNOG00000047014	Homer1
0.161235	0.83	0.648	1.18935e-79	ENSRNOG00000011841	Map2
0.988844	0.232	0.078	1.23395e-79	ENSRNOG00000031760	Fmn1
0.506207	0.344	0.173	1.42024e-79	ENSRNOG00000020225	Dlgap4
0.222413	0.329	0.184	2.11658e-79	ENSRNOG00000010415	Atxn7l1
-0.961799	0.288	0.323	2.18693e-79	ENSRNOG00000006030	Ptprz1
0.141876	0.825	0.645	2.69046e-79	ENSRNOG00000032922	Dclk1
0.35336	0.414	0.237	2.89023e-79	ENSRNOG00000007459	Pcnx1
-0.152885	0.352	0.242	2.99387e-79	ENSRNOG00000011726	Grin1
0.26287	0.298	0.156	3.93851e-79	ENSRNOG00000011158	Ppp2r2a
0.285749	0.382	0.219	4.94713e-79	ENSRNOG00000043387	Cpe
0.188692	0.366	0.215	5.66613e-79	ENSRNOG00000017707	Abi2
0.663814	0.441	0.232	6.38463e-79	ENSRNOG00000006956	Adamtsl1
0.295085	0.359	0.2	6.57905e-79	ENSRNOG00000043357	Zfp407
-0.63009	0.369	0.352	7.28883e-79	ENSRNOG00000059479	Adcy1
-0.178369	0.494	0.382	7.48442e-79	ENSRNOG00000058898	Nedd4
0.935924	0.267	0.101	1.44241e-78	ENSRNOG00000004220	Ebag9
0.251147	0.328	0.184	2.14014e-78	ENSRNOG00000055371	Sptbn4
-0.135044	0.36	0.251	2.259e-78	ENSRNOG00000014501	Zfp638
-0.280022	0.365	0.276	2.73829e-78	ENSRNOG00000024737	Tnrc6a
-0.228545	0.42	0.318	2.89374e-78	ENSRNOG00000019848	Rbm39
-0.116369	0.44	0.32	2.99726e-78	ENSRNOG00000006997	App
1.24495	0.208	0.063	3.30407e-78	ENSRNOG00000002347	Rgl1
0.397219	0.344	0.183	3.34848e-78	ENSRNOG00000017505	Aopep
-0.156517	0.399	0.287	4.3729e-78	ENSRNOG00000020386	Ash1l
-0.117806	0.348	0.232	4.7934e-78	ENSRNOG00000047374	Gnas
0.55243	0.338	0.166	5.01103e-78	ENSRNOG00000056984	Baz2b
0.454963	0.368	0.196	8.02795e-78	ENSRNOG00000020519	Olfm2
-0.336458	0.344	0.266	9.25117e-78	ENSRNOG00000009590	Stox2
-0.264225	0.407	0.308	9.52108e-78	ENSRNOG00000007172	Map4k3
0.167011	0.87	0.699	1.15511e-77	ENSRNOG00000031890	Ncam1
0.687836	0.302	0.135	1.31967e-77	ENSRNOG00000008970	Pcdh17
0.170381	0.433	0.273	1.62364e-77	ENSRNOG00000061279	AABR07069611.1
0.279402	0.371	0.213	2.52415e-77	ENSRNOG00000004207	Eml5
0.353741	0.456	0.274	2.71348e-77	ENSRNOG00000012324	Soga3
0.132549	0.511	0.344	3.09881e-77	ENSRNOG00000023753	Afdn
-0.124135	0.53	0.4	3.34084e-77	ENSRNOG00000008431	Gabbr2
-0.13139	0.421	0.299	3.65678e-77	ENSRNOG00000024730	Ppm1e
0.207841	0.423	0.26	4.59623e-77	ENSRNOG00000022196	Bmpr2
0.408853	0.534	0.335	4.84935e-77	ENSRNOG00000013140	Pdzd2
1.3026	0.207	0.061	4.90731e-77	ENSRNOG00000033575	Emid1
0.410292	0.339	0.178	5.12667e-77	ENSRNOG00000011435	Osbpl10
0.354394	0.502	0.313	6.31887e-77	ENSRNOG00000057044	Garnl3
1.06806	0.252	0.091	6.76275e-77	ENSRNOG00000048847	Wdr17
-0.968859	0.262	0.3	7.44464e-77	ENSRNOG00000033280	Pam
0.365297	0.338	0.179	8.43164e-77	ENSRNOG00000069803
-0.195523	0.663	0.545	8.53932e-77	ENSRNOG00000016208	Setbp1
0.149693	0.32	0.185	8.80104e-77	ENSRNOG00000010379	Celf1
0.173327	0.4	0.249	9.33175e-77	ENSRNOG00000016396	Fbxo11
0.248409	0.38	0.224	1.01377e-76	ENSRNOG00000042786	Vti1a
0.716037	0.272	0.116	1.16683e-76	ENSRNOG00000054331	Wdpcp
0.297019	0.349	0.194	1.2668e-76	ENSRNOG00000012531	Ephb2
-0.287843	0.405	0.322	1.37562e-76	ENSRNOG00000011294	Usp33
-0.113765	0.334	0.225	1.64433e-76	ENSRNOG00000043370	Fubp1
-0.103182	0.561	0.427	1.69088e-76	ENSRNOG00000031038	Gtdc1
0.168107	0.427	0.27	1.75201e-76	ENSRNOG00000042118	Cplane1
0.317274	0.397	0.231	1.76685e-76	ENSRNOG00000055089	Slc44a1
-0.841328	0.333	0.348	2.1846e-76	ENSRNOG00000021507	Luzp2
0.587694	0.295	0.138	2.34593e-76	ENSRNOG00000011914	Dtnb
-0.182474	0.355	0.254	2.36456e-76	ENSRNOG00000011627	Zfr
0.419164	0.336	0.175	2.61607e-76	ENSRNOG00000011739	Dennd4a
0.195388	0.318	0.179	3.37781e-76	ENSRNOG00000001285	Atp2a2
-0.431765	0.369	0.303	4.99357e-76	ENSRNOG00000011057	Mfn1
0.103876	0.408	0.262	5.32022e-76	ENSRNOG00000011073	Htt
0.137297	0.332	0.192	6.34743e-76	ENSRNOG00000013389	Rgs7bp
0.603193	0.307	0.143	6.67021e-76	ENSRNOG00000007302	Fbn1
0.200051	0.374	0.221	8.44281e-76	ENSRNOG00000053239	Clmp
0.690589	0.304	0.138	9.80637e-76	ENSRNOG00000017155	Nck2
-0.40142	0.32	0.247	1.00904e-75	ENSRNOG00000063070	Pcdhga7
0.945594	0.274	0.109	1.04759e-75	ENSRNOG00000016368	Ppp1r14c
-0.121096	0.409	0.288	1.25333e-75	ENSRNOG00000002376	Clasp1
-0.616117	0.32	0.296	1.34432e-75	ENSRNOG00000023021	Msl2
0.534305	0.274	0.121	1.42308e-75	ENSRNOG00000002468	Tnr
-0.294952	0.307	0.225	1.54016e-75	ENSRNOG00000004826	Sos2
-0.19277	0.396	0.295	1.83168e-75	ENSRNOG00000001256	Atxn2
0.805606	0.274	0.114	2.15101e-75	ENSRNOG00000045920	Mcu
0.178171	0.426	0.263	3.13461e-75	ENSRNOG00000010637	Tbc1d5
0.865485	0.236	0.087	3.5106e-75	ENSRNOG00000013535	Cdh6
0.491442	0.303	0.148	3.8702e-75	ENSRNOG00000017731	Agpat4
-0.144701	0.345	0.24	5.08201e-75	ENSRNOG00000013251	Trim24
0.115895	0.348	0.214	6.2261e-75	ENSRNOG00000070106	LOC102552000
0.399768	0.416	0.234	6.81721e-75	ENSRNOG00000034177	Efna5
-0.2828	0.427	0.341	7.65858e-75	ENSRNOG00000001516	Rapgef4
-0.190975	0.339	0.236	7.89046e-75	ENSRNOG00000015852	Arhgap35
0.662318	0.24	0.099	8.6013e-75	ENSRNOG00000031855	Actr3b
0.106877	0.37	0.232	9.48112e-75	ENSRNOG00000014187	Igf1r
0.432899	0.88	0.71	9.78835e-75	ENSRNOG00000029614	Robo1
0.234976	0.455	0.285	1.06998e-74	ENSRNOG00000018378	Cacnb2
-0.317369	0.318	0.236	1.0829e-74	ENSRNOG00000052572	Aff2
0.558343	0.226	0.093	1.55393e-74	ENSRNOG00000015401	Mapk4
-0.114626	0.386	0.274	1.64677e-74	ENSRNOG00000048205	Ube2h
-0.271668	0.461	0.361	1.85403e-74	ENSRNOG00000007682	Gria3
0.347814	0.324	0.177	2.38088e-74	ENSRNOG00000001030	Tsc22d1
0.248202	0.45	0.281	2.39337e-74	ENSRNOG00000000540	Btbd9
-0.569059	0.298	0.26	3.04738e-74	ENSRNOG00000002625	Ptpn4
-0.340302	0.359	0.282	4.25876e-74	ENSRNOG00000060367	Rfx7
0.295393	0.475	0.296	5.27652e-74	ENSRNOG00000005540	Nin
0.982939	0.228	0.082	7.04394e-74	ENSRNOG00000017833	Actn2
0.329119	0.335	0.185	1.13972e-73	ENSRNOG00000025899	Thada
0.405208	0.283	0.137	1.22183e-73	ENSRNOG00000009341	Hivep3
-0.244934	0.327	0.232	1.34761e-73	ENSRNOG00000034025	Ptprj
0.356476	0.342	0.187	2.57885e-73	ENSRNOG00000007882	Ablim2
-0.285548	0.775	0.669	2.94077e-73	ENSRNOG00000005206	Kcnq3
0.441172	0.324	0.168	3.84891e-73	ENSRNOG00000003841	Kcnh1
-0.568976	0.427	0.391	3.86807e-73	ENSRNOG00000005652	Cntn4
0.401065	0.511	0.318	4.32808e-73	ENSRNOG00000003491	Prkca
-0.249332	0.332	0.244	4.35447e-73	ENSRNOG00000029185	Rasa1
-0.767228	0.234	0.219	4.62232e-73	ENSRNOG00000046515	St6gal2
0.149456	0.327	0.191	4.95474e-73	ENSRNOG00000029466	RGD1562608
-0.274259	0.286	0.207	5.97759e-73	ENSRNOG00000037483	Ep400
-0.158468	0.308	0.211	7.4373e-73	ENSRNOG00000057806	Trpm7
0.888154	0.289	0.122	1.02919e-72	ENSRNOG00000031700	Map3k5
1.40885	0.252	0.087	1.28869e-72	ENSRNOG00000013413	Rorb
-0.526621	0.302	0.257	1.41046e-72	ENSRNOG00000011879	Nfat5
0.700474	0.313	0.146	1.45243e-72	ENSRNOG00000043143	Eml1
-0.316592	0.632	0.56	1.54516e-72	ENSRNOG00000000412	Slc35f1
-0.118776	0.387	0.278	1.84782e-72	ENSRNOG00000013516	Sf3b1
0.273681	0.969	0.889	2.08157e-72	ENSRNOG00000032350	Kcnip4
0.422282	0.243	0.109	2.51867e-72	ENSRNOG00000007822	Vgll4
-0.414903	0.246	0.179	3.09399e-72	ENSRNOG00000004148	Cdk17
-0.21237	0.261	0.174	3.24824e-72	ENSRNOG00000058973	Atad2b
-0.245586	0.881	0.795	3.32197e-72	ENSRNOG00000010649	Ctnnd2
-0.167483	0.251	0.164	3.3958e-72	ENSRNOG00000020915	Setd2
-0.344373	0.411	0.337	4.46899e-72	ENSRNOG00000013391	Sorbs2
0.133324	0.316	0.187	4.59226e-72	ENSRNOG00000014637	Atxn10
-0.257652	0.331	0.244	5.75654e-72	ENSRNOG00000068743	Prrc2c
0.212769	0.288	0.159	8.33142e-72	ENSRNOG00000016135	Fars2
-0.348571	0.348	0.267	8.74684e-72	ENSRNOG00000011231	Cntnap4
-0.233626	0.35	0.257	1.36119e-71	ENSRNOG00000001730	Acap2
-0.237423	0.328	0.24	1.94694e-71	ENSRNOG00000015813	Ubr2
-0.178771	0.284	0.192	3.18729e-71	ENSRNOG00000012385	Naa15
0.585552	0.252	0.112	3.19339e-71	ENSRNOG00000058975	Iqsec2
0.137673	0.257	0.139	3.70921e-71	ENSRNOG00000014007	Gfod1
-0.253136	0.364	0.276	3.73854e-71	ENSRNOG00000016067	Ckap5
-0.119075	0.365	0.253	3.95476e-71	ENSRNOG00000009271	Smarca4
-0.468532	0.313	0.254	4.0735e-71	ENSRNOG00000016744	Chd6
-0.541442	0.259	0.217	4.84368e-71	ENSRNOG00000033835	Dnm1
0.53205	0.305	0.149	5.27644e-71	ENSRNOG00000024808	Stk39
0.297947	0.331	0.186	5.77013e-71	ENSRNOG00000007125	Vps54
0.104792	0.693	0.522	5.95235e-71	ENSRNOG00000055499	Grid1
0.844046	0.245	0.095	7.19418e-71	ENSRNOG00000010737	Mbnl2
-0.212523	0.336	0.244	7.37499e-71	ENSRNOG00000047513	Mdn1
0.141832	0.38	0.24	7.47063e-71	ENSRNOG00000024535	Zzef1
-0.111528	0.457	0.335	9.79977e-71	ENSRNOG00000011310	Pde10a
-0.153742	0.391	0.276	1.11944e-70	ENSRNOG00000005905	Pde4b
0.265841	0.324	0.178	1.19713e-70	ENSRNOG00000028362	Unc80
-0.640338	0.317	0.294	1.2103e-70	ENSRNOG00000016640	Dner
0.101366	0.789	0.621	1.29359e-70	ENSRNOG00000013072	Plxna4
-0.199836	0.331	0.24	2.2341e-70	ENSRNOG00000009956	Wnk1
-0.346191	0.305	0.235	2.3959e-70	ENSRNOG00000022922	Slc25a12
0.528664	0.699	0.491	2.88295e-70	ENSRNOG00000002126	Ncam2
-0.217115	0.3	0.206	2.92871e-70	ENSRNOG00000004314	Ppm1h
-0.269614	0.361	0.275	3.1609e-70	ENSRNOG00000005258	Myef2
-0.424706	0.262	0.204	5.08853e-70	ENSRNOG00000028149	Kansl1l
1.21567	0.212	0.067	5.6611e-70	ENSRNOG00000043219	Fbn2
0.191428	0.356	0.214	7.71713e-70	ENSRNOG00000059659	Zfand3
-0.144248	0.295	0.2	8.06972e-70	ENSRNOG00000016280	Btrc
-0.421497	0.314	0.248	8.07562e-70	ENSRNOG00000011271	Mcc
-0.198927	0.34	0.249	9.48683e-70	ENSRNOG00000003679	Med13
-0.189541	0.375	0.269	1.01762e-69	ENSRNOG00000047712	Dcx
-0.158318	0.318	0.22	1.04962e-69	ENSRNOG00000017568	Rit2
-0.111999	0.32	0.218	1.36501e-69	ENSRNOG00000017023	Tcf25
0.353415	0.307	0.163	1.40613e-69	ENSRNOG00000046947	Ak5
-0.69192	0.277	0.26	1.74252e-69	ENSRNOG00000016550	Dclk2
0.64377	0.217	0.088	1.78302e-69	ENSRNOG00000057740	Ccdc148
0.891555	0.254	0.102	2.63275e-69	ENSRNOG00000000042	Xpr1
-0.287853	0.343	0.267	2.63672e-69	ENSRNOG00000015383	Asxl3
-0.212754	0.354	0.257	2.77271e-69	ENSRNOG00000020372	Hdac4
0.220274	0.445	0.282	3.07024e-69	ENSRNOG00000070379
0.255774	0.407	0.247	3.45076e-69	ENSRNOG00000012716	Chd2
0.313272	0.269	0.138	3.57937e-69	ENSRNOG00000028733	Prkar1b
0.778245	0.303	0.137	4.25884e-69	ENSRNOG00000014366	Shc3
-0.15556	0.389	0.284	4.33615e-69	ENSRNOG00000012030	Wwox
-0.23242	0.288	0.201	5.62292e-69	ENSRNOG00000004827	Papola
0.197265	0.806	0.628	6.25799e-69	ENSRNOG00000060599	Gabrb3
0.40491	0.358	0.199	6.64522e-69	ENSRNOG00000067970
-0.160009	0.344	0.246	7.33307e-69	ENSRNOG00000019697	Ankrd28
-0.160438	0.261	0.169	8.8789e-69	ENSRNOG00000018668	Glg1
-0.396609	0.318	0.255	9.83562e-69	ENSRNOG00000007031	Trim9
-0.220543	0.325	0.236	1.00596e-68	ENSRNOG00000012934	Arhgef7
-0.133493	0.37	0.267	1.02514e-68	ENSRNOG00000022847	Dop1a
0.189164	0.837	0.665	1.08083e-68	ENSRNOG00000004353	Ppfia2
-0.43392	0.792	0.749	1.17335e-68	ENSRNOG00000000368	Grik2
0.227537	0.35	0.205	1.17903e-68	ENSRNOG00000054669	Sanbr
-0.278125	0.315	0.236	1.20312e-68	ENSRNOG00000033790	Hnrnpu
-0.163141	0.356	0.253	1.42867e-68	ENSRNOG00000028227	Pbrm1
0.469419	0.799	0.611	1.43144e-68	ENSRNOG00000042536	Pde4d
-0.303737	0.308	0.226	1.62539e-68	ENSRNOG00000016878	Plppr5
0.152346	0.321	0.192	1.7354e-68	ENSRNOG00000017600	Ptpn9
-0.196568	0.4	0.309	1.82555e-68	ENSRNOG00000026319	Akap9
0.313584	0.289	0.152	2.10897e-68	ENSRNOG00000013061	Tusc3
0.127065	0.307	0.182	2.10915e-68	ENSRNOG00000062614	LOC120093355
-0.11292	0.317	0.217	2.16853e-68	ENSRNOG00000004322	Sh3kbp1
-0.207534	0.27	0.185	2.39201e-68	ENSRNOG00000020384	Fam13b
-0.104677	0.37	0.266	2.60283e-68	ENSRNOG00000036814	Atp6v0a1
0.275919	0.757	0.57	2.60531e-68	ENSRNOG00000014371	Cdh13
-0.782686	0.207	0.193	2.92051e-68	ENSRNOG00000015226	Man1a2
0.408824	0.299	0.152	2.93848e-68	ENSRNOG00000002176	Nectin3
-0.132134	0.287	0.19	4.7652e-68	ENSRNOG00000000565	Sgpl1
-0.192755	0.264	0.176	6.64692e-68	ENSRNOG00000016352	Cbfa2t2
0.41141	0.304	0.16	7.64917e-68	ENSRNOG00000020330	Wdr47
-0.373771	0.259	0.193	7.93862e-68	ENSRNOG00000011498	Psip1
-0.336865	0.745	0.666	9.20257e-68	ENSRNOG00000004677	Zeb2
0.198497	0.345	0.207	1.12218e-67	ENSRNOG00000018425	Dym
-0.112955	0.377	0.268	1.32867e-67	ENSRNOG00000006644	Kdm4c
-0.201053	0.323	0.232	1.36362e-67	ENSRNOG00000013211	Chchd3
0.146552	0.412	0.268	1.53626e-67	ENSRNOG00000024402	Focad
-0.100831	0.36	0.255	1.96478e-67	ENSRNOG00000012397	Zmym4
0.322134	0.226	0.109	2.04603e-67	ENSRNOG00000002750	Rc3h1
-0.241648	0.353	0.264	2.6858e-67	ENSRNOG00000049378	Dennd5b
-0.59573	0.27	0.241	3.8484e-67	ENSRNOG00000060665	Afap1
-0.259946	0.388	0.296	4.06006e-67	ENSRNOG00000005818	Elapor2
-0.168061	0.443	0.342	4.45226e-67	ENSRNOG00000031222	RGD1561327
1.24219	0.214	0.071	6.07113e-67	ENSRNOG00000060775	Lmo7
-0.209846	0.314	0.227	8.04346e-67	ENSRNOG00000016791	Chka
-0.651985	0.238	0.209	8.48468e-67	ENSRNOG00000030294	Eml4
-0.150386	0.34	0.24	9.5184e-67	ENSRNOG00000024336	Senp6
0.613174	0.243	0.106	9.66992e-67	ENSRNOG00000029450	Adgrb1
-1.26853	0.162	0.223	1.07169e-66	ENSRNOG00000001796	Dgkg
-0.59937	0.396	0.385	1.10256e-66	ENSRNOG00000004149	Mgat4c
0.119038	0.34	0.208	1.26813e-66	ENSRNOG00000018992	Dpysl3
0.16578	0.627	0.452	1.27777e-66	ENSRNOG00000011585	Fat3
-0.274307	0.296	0.218	1.49063e-66	ENSRNOG00000008451	Fut8
-0.149846	0.304	0.193	1.54749e-66	ENSRNOG00000069840	Pcdh11x
1.13162	0.259	0.101	1.67638e-66	ENSRNOG00000026577	Cpne4
-0.447718	0.271	0.214	1.81398e-66	ENSRNOG00000010824	Parp8
-0.320776	0.322	0.243	2.01335e-66	ENSRNOG00000027183	Zfyve9
0.157468	0.298	0.171	2.06412e-66	ENSRNOG00000017660	Inpp4a
0.145218	0.283	0.163	2.08312e-66	ENSRNOG00000028879	Slc4a8
0.166021	0.314	0.182	2.30711e-66	ENSRNOG00000051204	Dop1b
-0.155782	0.324	0.223	2.49222e-66	ENSRNOG00000003905	Nsf
0.213996	0.436	0.279	2.847e-66	ENSRNOG00000006645	Ryr3
-0.61222	0.322	0.307	3.0172e-66	ENSRNOG00000047115	Cox16
0.325117	0.27	0.14	3.0971e-66	ENSRNOG00000017079	Pgm2l1
0.692142	0.251	0.109	3.14734e-66	ENSRNOG00000011334	Tmem63c
-0.466205	0.568	0.501	3.15347e-66	ENSRNOG00000032656	Ptprt
-0.17166	0.285	0.192	4.70063e-66	ENSRNOG00000016910	Ralgps1
-0.418049	0.31	0.25	4.98937e-66	ENSRNOG00000008652	Phip
0.135371	0.334	0.204	6.18469e-66	ENSRNOG00000005063	Atl1
-0.61905	0.321	0.291	7.37045e-66	ENSRNOG00000011634	Xkr6
0.154043	0.299	0.173	7.63242e-66	ENSRNOG00000027300	Ttc7b
-0.178603	0.357	0.263	7.71267e-66	ENSRNOG00000011168	Micu2
-0.114451	0.334	0.231	8.2683e-66	ENSRNOG00000015898	Fer
-0.365118	0.247	0.181	9.36892e-66	ENSRNOG00000054514	Mkln1
-0.132947	0.396	0.297	9.51158e-66	ENSRNOG00000046741	Itsn2
0.863104	0.313	0.145	1.99155e-65	ENSRNOG00000006966	Nfia
0.187309	0.243	0.129	2.27277e-65	ENSRNOG00000029441	Klhl2
0.397647	0.287	0.149	2.48505e-65	ENSRNOG00000021611	Clip2
-0.350597	0.259	0.192	2.599e-65	ENSRNOG00000006180	Pum2
-0.118448	0.299	0.204	3.41354e-65	ENSRNOG00000005957	Slc4a7
0.411444	0.285	0.147	3.56966e-65	ENSRNOG00000012258	Rras2
0.292393	0.258	0.136	3.77421e-65	ENSRNOG00000011624	Kcnq2
0.174294	0.306	0.18	5.02038e-65	ENSRNOG00000032152	Decr2
-1.59313	0.126	0.217	8.10363e-65	ENSRNOG00000066703	LOC103692025
-0.284304	0.284	0.211	8.72115e-65	ENSRNOG00000017925	Gapvd1
-0.245257	0.286	0.203	9.24315e-65	ENSRNOG00000019154	Zmynd8
0.154688	0.258	0.147	1.00546e-64	ENSRNOG00000011348	Snx14
-0.599072	0.393	0.382	1.59328e-64	ENSRNOG00000047002	Fstl5
0.143378	0.336	0.208	1.90975e-64	ENSRNOG00000059491	Fgd4
0.133199	0.425	0.284	1.95052e-64	ENSRNOG00000068779	LOC108351885
1.08185	0.23	0.085	2.67688e-64	ENSRNOG00000027463	Adamts3
0.268053	0.356	0.215	3.39489e-64	ENSRNOG00000036658	Tbcd
0.522016	0.292	0.149	5.56071e-64	ENSRNOG00000008193	Cd46
0.191875	0.85	0.686	8.15762e-64	ENSRNOG00000008766	Grin2b
-0.145446	0.334	0.236	8.22589e-64	ENSRNOG00000002835	Luc7l3
0.289509	0.264	0.141	9.74432e-64	ENSRNOG00000008471	Kif21b
-0.292221	0.219	0.15	1.12542e-63	ENSRNOG00000015619	Agfg1
0.359947	0.714	0.523	1.24221e-63	ENSRNOG00000013742	Large1
-0.334233	0.313	0.245	1.24574e-63	ENSRNOG00000048795	Top2b
0.689273	0.306	0.148	1.68719e-63	ENSRNOG00000024507	Smg5l1
0.180397	0.277	0.16	1.74774e-63	ENSRNOG00000052296	Shank3
0.366408	0.416	0.25	1.95919e-63	ENSRNOG00000024832	Gpr158
0.168718	0.329	0.205	1.99201e-63	ENSRNOG00000010330	Mark3
0.281473	0.319	0.18	2.19002e-63	ENSRNOG00000056837	Abr
0.731478	0.239	0.103	2.41336e-63	ENSRNOG00000001309	Camkk2
0.153442	0.337	0.208	2.61835e-63	ENSRNOG00000006965	Aff4
0.245191	0.226	0.117	2.96664e-63	ENSRNOG00000054603	Pacsin1
0.288677	0.582	0.399	2.97157e-63	ENSRNOG00000069221	Kctd16
0.471297	0.275	0.136	3.57344e-63	ENSRNOG00000008482	Rbms1
0.271864	0.959	0.875	5.12761e-63	ENSRNOG00000030719	Csmd1
-0.190314	0.549	0.451	7.26087e-63	ENSRNOG00000032590	Ttc28
0.171505	0.287	0.166	7.5677e-63	ENSRNOG00000006514	Vezt
-0.373091	0.205	0.144	8.18973e-63	ENSRNOG00000002246	Slc30a9
-0.13348	0.566	0.457	9.62575e-63	ENSRNOG00000018960	Syne1
0.387244	0.273	0.14	1.74582e-62	ENSRNOG00000008554	Slc9a9
0.539841	0.256	0.122	1.80403e-62	ENSRNOG00000012820	Add3
-0.194635	0.36	0.265	1.97608e-62	ENSRNOG00000003732	Flrt2
-0.180495	0.29	0.203	2.0257e-62	ENSRNOG00000001479	Gtf2i
0.401736	0.312	0.166	2.06627e-62	ENSRNOG00000016472	Marchf4
0.156071	0.266	0.152	2.21339e-62	ENSRNOG00000026649	Dnmt3a
-0.235414	0.301	0.221	2.30594e-62	ENSRNOG00000037462	Eml6
-0.194625	0.284	0.198	2.5569e-62	ENSRNOG00000061603	Asxl1
-0.301859	0.345	0.268	2.67502e-62	ENSRNOG00000007975	Ncoa2
-0.111507	0.344	0.247	2.89756e-62	ENSRNOG00000001956	Dzip3
-0.120292	0.272	0.184	3.01467e-62	ENSRNOG00000024194	Rsf1
-0.215118	0.312	0.229	3.55448e-62	ENSRNOG00000037207	Ubr1
-0.199996	0.533	0.421	4.89429e-62	ENSRNOG00000011858	Unc5d
-0.288678	0.317	0.242	6.9598e-62	ENSRNOG00000056128	Nemf
0.45182	0.209	0.095	7.46393e-62	ENSRNOG00000067162	RGD1559441
0.137302	0.303	0.181	9.44649e-62	ENSRNOG00000019093	Nrg2
-0.28662	0.312	0.238	1.02477e-61	ENSRNOG00000008659	Arhgap21
0.45458	0.262	0.134	1.26642e-61	ENSRNOG00000060550	Epn2
-0.106343	0.308	0.213	1.6098e-61	ENSRNOG00000006905	Hectd1
-0.164156	0.238	0.158	1.77882e-61	ENSRNOG00000017466	Kif5b
0.177951	0.277	0.158	1.99198e-61	ENSRNOG00000048824	Rnf165
0.183278	0.376	0.237	2.04001e-61	ENSRNOG00000003374	Ccdc85a
0.210753	0.344	0.21	2.0885e-61	ENSRNOG00000037604	Ascc3
-0.280034	0.293	0.217	2.22749e-61	ENSRNOG00000008782	Pnisr
-0.587426	0.294	0.265	2.3029e-61	ENSRNOG00000029871	Slc8a3
-0.284548	0.281	0.206	2.34008e-61	ENSRNOG00000014599	Dhx36
-0.729413	0.258	0.257	2.80324e-61	ENSRNOG00000067595
-0.420649	0.285	0.229	3.00052e-61	ENSRNOG00000007445	Asph
-0.103872	0.271	0.181	3.23376e-61	ENSRNOG00000001789	Zfp148
0.293092	0.252	0.133	3.53426e-61	ENSRNOG00000011572	Klc1
0.222972	0.356	0.219	4.58795e-61	ENSRNOG00000009198	Rab6b
-0.159383	0.257	0.173	4.89692e-61	ENSRNOG00000014986	Ube4b
-0.184655	0.232	0.15	5.77083e-61	ENSRNOG00000061499	Prkag1
0.231979	0.246	0.13	6.97809e-61	ENSRNOG00000005479	Slc1a2
0.31664	0.293	0.165	7.17335e-61	ENSRNOG00000009470	Flnb
0.561755	0.219	0.096	8.22201e-61	ENSRNOG00000009085	Prkag2
0.148966	0.272	0.157	1.02859e-60	ENSRNOG00000014004	Ncoa7
-0.160593	0.284	0.196	1.36035e-60	ENSRNOG00000015977	Zfp609
-0.10615	0.227	0.145	1.81277e-60	ENSRNOG00000018176	Rab6a
0.145004	0.219	0.118	2.09824e-60	ENSRNOG00000011636	Dennd6a
-0.244769	0.271	0.198	2.48033e-60	ENSRNOG00000002541	Pds5a
-0.151928	0.348	0.257	2.55295e-60	ENSRNOG00000004305	Abl2
0.123805	0.286	0.168	2.85628e-60	ENSRNOG00000012603	Sestd1
-0.667403	0.297	0.286	3.43548e-60	ENSRNOG00000007049	Bcl11a
0.562105	0.224	0.101	4.57387e-60	ENSRNOG00000015425	Ssx2ip
0.168144	0.263	0.152	5.31452e-60	ENSRNOG00000012122	Clvs2
0.319068	0.344	0.2	7.73355e-60	ENSRNOG00000032048	Zfp462
0.178381	0.273	0.158	8.47936e-60	ENSRNOG00000017951	Ranbp9
0.168332	0.226	0.124	9.30766e-60	ENSRNOG00000013933	Med27
0.395046	0.417	0.251	9.69794e-60	ENSRNOG00000007865	Ephb1
0.390213	0.286	0.152	1.00444e-59	ENSRNOG00000047531	Ccdc57
0.546104	0.249	0.119	1.01605e-59	ENSRNOG00000009802	Fam124a
-0.212346	0.259	0.185	1.1731e-59	ENSRNOG00000053060	Zfc3h1
0.213563	0.218	0.114	1.77215e-59	ENSRNOG00000005196	Slc12a6
0.369152	0.246	0.126	1.78703e-59	ENSRNOG00000009019	Slc6a6
-0.147801	0.238	0.156	2.23412e-59	ENSRNOG00000045918	Jarid2
-0.165985	0.334	0.245	2.73295e-59	ENSRNOG00000011625	Tnks
-0.117414	0.282	0.191	3.64343e-59	ENSRNOG00000003550	Acbd6
-0.221261	0.281	0.202	3.77177e-59	ENSRNOG00000014834	Epc1
-0.857819	0.233	0.254	3.8854e-59	ENSRNOG00000014982	Slc35f4
-0.123513	0.448	0.339	3.92218e-59	ENSRNOG00000019476	Agap1
-0.237226	0.25	0.179	4.09634e-59	ENSRNOG00000003581	Pou2f1
-0.240122	0.214	0.144	4.44625e-59	ENSRNOG00000003803	Zdhhc17
-0.190177	0.238	0.161	4.6181e-59	ENSRNOG00000004093	Rnf135
0.231035	0.265	0.146	6.37268e-59	ENSRNOG00000018797	Myrip
0.420081	0.237	0.118	7.07041e-59	ENSRNOG00000004951	Kif16b
-0.146872	0.277	0.19	8.13097e-59	ENSRNOG00000027513	Rtel1
-0.146085	0.256	0.174	8.57486e-59	ENSRNOG00000000796	Ranbp2
0.306042	0.9	0.762	9.58041e-59	ENSRNOG00000066437	Ntm
-0.179232	0.215	0.139	9.80749e-59	ENSRNOG00000045854	Zfp277
-0.301254	0.254	0.192	1.06282e-58	ENSRNOG00000019875	Matr3
-0.596707	0.243	0.217	1.20584e-58	ENSRNOG00000018711	Ppcdc
-0.596707	0.243	0.217	1.20584e-58	ENSRNOG00000053404	Ppcdc
0.178629	0.255	0.145	1.224e-58	ENSRNOG00000019028	Znrf1
0.191026	0.318	0.192	1.48469e-58	ENSRNOG00000058681	Tsga10
0.237897	0.598	0.423	1.53268e-58	ENSRNOG00000009771	Cdh10
0.398831	0.227	0.112	1.70513e-58	ENSRNOG00000042855	Ahdc1
-0.102626	0.242	0.158	1.90168e-58	ENSRNOG00000042492	Cop1
0.776954	0.212	0.088	2.23551e-58	ENSRNOG00000005697	Slc6a11
0.567523	0.285	0.143	2.54508e-58	ENSRNOG00000036601	Exoc6
0.365956	0.271	0.145	2.65814e-58	ENSRNOG00000007400	Srebf2
-0.107524	0.258	0.168	3.18689e-58	ENSRNOG00000061508	Reps2
-0.256583	0.282	0.211	3.71036e-58	ENSRNOG00000007315	Thoc2
0.345437	0.27	0.147	4.70578e-58	ENSRNOG00000033508	Mink1
0.49518	0.221	0.101	5.29733e-58	ENSRNOG00000009636	Scrn1
0.218032	0.738	0.568	6.12653e-58	ENSRNOG00000016998	Atxn1
-0.655538	0.221	0.199	6.3598e-58	ENSRNOG00000048152	Myo1b
-0.304447	0.246	0.177	6.58997e-58	ENSRNOG00000009437	Ewsr1
-0.162226	0.3	0.218	8.73396e-58	ENSRNOG00000016212	Ankfy1
0.306953	0.235	0.124	9.63631e-58	ENSRNOG00000008034	Tmeff1
-0.359637	0.233	0.174	9.66238e-58	ENSRNOG00000047132	Zfp182
-0.256625	0.3	0.219	1.03521e-57	ENSRNOG00000025053	Lrp1
-1.08164	0.172	0.216	1.03792e-57	ENSRNOG00000018241	Ank1
0.108186	0.252	0.151	1.06376e-57	ENSRNOG00000045605	Uxs1
0.104643	0.241	0.141	1.08991e-57	ENSRNOG00000001877	Med15
0.265849	0.29	0.165	1.19672e-57	ENSRNOG00000006632	Rps6ka3
-0.120438	0.257	0.174	1.26517e-57	ENSRNOG00000062991	LOC120093329
0.122447	0.228	0.127	1.3412e-57	ENSRNOG00000011653	Washc2c
-0.257049	0.262	0.186	1.3767e-57	ENSRNOG00000013562	Ndfip1
0.238943	0.408	0.259	1.43569e-57	ENSRNOG00000008025	Bend5
0.182945	0.274	0.159	1.80189e-57	ENSRNOG00000013729	RGD1306271
0.295137	0.256	0.138	1.91017e-57	ENSRNOG00000016643	Lpcat2
0.781571	0.204	0.082	1.91977e-57	ENSRNOG00000057501	Fam81a
-0.250892	0.287	0.21	1.9816e-57	ENSRNOG00000025768	Clk1
-0.221463	0.302	0.222	2.04235e-57	ENSRNOG00000003686	Tbl1x
-0.155859	0.299	0.211	2.75394e-57	ENSRNOG00000002353	Rab3gap2
0.187785	0.261	0.149	2.94072e-57	ENSRNOG00000025418	Armc9
0.499678	0.31	0.167	3.07588e-57	ENSRNOG00000007951	Galnt14
0.525682	0.254	0.126	4.72811e-57	ENSRNOG00000027204	Map6
-0.105207	0.243	0.156	4.79919e-57	ENSRNOG00000002840	Atp5f1b
0.151588	0.265	0.156	4.89035e-57	ENSRNOG00000001227	Adarb1
0.176107	0.231	0.127	4.91788e-57	ENSRNOG00000013802	Slc25a36
-0.419682	0.375	0.325	5.10105e-57	ENSRNOG00000056487	Oxr1
0.143757	0.209	0.115	5.69926e-57	ENSRNOG00000056458	Cep290
-0.141297	0.229	0.151	5.70547e-57	ENSRNOG00000006833	Rb1cc1
-0.217354	0.228	0.156	6.32721e-57	ENSRNOG00000006000	Cdk12
0.21646	0.258	0.144	6.47429e-57	ENSRNOG00000042419	Acyp2
-0.30859	0.229	0.163	6.92977e-57	ENSRNOG00000014478	Fndc3a
0.216319	0.268	0.155	7.01007e-57	ENSRNOG00000000150	Dnajc1
-0.158771	0.274	0.191	7.51747e-57	ENSRNOG00000005290	Ywhae
0.341139	0.252	0.133	8.63559e-57	ENSRNOG00000025155	Lmtk2
0.482262	0.215	0.103	8.93148e-57	ENSRNOG00000049127	Smap1
-0.215034	0.242	0.172	9.19644e-57	ENSRNOG00000002021	Son
-0.159292	0.307	0.221	9.45122e-57	ENSRNOG00000058057	Uggt2
-0.159237	0.23	0.152	1.33596e-56	ENSRNOG00000031031	Zfp292
-0.386156	0.979	0.951	1.34261e-56	ENSRNOG00000062337	LOC120102105
0.167731	0.238	0.137	1.47136e-56	ENSRNOG00000012940	Vps41
-0.177365	0.329	0.246	1.72681e-56	ENSRNOG00000015026	Arhgef11
0.260922	0.289	0.165	2.54161e-56	ENSRNOG00000003365	Cadm3
-0.252755	0.25	0.178	2.71103e-56	ENSRNOG00000012852	Bin1
0.168681	0.281	0.166	2.77094e-56	ENSRNOG00000021262	Slc23a2
0.272802	0.251	0.137	2.83553e-56	ENSRNOG00000030127	Eml2
0.234772	0.764	0.594	2.84927e-56	ENSRNOG00000028991	Kcnb2
-0.21425	0.232	0.162	3.15434e-56	ENSRNOG00000003882	Cep350
-0.199595	0.303	0.221	3.31087e-56	ENSRNOG00000013920	Arhgap26
-0.27861	0.203	0.134	3.42643e-56	ENSRNOG00000011194	Tpp2
0.12839	0.223	0.126	3.94728e-56	ENSRNOG00000016534	Fam171a1
0.135168	0.239	0.134	4.75748e-56	ENSRNOG00000020205	Agrn
-0.362716	0.202	0.144	4.90685e-56	ENSRNOG00000030680	Ddx5
-0.261865	0.629	0.552	5.3056e-56	ENSRNOG00000070905
-0.280587	0.29	0.222	6.65222e-56	ENSRNOG00000014476	Evl
0.120974	0.286	0.176	8.1051e-56	ENSRNOG00000001717	Opa1
0.89335	0.28	0.13	8.67938e-56	ENSRNOG00000001854	Tmtc1
-0.137914	0.245	0.162	9.1517e-56	ENSRNOG00000005096	Bzw2
-0.131504	0.875	0.777	1.0061e-55	ENSRNOG00000053288	Ank3
-0.22413	0.235	0.163	1.4817e-55	ENSRNOG00000013837	Tp53bp1
-0.262787	0.261	0.191	1.55884e-55	ENSRNOG00000011621	Hnrnpc
0.20614	0.254	0.144	1.56145e-55	ENSRNOG00000027309	Cntnap3
-0.118566	0.282	0.196	2.02713e-55	ENSRNOG00000018350	Shtn1
-0.349627	0.275	0.216	2.21502e-55	ENSRNOG00000058393	Taf15
-0.231492	0.242	0.178	2.2765e-55	ENSRNOG00000023202	Usp15
-0.221042	0.868	0.788	2.49713e-55	ENSRNOG00000001931	Fgf12
-0.134693	0.237	0.158	2.76746e-55	ENSRNOG00000000397	Ccar1
-0.10558	0.233	0.146	3.03356e-55	ENSRNOG00000016677	Csnk1g3
0.569903	0.232	0.109	3.04793e-55	ENSRNOG00000008713	Slc41a2
0.163877	0.22	0.12	3.27913e-55	ENSRNOG00000025028	Prkdc
-0.216006	0.239	0.165	3.33902e-55	ENSRNOG00000020179	Nt5c2
-0.404297	0.236	0.186	4.21458e-55	ENSRNOG00000023238	Dgkd
0.407564	0.226	0.112	4.4131e-55	ENSRNOG00000059968	Jak2
-0.161982	0.252	0.173	4.55199e-55	ENSRNOG00000009491	Phc3
-0.21065	0.245	0.173	5.08221e-55	ENSRNOG00000013533	Acin1
-0.117086	0.244	0.163	5.11385e-55	ENSRNOG00000007241	Fnbp4
-0.39163	0.221	0.171	5.73885e-55	ENSRNOG00000012767	Micu3
0.16809	0.238	0.132	5.87138e-55	ENSRNOG00000012121	Sdf2
0.415161	0.205	0.097	5.94303e-55	ENSRNOG00000012950	Efr3b
0.284715	0.272	0.155	6.05239e-55	ENSRNOG00000061230	L1cam
-0.221842	0.212	0.141	6.14654e-55	ENSRNOG00000032471	Asb3
0.193992	0.221	0.124	6.6552e-55	ENSRNOG00000011387	Tet3
-0.127503	0.25	0.17	6.96721e-55	ENSRNOG00000049985	Gprasp1
-0.141643	0.255	0.171	6.97738e-55	ENSRNOG00000011815	Sgk1
-0.164016	0.268	0.19	7.22149e-55	ENSRNOG00000001813	Dnm1l
-0.267295	0.292	0.225	8.42265e-55	ENSRNOG00000011175	Hnrnpa2b1
-0.177726	0.25	0.169	1.037e-54	ENSRNOG00000018698	Wac
0.177421	0.234	0.132	1.0631e-54	ENSRNOG00000016122	Hmgcr
-0.119673	0.24	0.159	1.19255e-54	ENSRNOG00000000204	Syncrip
0.230455	0.23	0.125	1.27506e-54	ENSRNOG00000053814	Synrg
0.531258	0.244	0.119	1.34439e-54	ENSRNOG00000064417
-0.142725	0.34	0.25	1.52926e-54	ENSRNOG00000011882	Gab2
-0.180698	0.302	0.229	2.11946e-54	ENSRNOG00000020782	Pspc1
-0.142985	0.267	0.183	2.30299e-54	ENSRNOG00000020804	Smarcc1
0.282967	0.29	0.171	2.57265e-54	ENSRNOG00000061543	Ap2b1
-0.102687	0.304	0.213	2.57631e-54	ENSRNOG00000003428	Rufy3
-0.345136	0.232	0.171	2.67251e-54	ENSRNOG00000059705	Elmo1
-0.223331	0.234	0.161	3.26839e-54	ENSRNOG00000018803	Mrtfa
0.231913	0.24	0.134	3.80463e-54	ENSRNOG00000056371	Pik3ca
0.352733	0.253	0.136	4.38109e-54	ENSRNOG00000000708	Sgsm1
-0.25925	0.207	0.139	5.15075e-54	ENSRNOG00000004395	Fbxw11
0.106724	0.225	0.131	5.51451e-54	ENSRNOG00000020744	Adar
-0.103801	0.235	0.149	5.81467e-54	ENSRNOG00000013388	Pgap1
-0.173131	0.222	0.149	7.46318e-54	ENSRNOG00000011059	Ttbk2
0.240278	0.249	0.14	7.6131e-54	ENSRNOG00000018396	Prpf18
0.758274	0.234	0.105	7.88892e-54	ENSRNOG00000013237	Pou6f2
-0.174348	0.246	0.168	8.18368e-54	ENSRNOG00000045844	Impact
-0.126148	0.227	0.152	8.77526e-54	ENSRNOG00000009696	Mdm4
0.456397	0.264	0.136	1.04608e-53	ENSRNOG00000007957	Tspoap1
-0.118359	0.255	0.171	1.05913e-53	ENSRNOG00000015133	Kmt2a
-0.123661	0.268	0.184	1.06544e-53	ENSRNOG00000030520	Sarnp
-0.251241	0.274	0.208	1.07717e-53	ENSRNOG00000026754	Usp47
0.196307	0.204	0.107	1.16538e-53	ENSRNOG00000006355	Akap8l
0.113211	0.286	0.179	1.66229e-53	ENSRNOG00000015553	Gatad2b
-0.104885	0.229	0.151	2.58451e-53	ENSRNOG00000062231	FAM120C
-0.416464	0.294	0.244	2.73958e-53	ENSRNOG00000064399	LOC120094123
-0.160942	0.287	0.208	2.76915e-53	ENSRNOG00000017493	Pias2
-0.343224	0.209	0.144	2.93708e-53	ENSRNOG00000016722	Xpo6
0.179391	0.238	0.137	3.23352e-53	ENSRNOG00000038761	Hacd2
0.397017	0.212	0.105	3.81896e-53	ENSRNOG00000007304	Herc3
-0.157142	0.209	0.139	4.26229e-53	ENSRNOG00000012500	Ddx10
0.192683	0.254	0.145	4.44007e-53	ENSRNOG00000024954	Mgat5b
-0.37542	0.306	0.251	4.49817e-53	ENSRNOG00000001764	Vps8
0.483286	0.211	0.098	5.26741e-53	ENSRNOG00000006114	Cfap69
-0.115038	0.23	0.148	5.64104e-53	ENSRNOG00000058202	Ppp2r2c
0.266214	0.233	0.127	5.91114e-53	ENSRNOG00000029938	Pik3c2b
-0.420905	0.235	0.188	1.00729e-52	ENSRNOG00000022598	Trerf1
-0.383793	0.211	0.159	1.00876e-52	ENSRNOG00000048898	Wasf3
-0.192642	0.238	0.166	1.14283e-52	ENSRNOG00000016815	Tmem135
-0.350677	0.22	0.164	1.15492e-52	ENSRNOG00000004908	Smc6
0.238495	0.225	0.119	1.16831e-52	ENSRNOG00000012037	Galnt7
-0.118759	0.254	0.173	1.407e-52	ENSRNOG00000019843	St3gal3
-0.20848	0.292	0.215	1.5426e-52	ENSRNOG00000005330	Crebbp
0.147805	0.22	0.123	1.93086e-52	ENSRNOG00000013454	Rala
-0.197331	0.266	0.192	3.1041e-52	ENSRNOG00000003821	Rptor
-0.42619	0.299	0.255	3.22993e-52	ENSRNOG00000063994
0.355499	0.9	0.779	3.36926e-52	ENSRNOG00000029608	Nkain2
0.125327	0.22	0.128	3.43011e-52	ENSRNOG00000006545	Septin7
-0.13436	0.267	0.191	3.50242e-52	ENSRNOG00000030247	Ankhd1
0.131101	0.237	0.141	3.5146e-52	ENSRNOG00000064253	LOC120093378
-0.109214	0.278	0.197	3.529e-52	ENSRNOG00000007120	Mtmr3
0.772855	0.228	0.102	3.96981e-52	ENSRNOG00000002106	Usp46
-0.197178	0.265	0.193	4.03231e-52	ENSRNOG00000021681	Eea1
-0.398325	0.261	0.205	4.09347e-52	ENSRNOG00000049511	Safb2
-0.161868	0.264	0.186	4.17492e-52	ENSRNOG00000024482	Tnrc18
-0.321515	0.233	0.175	4.4855e-52	ENSRNOG00000016705	Prpf4b
-0.19566	0.212	0.144	4.69218e-52	ENSRNOG00000033593	Osbpl9
-0.236974	0.268	0.2	6.96738e-52	ENSRNOG00000028236	RGD1309104
0.155219	0.216	0.12	7.44442e-52	ENSRNOG00000050057	Abca3
-0.119807	0.206	0.132	7.99602e-52	ENSRNOG00000020526	Mau2
0.21744	0.742	0.578	8.50185e-52	ENSRNOG00000014503	Celf4
0.173986	0.24	0.139	1.11805e-51	ENSRNOG00000052687	Megf8
-0.113935	0.234	0.144	1.11956e-51	ENSRNOG00000024711	Sdk2
0.31013	0.254	0.142	1.19637e-51	ENSRNOG00000012015	Lrrc49
0.111214	0.242	0.145	1.24828e-51	ENSRNOG00000043498	Sik2
-0.146023	0.201	0.128	1.31572e-51	ENSRNOG00000013536	Cdc42
0.464135	0.266	0.136	1.61421e-51	ENSRNOG00000015860	Gipr
0.314795	0.221	0.118	1.62976e-51	ENSRNOG00000014135	Rab11fip4
0.186315	0.233	0.132	1.79551e-51	ENSRNOG00000010447	Tmod2
0.201503	0.237	0.135	1.90144e-51	ENSRNOG00000000999	Smurf1
0.112953	0.213	0.123	1.98792e-51	ENSRNOG00000016779	Fam120a
0.13071	0.282	0.175	1.99611e-51	ENSRNOG00000066065	Basp1
-0.429535	0.306	0.26	2.01835e-51	ENSRNOG00000004033	Sema6a
-0.421649	0.234	0.185	2.13982e-51	ENSRNOG00000006649	Thrb
-0.249129	0.203	0.137	2.30899e-51	ENSRNOG00000020153	Supt3h
0.251447	0.226	0.126	2.81958e-51	ENSRNOG00000009066	Thra
0.106236	0.25	0.154	3.28381e-51	ENSRNOG00000070806	LOC120093347
0.319834	0.211	0.107	3.55568e-51	ENSRNOG00000010881	Trak2
0.268137	0.297	0.179	4.33845e-51	ENSRNOG00000003787	Lcorl
-0.153763	0.21	0.136	5.20836e-51	ENSRNOG00000013288	Xpo7
-0.101878	0.298	0.213	6.96055e-51	ENSRNOG00000005877	Lrpprc
0.297044	0.231	0.124	6.98734e-51	ENSRNOG00000010417	Nol4l
0.225838	0.202	0.108	8.43266e-51	ENSRNOG00000011508	Zc3h12b
-0.102114	0.206	0.131	8.67036e-51	ENSRNOG00000022066	Fam117b
0.152573	0.21	0.117	9.21595e-51	ENSRNOG00000000513	Mapk14
-0.180206	0.265	0.192	9.67121e-51	ENSRNOG00000007921	Hnrnpm
-0.610072	0.205	0.174	1.31203e-50	ENSRNOG00000013064	Lrp8
0.355078	0.225	0.119	1.39386e-50	ENSRNOG00000052721	Kdm6a
-0.123237	0.276	0.191	1.53073e-50	ENSRNOG00000011268	Chd5
0.205266	0.307	0.188	1.65165e-50	ENSRNOG00000038597	Dlg1
-0.115652	0.226	0.151	2.05363e-50	ENSRNOG00000046257	Ctdspl
0.142645	0.272	0.165	2.05774e-50	ENSRNOG00000069273	LOC120093341
-0.19812	0.268	0.196	2.20645e-50	ENSRNOG00000014319	Smchd1
-0.119896	0.277	0.198	2.50463e-50	ENSRNOG00000016357	Golm2
0.172132	0.346	0.227	3.75714e-50	ENSRNOG00000005561	Brinp1
-0.550566	0.244	0.221	4.77392e-50	ENSRNOG00000056697	Kcnab1
0.60599	0.213	0.098	5.19288e-50	ENSRNOG00000019645	Osbp2
-0.103582	0.218	0.141	6.17737e-50	ENSRNOG00000017864	Bdp1
-0.331814	0.208	0.152	6.72931e-50	ENSRNOG00000031544	Larp1
-0.282294	0.252	0.192	7.1827e-50	ENSRNOG00000063313	Csnk1a1
-0.33632	0.208	0.152	7.42607e-50	ENSRNOG00000014836	Ralgapb
-0.106679	0.238	0.159	9.32885e-50	ENSRNOG00000018123	Ccny
0.142974	0.239	0.14	9.40164e-50	ENSRNOG00000019743	Tmem63b
-0.328588	0.209	0.156	1.29099e-49	ENSRNOG00000032735	Srek1
-0.101584	0.237	0.157	1.68268e-49	ENSRNOG00000070908	LOC120093356
0.152961	0.239	0.141	1.78528e-49	ENSRNOG00000052664	Tnks2
-0.160721	0.222	0.15	2.03081e-49	ENSRNOG00000006770	Brd4
-0.175636	0.268	0.198	2.56203e-49	ENSRNOG00000018395	Usp40
0.156166	0.233	0.137	2.95924e-49	ENSRNOG00000015162	Lonp2
0.274269	0.204	0.108	3.05773e-49	ENSRNOG00000016872	Plppr4
-0.260245	0.222	0.158	3.06082e-49	ENSRNOG00000019249	Ap3b2
-0.241305	0.205	0.138	3.16674e-49	ENSRNOG00000014750	Tasor
-0.261973	0.209	0.149	3.8822e-49	ENSRNOG00000058094	Lyst
0.131054	0.221	0.125	4.49418e-49	ENSRNOG00000015480	Prkcz
-0.169291	0.225	0.151	4.98617e-49	ENSRNOG00000009152	Caprin1
-0.145175	0.201	0.131	6.77793e-49	ENSRNOG00000029667	Tbce
-0.456712	0.213	0.178	8.27916e-49	ENSRNOG00000011613	Ppip5k2
-0.425768	0.208	0.167	8.51299e-49	ENSRNOG00000018804	Ripor2
-0.120196	0.214	0.138	9.81563e-49	ENSRNOG00000024142	Arglu1
-0.222461	0.239	0.175	1.01716e-48	ENSRNOG00000025496	Usp7
0.242502	0.25	0.144	1.12807e-48	ENSRNOG00000009990	Zranb2
-0.385874	0.982	0.964	1.1695e-48	ENSRNOG00000002827	Rbfox1
0.141325	0.238	0.138	1.27601e-48	ENSRNOG00000015334	Fcho2
-0.163625	0.204	0.132	1.40105e-48	ENSRNOG00000013135	Ptpn12
0.114604	0.236	0.141	1.89473e-48	ENSRNOG00000031174	Arnt
-0.341128	0.21	0.16	1.93735e-48	ENSRNOG00000022686	Zdhhc2
0.257088	0.223	0.122	1.95071e-48	ENSRNOG00000029784	Pak1
-0.437545	0.232	0.198	2.13553e-48	ENSRNOG00000010350	Rcan2
-0.127899	0.216	0.141	2.14328e-48	ENSRNOG00000017113	Ccnt2
0.141983	0.205	0.116	3.16863e-48	ENSRNOG00000001303	Specc1l
-0.176611	0.239	0.168	3.36128e-48	ENSRNOG00000010589	Retreg1
0.326072	0.228	0.123	4.70302e-48	ENSRNOG00000007859	Cep83
0.170853	0.978	0.929	5.45517e-48	ENSRNOG00000063450	Nrg3
0.263392	0.263	0.153	6.06097e-48	ENSRNOG00000001658	Kcnj6
0.398636	0.222	0.116	6.34923e-48	ENSRNOG00000038225	Fbxo15
-0.293488	0.242	0.181	7.64368e-48	ENSRNOG00000023601	Elavl4
-0.157628	0.209	0.143	8.80892e-48	ENSRNOG00000001101	Rnf216
0.167874	0.202	0.114	9.15282e-48	ENSRNOG00000019785	Phtf1
-0.52482	0.206	0.178	1.08203e-47	ENSRNOG00000020271	Tial1
0.108523	0.224	0.132	1.16303e-47	ENSRNOG00000014584	Odf2
0.53829	0.223	0.109	1.54435e-47	ENSRNOG00000001492	Slc8a2
1.01582	0.308	0.157	1.62979e-47	ENSRNOG00000004109	Zfpm2
0.195715	0.222	0.126	1.67841e-47	ENSRNOG00000060544	Kdm5b
0.122346	0.205	0.118	1.71157e-47	ENSRNOG00000052087	Ubap2
-0.230478	0.227	0.168	1.86425e-47	ENSRNOG00000015540	Ppp6r3
-0.278088	0.222	0.166	2.98775e-47	ENSRNOG00000057378	Clec16a
-0.253449	0.212	0.147	4.39281e-47	ENSRNOG00000006378	Mga
0.328972	0.261	0.148	5.3566e-47	ENSRNOG00000042309	Kiaa0408L
0.395738	0.215	0.111	6.41136e-47	ENSRNOG00000047476	Wasf1
0.15998	0.907	0.785	6.47088e-47	ENSRNOG00000038068	Pcdh9
-0.135855	0.204	0.135	6.7696e-47	ENSRNOG00000001593	Lnpk
-0.109657	0.228	0.156	8.42157e-47	ENSRNOG00000011066	Marchf6
-0.172882	0.206	0.141	1.09094e-46	ENSRNOG00000010921	Taf1d
0.218459	0.22	0.124	1.10139e-46	ENSRNOG00000020723	Pten
-0.121983	0.215	0.139	1.20634e-46	ENSRNOG00000013602	Usp48
-0.161478	0.22	0.153	1.3761e-46	ENSRNOG00000005043	Cpeb2
-0.196281	0.241	0.177	1.59782e-46	ENSRNOG00000056753	Hectd2
-0.148579	0.22	0.155	1.64779e-46	ENSRNOG00000050282	Srcap
0.130782	0.211	0.125	1.73185e-46	ENSRNOG00000014531	Hbs1l
0.160622	0.259	0.158	1.96275e-46	ENSRNOG00000007686	Septin3
-0.432776	0.232	0.196	3.86752e-46	ENSRNOG00000016645	Sfmbt1
0.227888	0.948	0.862	4.10048e-46	ENSRNOG00000006003	Ctnna2
-0.232616	0.253	0.19	4.24525e-46	ENSRNOG00000009114	Fam110b
-0.108087	0.219	0.144	4.55219e-46	ENSRNOG00000002262	Enoph1
0.194855	0.202	0.114	4.7336e-46	ENSRNOG00000016218	Gtf3c1
-0.296912	0.248	0.185	5.33146e-46	ENSRNOG00000011308	Uhrf2
0.103262	0.218	0.128	8.00052e-46	ENSRNOG00000004303	Timp3
0.199888	0.224	0.126	8.44451e-46	ENSRNOG00000005130	Ogdh
0.150045	0.23	0.139	8.62786e-46	ENSRNOG00000011829	Rpgrip1l
-0.199367	0.224	0.16	1.01185e-45	ENSRNOG00000009783	Camk2g
-0.283145	0.331	0.276	1.14528e-45	ENSRNOG00000028624	Kif26b
0.239454	0.287	0.168	1.64682e-45	ENSRNOG00000002626	Car10
-0.420347	0.27	0.23	2.06687e-45	ENSRNOG00000014686	Kcnd3
-0.261993	0.205	0.14	2.10403e-45	ENSRNOG00000001448	Hip1
-0.334114	0.216	0.166	2.31133e-45	ENSRNOG00000002934	Atp1b1
-0.182096	0.2	0.135	4.13781e-45	ENSRNOG00000034269	Ago3
-0.250633	0.215	0.161	4.43863e-45	ENSRNOG00000012386	Zbtb38
0.376038	0.251	0.141	4.93182e-45	ENSRNOG00000009318	Ttll5
0.357263	0.2	0.105	6.24795e-45	ENSRNOG00000067305	Znrf3
-0.382795	0.218	0.176	6.70745e-45	ENSRNOG00000010311	Dzip1
-0.211111	0.217	0.16	7.53976e-45	ENSRNOG00000004563	Sec24a
0.187827	0.305	0.196	7.77124e-45	ENSRNOG00000002051	Synj1
0.189388	0.231	0.136	8.52539e-45	ENSRNOG00000003990	Grb2
0.394021	0.215	0.112	9.27366e-45	ENSRNOG00000020407	Atcay
0.175231	0.202	0.11	1.12385e-44	ENSRNOG00000004781	Crmp1
0.149163	0.237	0.146	1.26094e-44	ENSRNOG00000001964	Cd47
-0.154902	0.24	0.173	1.7211e-44	ENSRNOG00000009156	Tra2a
-0.245414	0.213	0.155	1.97543e-44	ENSRNOG00000003712	Ppp4r3b
0.370689	0.493	0.331	2.89505e-44	ENSRNOG00000023908	Egfem1
0.317117	0.217	0.118	3.72216e-44	ENSRNOG00000032208	Eda
0.412209	0.2	0.1	3.8174e-44	ENSRNOG00000007839	Slc16a7
-0.167853	0.214	0.145	4.09107e-44	ENSRNOG00000001004	Ncor2
-0.120502	0.233	0.166	5.06488e-44	ENSRNOG00000003762	Smarca1
-0.140545	0.241	0.169	6.08962e-44	ENSRNOG00000061040	Herc4
0.161251	0.216	0.123	6.09709e-44	ENSRNOG00000029049	Zdhhc14
-0.195393	0.207	0.149	8.06114e-44	ENSRNOG00000009474	Ddx42
0.148381	0.207	0.12	8.49816e-44	ENSRNOG00000031213	Slc39a11
-0.118203	0.235	0.164	9.91683e-44	ENSRNOG00000020347	Nup98
0.217341	0.233	0.139	1.08524e-43	ENSRNOG00000056156	Maco1
0.561209	0.336	0.192	1.40522e-43	ENSRNOG00000021468	Grm8
-0.181678	0.21	0.147	1.823e-43	ENSRNOG00000004150	Slc9a7
0.30965	0.213	0.118	1.87628e-43	ENSRNOG00000049768	Adcy9
-0.194878	0.202	0.141	2.11082e-43	ENSRNOG00000053210	Zc3h11a
-0.156156	0.221	0.157	2.90049e-43	ENSRNOG00000012271	Cnot1
-0.152044	0.233	0.168	3.2826e-43	ENSRNOG00000010680	Med12l
-0.160588	0.208	0.145	3.7319e-43	ENSRNOG00000043212	Dip2a
0.196348	0.209	0.118	4.48853e-43	ENSRNOG00000012002	Iqgap1
-0.332247	0.208	0.159	6.25489e-43	ENSRNOG00000001478	Gtf2ird1
-0.223781	0.249	0.191	1.01971e-42	ENSRNOG00000013587	Fam135a
-0.143102	0.212	0.148	1.03279e-42	ENSRNOG00000001064	Sbno1
-0.225206	0.221	0.161	1.22133e-42	ENSRNOG00000008607	U2surp
0.315294	0.2	0.107	1.30427e-42	ENSRNOG00000031974	Pcdh10
0.220767	0.202	0.111	1.80175e-42	ENSRNOG00000002152	Dcun1d4
-0.214553	0.867	0.787	2.16795e-42	ENSRNOG00000027341	Tenm2
0.107414	0.286	0.189	7.29462e-42	ENSRNOG00000060528	Cacna1g
0.231232	0.577	0.431	1.10667e-41	ENSRNOG00000037886	Hs6st3
-0.310488	0.21	0.16	1.57482e-41	ENSRNOG00000003229	Tspan7
-0.235674	0.483	0.408	1.88948e-41	ENSRNOG00000037911
0.362717	0.216	0.118	2.42879e-41	ENSRNOG00000007099	S100pbp
-0.691488	0.209	0.204	2.72417e-41	ENSRNOG00000011623	Rab3c
0.363645	0.234	0.13	2.79316e-41	ENSRNOG00000006052	Sulf2
0.206818	0.217	0.125	3.36991e-41	ENSRNOG00000019776	Sh3gl3
0.205728	0.214	0.126	3.78956e-41	ENSRNOG00000009281	Commd1
-0.238329	0.906	0.851	4.01045e-41	ENSRNOG00000006426	Syt1
0.416187	0.211	0.108	4.21177e-41	ENSRNOG00000018019	Hspa12a
-0.144322	0.225	0.157	4.50671e-41	ENSRNOG00000010624	Ap3b1
-0.181438	0.241	0.174	4.53579e-41	ENSRNOG00000058003	Spon1
-0.115705	0.209	0.145	6.20115e-41	ENSRNOG00000022781	Ccser2
0.150633	0.246	0.15	9.68768e-41	ENSRNOG00000029212	Vcan
1.53699	0.352	0.211	1.10368e-40	ENSRNOG00000063290	Hs3st4
0.124155	0.205	0.122	1.49404e-40	ENSRNOG00000019145	Kdm2a
0.117717	0.219	0.137	3.61572e-40	ENSRNOG00000014521	Armc8
0.447319	0.202	0.105	6.70267e-40	ENSRNOG00000065020
-0.202538	0.21	0.15	7.8337e-40	ENSRNOG00000069652
0.222331	0.208	0.122	8.62466e-40	ENSRNOG00000014316	Rapgef1
0.333592	0.203	0.11	1.42715e-39	ENSRNOG00000003003	Tbc1d19
-0.318752	0.231	0.188	1.79018e-39	ENSRNOG00000060561	Gdpd1
-0.33987	0.338	0.279	1.85997e-39	ENSRNOG00000049676	St6galnac5
-0.192438	0.206	0.15	2.3479e-39	ENSRNOG00000010495	Ttc17
-0.318492	0.324	0.281	3.4128e-39	ENSRNOG00000006144	Cntn3
-0.309735	0.202	0.156	3.58797e-39	ENSRNOG00000014139	Sclt1
-0.278476	0.226	0.173	6.21103e-39	ENSRNOG00000054890	Flna
0.378116	0.29	0.174	3.05098e-38	ENSRNOG00000010777	Tox
-0.140801	0.211	0.152	1.0785e-37	ENSRNOG00000001034	Evi5l
0.124341	0.228	0.141	1.65339e-37	ENSRNOG00000030910	Grik4
0.166719	0.225	0.137	1.82625e-37	ENSRNOG00000005984	Etv6
-0.182073	0.208	0.154	3.09001e-37	ENSRNOG00000005042	Ranbp17
0.156889	0.208	0.124	5.72266e-37	ENSRNOG00000004493	Tasp1
-0.206505	0.213	0.159	6.397e-37	ENSRNOG00000001930	Ccdc50
-0.217317	0.222	0.168	1.39797e-36	ENSRNOG00000007033	Sorcs2
0.204096	0.217	0.132	2.53171e-36	ENSRNOG00000018111	Slc12a5
-0.150891	0.254	0.193	6.91005e-36	ENSRNOG00000016029	Rb1
-0.65125	0.248	0.258	7.71321e-36	ENSRNOG00000008992	Grik3
-0.128034	0.204	0.147	2.3129e-35	ENSRNOG00000004474	Klhdc2
0.158007	0.203	0.125	7.0377e-35	ENSRNOG00000002144	Exoc1
-0.132393	0.313	0.243	1.31894e-33	ENSRNOG00000019065	Zfp385b
-0.682568	0.191	0.201	2.63562e-33	ENSRNOG00000007441	Klhl32
0.176715	0.21	0.133	2.11652e-31	ENSRNOG00000009729	Ubp1
-0.616347	0.202	0.207	5.16924e-31	ENSRNOG00000033119	Plcb4
0.597557	0.345	0.216	1.08227e-30	ENSRNOG00000001424	Cux1
0.50831	0.206	0.115	2.77791e-29	ENSRNOG00000010780	Dlc1
-0.543143	0.218	0.221	5.44383e-29	ENSRNOG00000056716	Zbtb20
-0.630695	0.237	0.253	6.20284e-29	ENSRNOG00000013282	Mctp1
0.22716	0.877	0.775	2.16637e-27	ENSRNOG00000066120	Nalf1
0.214139	0.261	0.168	2.42952e-27	ENSRNOG00000064462	Cntnap5b
-0.245683	0.926	0.9	9.06327e-25	ENSRNOG00000000885	Auts2
-0.277577	0.586	0.511	2.21003e-24	ENSRNOG00000027145	Rora
-0.268245	0.313	0.269	6.68421e-24	ENSRNOG00000031306	Zfp804b
1.18852	0.211	0.119	1.32593e-21	ENSRNOG00000013239	Tle4
-0.107667	0.34	0.286	2.06654e-19	ENSRNOG00000001259	Cux2
0.138181	0.622	0.526	2.44714e-16	ENSRNOG00000033099	Dcc
0.435538	0.246	0.166	2.20924e-15	ENSRNOG00000049456	Slc35f3
0.13977	0.413	0.356	0.0131849	ENSRNOG00000047632	Prss52

## Sheet: fig2b_heatmap
k27me3mbol	p_valk4me1	avg_log2FCk4me1	pct.1k4me1	pct.2k4me1	p_val_adjk4me1	p_valk27me3	avg_log2FCk27me3	pct.1k27me3	pct.2k27me3	p_val_adjk27me3
AABR07025986.2	1.09e-159	1.49901	0.698	0.381	2.29e-155	6.02e-22	1.20333	0.657	0.449	9.67e-18
AABR07052327.1	3.43e-63	1.70967	0.254	0.084	7.22e-59	4.51e-19	1.98389	0.269	0.068	7.25e-15
AABR07060487.1	0	-2.12536	0.764	0.967	0	1.31e-108	-1.96915	0.781	0.971	2.11e-104
Adarb2	2.63e-301	-4.93693	0.173	0.413	5.54e-297	5.32e-75	-4.84894	0.148	0.403	8.55e-71
Arap2	3.64e-37	1.18574	0.259	0.125	7.67e-33	5.38e-14	1.67999	0.254	0.083	8.64e-10
Arnt2	2.11e-103	-1.56535	0.177	0.401	4.45e-99	1.54e-21	-1.55322	0.175	0.345	2.48e-17
Arpp21	0	1.67615	0.982	0.654	0	1.89e-127	1.69725	0.972	0.657	3.03e-123
Cacna2d1	3.62e-214	1.621	0.703	0.315	7.63e-210	2e-44	1.42286	0.729	0.353	3.21e-40
Caln1	2.04e-114	1.24862	0.546	0.25	4.3e-110	2.52e-42	1.74123	0.567	0.182	4.05e-38
Camk4	4.51e-64	1.393	0.3	0.114	9.5e-60	2.54e-10	1.03893	0.28	0.125	4.09e-06
Cdh18	1.39e-42	1.34756	0.274	0.134	2.94e-38	8.97e-11	1.00159	0.274	0.119	1.44e-06
Cdh9	6.16e-116	-1.97912	0.155	0.38	1.3e-111	9.86e-30	-2.27345	0.133	0.369	1.58e-25
Celf2	0	1.04552	0.998	0.972	0	1.9e-126	1.165	0.992	0.951	3.04e-122
Cnksr2	1.66e-134	1.12996	0.717	0.415	3.49e-130	5.84e-36	1.21568	0.762	0.455	9.37e-32
Cntnap5c	2.31e-56	-1.02215	0.356	0.52	4.86e-52	6.66e-16	-1.07754	0.349	0.473	1.07e-11
Csmd2	2.48e-142	1.08792	0.748	0.444	5.23e-138	1.55e-37	1.34979	0.724	0.397	2.49e-33
Dlgap2	3.23e-218	-1.27804	0.582	0.787	6.81e-214	1.72e-40	-1.18397	0.593	0.748	2.77e-36
Dok5	5.48e-63	1.30161	0.355	0.159	1.15e-58	9.11e-17	1.44072	0.347	0.132	1.46e-12
Dpp10	4.83196201632739e-321	1.14678	0.991	0.962	1.01838431456116e-316	2.44e-63	1.09964	0.993	0.948	3.91e-59
Dpp6	4.6e-182	-1.38069	0.454	0.682	9.69e-178	1.94e-51	-1.52409	0.42	0.616	3.12e-47
Dscaml1	5.57e-176	-1.78635	0.211	0.543	1.17e-171	6.43e-25	-1.44944	0.226	0.486	1.03e-20
Elavl2	1.73e-58	-1.23108	0.188	0.349	3.65e-54	1.23e-12	-1.22078	0.171	0.306	1.97e-08
Elmod1	3.88e-49	1.22298	0.308	0.142	8.17e-45	4.25e-20	1.97005	0.307	0.091	6.83e-16
Epha4	1.39e-47	1.06976	0.356	0.184	2.94e-43	6.36e-19	1.37892	0.391	0.153	1.02e-14
Erbb4	0	-4.85463	0.23	0.899	0	3.18e-248	-5.45916	0.143	0.904	5.11e-244
Eya4	5.08e-207	-3.98299	0.027	0.288	1.07e-202	5.53e-48	-4.7856	0.016	0.252	8.88e-44
Foxp1	6.64e-152	1.56487	0.588	0.26	1.4e-147	3.88e-26	1.51043	0.514	0.223	6.22e-22
Fras1	6.53e-54	1.511	0.272	0.11	1.38e-49	1.21e-22	1.8598	0.349	0.104	1.95e-18
Gabrb1	2.9e-101	1.23006	0.584	0.322	6.12e-97	1.26e-20	1.06071	0.578	0.309	2.03e-16
Gad2	6.75e-242	-4.36546	0.018	0.297	1.42e-237	1.02e-55	-5.32532	0.009	0.26	1.63e-51
Galntl6	0	-1.69359	0.642	0.894	0	1.85e-79	-1.76223	0.634	0.914	2.98e-75
Gap43	3.4e-55	1.00356	0.415	0.219	7.17e-51	4.89e-20	1.24995	0.451	0.195	7.86e-16
Gpc5	1.05e-116	1.31354	0.74	0.542	2.21e-112	4.55e-48	1.74475	0.788	0.566	7.31e-44
Gria1	0	-1.35792	0.776	0.896	0	2.29e-53	-1.21746	0.748	0.857	3.68e-49
Gria4	7.11e-182	-1.47832	0.404	0.691	1.5e-177	1.18e-43	-1.42422	0.41	0.683	1.9e-39
Grik1	0	-3.40585	0.128	0.574	0	6.81e-99	-4.04568	0.099	0.574	1.09e-94
Grin3a	2.49e-40	-1.20697	0.161	0.265	5.25e-36	2.66e-16	-1.57044	0.15	0.27	4.27e-12
Grip1	3.77e-296	-1.0683	0.929	0.983	7.95e-292	8.7e-66	-1.12712	0.907	0.984	1.4e-61
Hs3st2	8.19e-111	2.18555	0.321	0.083	1.73e-106	1.06e-25	2.36979	0.308	0.065	1.71e-21
Hs3st4	8.44e-90	2.14948	0.381	0.211	1.78e-85	3.09e-09	1.91541	0.251	0.177	4.97e-05
Hs3st5	7.41e-145	1.7273	0.543	0.236	1.56e-140	1.55e-30	1.66348	0.49	0.171	2.5e-26
Kcnc2	0	-4.07736	0.103	0.608	0	1.21e-91	-3.87624	0.118	0.532	1.94e-87
Kcnh5	4.34e-90	1.92009	0.334	0.117	9.15e-86	1.51e-18	1.91782	0.325	0.112	2.43e-14
Kcnip1	7.82e-292	-2.66385	0.12	0.539	1.65e-287	2.42e-75	-3.30636	0.075	0.488	3.89e-71
Kcnk10	2.8e-57	1.34516	0.313	0.134	5.91e-53	4.16e-14	1.31786	0.301	0.114	6.68e-10
Klf12	6.07e-112	-1.46468	0.234	0.476	1.28e-107	1.24e-30	-1.71266	0.2	0.387	1.99e-26
L3mbtl4	3.32e-93	2.04159	0.317	0.101	7e-89	1.25e-28	2.58484	0.328	0.068	2.01e-24
Ldb2	7.43e-107	1.55133	0.495	0.234	1.57e-102	9.57e-41	2.18994	0.522	0.158	1.54e-36
Lhfpl6	4.4e-42	1.26354	0.271	0.126	9.26e-38	1.03e-18	1.69961	0.318	0.101	1.66e-14
LOC108353456	1.57e-106	1.3801	0.643	0.407	3.3e-102	2.29e-43	1.85431	0.69	0.416	3.67e-39
Maf	0	-4.38966	0.049	0.553	0	1.73e-98	-4.67973	0.04	0.486	2.77e-94
Maml3	7.66e-60	-1.3245	0.17	0.341	1.61e-55	1.98e-14	-1.46566	0.146	0.291	3.18e-10
Meis2	1.46e-73	1.17711	0.425	0.199	3.07e-69	1.82e-30	1.41713	0.507	0.184	2.92e-26
Mlip	8.17e-77	1.57388	0.327	0.12	1.72e-72	8.35e-34	2.24475	0.376	0.075	1.34e-29
Nell1	1.21e-137	-1.88784	0.178	0.446	2.56e-133	2.56e-25	-1.72917	0.215	0.392	4.11e-21
Nell2	1.66e-114	1.19666	0.594	0.298	3.51e-110	3.14e-29	1.20534	0.645	0.325	5.05e-25
Neto1	2.68e-245	-2.52261	0.204	0.518	5.65e-241	1.12e-56	-2.4709	0.217	0.442	1.79e-52
Nkain3	1.86e-113	-2.35526	0.104	0.306	3.91e-109	1.72e-14	-1.54692	0.151	0.275	2.76e-10
Npas2	5.62e-38	1.26026	0.257	0.125	1.18e-33	1.2e-17	1.82482	0.271	0.075	1.93e-13
Npas3	0	-3.62053	0.16	0.686	0	6.79e-129	-4.08219	0.12	0.673	1.09e-124
Nrg1	0	1.84813	0.977	0.754	0	1.76e-97	1.71659	0.955	0.732	2.82e-93
Nrxn3	0	-1.74779	0.925	0.989	0	3.41e-155	-1.99291	0.82	1	5.48e-151
Ntrk3	1.76e-81	1.07517	0.547	0.306	3.71e-77	1.1e-31	1.3147	0.61	0.275	1.77e-27
Nxph1	0	-2.97954	0.307	0.778	0	5.51e-130	-3.49372	0.231	0.738	8.84e-126
Olfm3	9.32e-52	1.04801	0.352	0.171	1.96e-47	9.2e-14	1.21727	0.337	0.143	1.48e-09
Pcsk2	2.81e-58	1.07295	0.427	0.227	5.91e-54	1.23e-15	1.2028	0.436	0.216	1.97e-11
Pex5l	3.86e-74	1.16394	0.492	0.262	8.14e-70	1.81e-18	1.35302	0.466	0.221	2.9e-14
Ppargc1a	9.83e-171	-1.50347	0.436	0.665	2.07e-166	7.19e-37	-1.42236	0.49	0.66	1.15e-32
Psd3	2.25e-61	1.29156	0.344	0.152	4.73e-57	6.53e-21	1.69739	0.355	0.117	1.05e-16
Ptchd4	4.15e-165	-2.46104	0.09	0.367	8.76e-161	3.34e-45	-3.1554	0.058	0.335	5.36e-41
Ptprd	0	1.52114	1	0.961	0	2.29e-173	1.54267	1	0.945	3.68e-169
Ptprk	2.88e-105	1.56995	0.438	0.174	6.07e-101	2.99e-34	1.78104	0.48	0.145	4.8e-30
Ptprm	4.62e-245	-2.22933	0.191	0.562	9.75e-241	1.45e-63	-2.74259	0.136	0.514	2.33e-59
Qki	1.42e-107	-1.75566	0.136	0.37	3e-103	4e-36	-2.18257	0.124	0.384	6.42e-32
Rap1gap2	1.04e-42	1.0715	0.305	0.149	2.2e-38	1.76e-15	1.08981	0.33	0.132	2.83e-11
Rbms3	0	-2.5004	0.254	0.723	0	9.54e-102	-2.89337	0.203	0.675	1.53e-97
Reln	5.02e-170	-3.01999	0.076	0.339	1.06e-165	4.18e-44	-3.5817	0.064	0.304	6.71e-40
Rps6ka5	7.14e-85	-1.72128	0.126	0.308	1.5e-80	5.38e-16	-1.71566	0.127	0.268	8.64e-12
Satb2	1.83e-189	1.59064	0.633	0.254	3.85e-185	2.54e-58	2.0107	0.663	0.218	4.08e-54
Schip1	2.63e-139	1.19505	0.767	0.506	5.55e-135	1.52e-27	1.20595	0.741	0.532	2.44e-23
Sh3rf3	5.2e-88	-1.00667	0.42	0.547	1.1e-83	1.26e-28	-1.0916	0.442	0.545	2.03e-24
Slit3	3.26e-38	1.28903	0.26	0.128	6.86e-34	5.16e-12	1.35371	0.293	0.122	8.29e-08
Snca	1.26e-44	1.24485	0.274	0.123	2.66e-40	4.53e-16	1.67229	0.29	0.096	7.27e-12
Sntg1	2.08e-166	-1.56282	0.324	0.595	4.39e-162	3.61e-43	-1.57294	0.333	0.574	5.8e-39
Sorcs1	2.01e-105	1.65008	0.475	0.218	4.24e-101	1.66e-19	1.64596	0.412	0.174	2.67e-15
Sorl1	1.81e-116	1.67775	0.447	0.171	3.81e-112	1.61e-31	1.80022	0.478	0.158	2.58e-27
Sox5	8.64e-121	1.14981	0.72	0.45	1.82e-116	9.1e-26	1.15687	0.696	0.447	1.46e-21
Sox6	0	-4.15604	0.059	0.521	0	1.02e-93	-4.88139	0.045	0.473	1.63e-89
Spock3	6.54e-280	-3.08139	0.126	0.503	1.38e-275	1.24e-66	-3.24739	0.104	0.46	1.99e-62
Tafa2	2.91e-133	-1.72183	0.269	0.516	6.12e-129	6.16e-14	-1.08417	0.38	0.486	9.89e-10
Tcf12	2.1e-51	-1.16444	0.183	0.338	4.42e-47	1.7e-11	-1.04225	0.215	0.358	2.72e-07
Tcf4	7.4e-291	-1.1261	0.809	0.95	1.56e-286	1.22e-49	-1.01506	0.791	0.945	1.96e-45
Tenm3	2.63e-85	-1.29737	0.316	0.499	5.53e-81	1.36e-11	-1.01079	0.365	0.434	2.19e-07
Thsd7a	1.67e-92	-1.68286	0.22	0.425	3.53e-88	1.71e-23	-1.66482	0.233	0.397	2.75e-19
Tmem108	2.07e-150	1.23171	0.71	0.385	4.36e-146	2.84e-34	1.31221	0.708	0.392	4.56e-30
Trhde	1.08e-102	-1.86354	0.157	0.362	2.29e-98	4.52e-27	-2.01452	0.163	0.296	7.26e-23
Trpc5	2.94e-60	1.36968	0.331	0.146	6.2e-56	1.21e-29	1.74542	0.37	0.088	1.95e-25
Ubash3b	1.62e-176	-2.84492	0.067	0.34	3.41e-172	6.5e-28	-2.4709	0.073	0.27	1.04e-23
Wwc1	6.51e-60	1.26407	0.358	0.167	1.37e-55	4.67e-20	1.59018	0.392	0.153	7.49e-16
Zfp536	0	-4.33111	0.037	0.447	0	3.78e-76	-4.35313	0.037	0.413	6.08e-72

## Sheet: fig2C_UpSetplot
p_val	avg_log2FC	pct.1	pct.2	p_val_adj	gene	cluster	ensembl	symbol	wikigene_description
1.17e-06	0.678575	0.339	0.241	0.0353332	ENSRNOG00000070905	Immature_N	ENSRNOG00000070905
8.22e-06	-0.420787	0.364	0.435	0.248217	ENSRNOG00000005550	Immature_N	ENSRNOG00000005550	Lrfn5	leucine rich repeat and fibronectin type III domain containing 5
2.12e-05	0.55601	0.264	0.181	0.639615	ENSRNOG00000020423	Immature_N	ENSRNOG00000020423	Apc	APC regulator of WNT signaling pathway
0.000531681	0.375475	0.279	0.208	1	ENSRNOG00000018778	Immature_N	ENSRNOG00000018778	Cadm1	cell adhesion molecule 1
5.5e-20	-0.491619	0.822	0.873	1.66e-15	ENSRNOG00000006617	L2/3 IT	ENSRNOG00000006617	Cntnap2	contactin associated protein 2
2.41e-11	-0.566228	0.481	0.539	7.28e-07	ENSRNOG00000057716	L2/3 IT	ENSRNOG00000057716	Sgcz	sarcoglycan zeta
8.16e-11	0.466904	0.666	0.519	2.46e-06	ENSRNOG00000070905	L2/3 IT	ENSRNOG00000070905
2.86e-08	-0.29139	0.805	0.843	0.000863236	ENSRNOG00000005550	L2/3 IT	ENSRNOG00000005550	Lrfn5	leucine rich repeat and fibronectin type III domain containing 5
4.58e-08	0.38335	0.883	0.823	0.00138341	ENSRNOG00000000368	L2/3 IT	ENSRNOG00000000368	Grik2	glutamate ionotropic receptor kainate type subunit 2
5.82e-08	-0.560984	0.26	0.29	0.00175765	ENSRNOG00000069588	L2/3 IT	ENSRNOG00000069588
8.21e-08	-0.748948	0.216	0.305	0.00248128	ENSRNOG00000008482	L2/3 IT	ENSRNOG00000008482	Rbms1	RNA binding motif, single stranded interacting protein 1
8.38e-08	0.833893	0.215	0.121	0.00253189	ENSRNOG00000049676	L2/3 IT	ENSRNOG00000049676	St6galnac5	ST6 N-acetylgalactosaminide alpha-2,6-sialyltransferase 5
2.07e-07	0.869741	0.289	0.193	0.0062449	ENSRNOG00000006966	L2/3 IT	ENSRNOG00000006966	Nfia	nuclear factor I/A
3.67e-07	0.610807	0.54	0.427	0.011089	ENSRNOG00000023908	L2/3 IT	ENSRNOG00000023908	Egfem1	EGF-like and EMI domain containing 1
6.81e-07	0.429695	0.646	0.537	0.020566	ENSRNOG00000051261	L2/3 IT	ENSRNOG00000051261	AABR07021536.1
7.8e-07	-0.938587	0.137	0.208	0.0235592	ENSRNOG00000002626	L2/3 IT	ENSRNOG00000002626	Car10	carbonic anhydrase 10
1.89e-06	0.287329	0.73	0.629	0.0570547	ENSRNOG00000018778	L2/3 IT	ENSRNOG00000018778	Cadm1	cell adhesion molecule 1
2.74e-06	-0.271858	0.745	0.77	0.0829068	ENSRNOG00000067416	L2/3 IT	ENSRNOG00000067416	Kcnd2	potassium voltage-gated channel subfamily D member 2
2.8e-06	-0.343957	0.468	0.5	0.08469	ENSRNOG00000027026	L2/3 IT	ENSRNOG00000027026	Jazf1	JAZF zinc finger 1
4.11e-06	-0.328721	0.561	0.617	0.12401	ENSRNOG00000018602	L2/3 IT	ENSRNOG00000018602	Camta1	calmodulin binding transcription activator 1
5.38e-06	0.339366	0.396	0.296	0.162542	ENSRNOG00000005258	L2/3 IT	ENSRNOG00000005258	Myef2	myelin expression factor 2
9.74e-06	0.287453	0.43	0.329	0.294328	ENSRNOG00000066582	L2/3 IT	ENSRNOG00000066582	LOC108352541
1.27e-05	-0.481391	0.347	0.4	0.383464	ENSRNOG00000034177	L2/3 IT	ENSRNOG00000034177	Efna5	ephrin A5
1.36e-05	0.382689	0.495	0.39	0.411585	ENSRNOG00000056894	L2/3 IT	ENSRNOG00000056894	St6galnac3	ST6 N-acetylgalactosaminide alpha-2,6-sialyltransferase 3
1.4e-05	0.301908	0.733	0.652	0.422251	ENSRNOG00000004269	L2/3 IT	ENSRNOG00000004269	Myt1l	myelin transcription factor 1-like
1.44e-05	0.413705	0.242	0.162	0.436214	ENSRNOG00000007951	L2/3 IT	ENSRNOG00000007951	Galnt14	polypeptide N-acetylgalactosaminyltransferase 14
1.84e-05	-0.329575	0.43	0.45	0.554314	ENSRNOG00000056658	L2/3 IT	ENSRNOG00000056658	Xylt1	xylosyltransferase 1
2.21e-05	-0.251117	0.47	0.451	0.668947	ENSRNOG00000011310	L2/3 IT	ENSRNOG00000011310	Pde10a	phosphodiesterase 10A
2.28e-05	0.261313	0.862	0.824	0.687536	ENSRNOG00000027341	L2/3 IT	ENSRNOG00000027341	Tenm2	teneurin transmembrane protein 2
2.85e-05	0.391652	0.28	0.198	0.859605	ENSRNOG00000005984	L2/3 IT	ENSRNOG00000005984	Etv6	ETS variant transcription factor 6
3.07e-05	0.313529	0.406	0.311	0.926838	ENSRNOG00000007302	L2/3 IT	ENSRNOG00000007302	Fbn1	fibrillin 1
3.33e-05	-0.401806	0.4	0.496	1	ENSRNOG00000000142	L2/3 IT	ENSRNOG00000000142	Plxdc2	plexin domain containing 2
3.91e-05	-0.599539	0.282	0.344	1	ENSRNOG00000001764	L2/3 IT	ENSRNOG00000001764	Vps8	VPS8 subunit of CORVET complex
4.08e-05	0.329454	0.269	0.192	1	ENSRNOG00000038225	L2/3 IT	ENSRNOG00000038225	Fbxo15	F-box protein 15
4.4e-05	-0.540107	0.232	0.261	1	ENSRNOG00000007859	L2/3 IT	ENSRNOG00000007859	Cep83	coiled-coil domain-containing protein 41-like
5.32e-05	-0.340547	0.503	0.543	1	ENSRNOG00000055382	L2/3 IT	ENSRNOG00000055382	Hcn1	hyperpolarization-activated cyclic nucleotide-gated potassium channel 1
5.73e-05	0.381734	0.424	0.329	1	ENSRNOG00000064927	L2/3 IT	ENSRNOG00000064927	LOC120093365	small nucleolar RNA SNORD113/SNORD114 family
6.9e-05	-0.373293	0.481	0.539	1	ENSRNOG00000002053	L2/3 IT	ENSRNOG00000002053	Fras1	Fraser extracellular matrix complex subunit 1
7.43e-05	-0.360508	0.305	0.306	1	ENSRNOG00000069803	L2/3 IT	ENSRNOG00000069803
8.73e-05	-0.400362	0.402	0.439	1	ENSRNOG00000007377	L2/3 IT	ENSRNOG00000007377	Slit3	slit guidance ligand 3
9.06e-05	-0.289201	0.455	0.455	1	ENSRNOG00000008237	L2/3 IT	ENSRNOG00000008237	Unc13b	unc-13 homolog B
9.33e-05	0.493049	0.358	0.269	1	ENSRNOG00000033790	L2/3 IT	ENSRNOG00000033790	Hnrnpu	heterogeneous nuclear ribonucleoprotein U
9.75e-05	0.262592	0.618	0.523	1	ENSRNOG00000004181	L2/3 IT	ENSRNOG00000004181	Sdccag8	SHH signaling and ciliogenesis regulator SDCCAG8
0.000102069	-0.534604	0.253	0.298	1	ENSRNOG00000025768	L2/3 IT	ENSRNOG00000025768	Clk1	CDC-like kinase 1
0.000104418	-0.361284	0.42	0.454	1	ENSRNOG00000008704	L2/3 IT	ENSRNOG00000008704	Nlk	nemo like kinase
0.000115131	-0.27134	0.509	0.532	1	ENSRNOG00000013213	L2/3 IT	ENSRNOG00000013213	Epha4	Eph receptor A4
0.000179456	-0.399232	0.329	0.364	1	ENSRNOG00000032410	L2/3 IT	ENSRNOG00000032410	Mtus2	microtubule associated scaffold protein 2
0.000202188	0.342077	0.273	0.202	1	ENSRNOG00000011308	L2/3 IT	ENSRNOG00000011308	Uhrf2	ubiquitin like with PHD and ring finger domains 2
0.00024659	0.383664	0.273	0.198	1	ENSRNOG00000009152	L2/3 IT	ENSRNOG00000009152	Caprin1	cell cycle associated protein 1
0.000250605	-0.282754	0.325	0.32	1	ENSRNOG00000011435	L2/3 IT	ENSRNOG00000011435	Osbpl10	oxysterol binding protein-like 10
0.000263225	0.440751	0.306	0.226	1	ENSRNOG00000013017	L2/3 IT	ENSRNOG00000013017	Arnt2	aryl hydrocarbon receptor nuclear translocator 2
0.000263225	0.440751	0.306	0.226	1	ENSRNOG00000063992	L2/3 IT	ENSRNOG00000063992	Arnt2	aryl hydrocarbon receptor nuclear translocator 2
0.000285282	-0.502721	0.275	0.306	1	ENSRNOG00000002353	L2/3 IT	ENSRNOG00000002353	Rab3gap2	RAB3 GTPase activating non-catalytic protein subunit 2
0.000293096	0.520158	0.304	0.225	1	ENSRNOG00000003821	L2/3 IT	ENSRNOG00000003821	Rptor	regulatory associated protein of MTOR, complex 1
0.000408844	-0.408439	0.363	0.422	1	ENSRNOG00000031536	L2/3 IT	ENSRNOG00000031536	Syndig1	synapse differentiation inducing 1
0.000428984	0.341358	0.699	0.662	1	ENSRNOG00000067282	L2/3 IT	ENSRNOG00000067282	Galntl6	polypeptide N-acetylgalactosaminyltransferase-like 6
0.000483876	0.313545	0.499	0.413	1	ENSRNOG00000005673	L2/3 IT	ENSRNOG00000005673	Runx1t1	RUNX1 partner transcriptional co-repressor 1
0.000575895	0.422063	0.256	0.186	1	ENSRNOG00000001930	L2/3 IT	ENSRNOG00000001930	Ccdc50	coiled-coil domain containing 50
0.000579603	0.315588	0.302	0.23	1	ENSRNOG00000030775	L2/3 IT	ENSRNOG00000030775	Adarb2	adenosine deaminase, RNA-specific, B2
0.000583707	0.329702	0.342	0.265	1	ENSRNOG00000010624	L2/3 IT	ENSRNOG00000010624	Ap3b1	adaptor related protein complex 3 subunit beta 1
0.000601846	-0.336262	0.43	0.482	1	ENSRNOG00000053122	L2/3 IT	ENSRNOG00000053122	Scn1a	sodium voltage-gated channel alpha subunit 1
0.000636042	-0.269215	0.265	0.259	1	ENSRNOG00000025418	L2/3 IT	ENSRNOG00000025418	Armc9	armadillo repeat containing 9
0.000700889	0.299656	0.589	0.509	1	ENSRNOG00000065497	L2/3 IT	ENSRNOG00000065497	LOC102547183
0.000705673	0.258722	0.342	0.266	1	ENSRNOG00000004603	L2/3 IT	ENSRNOG00000004603	Srgap1	SLIT-ROBO Rho GTPase activating protein 1
0.000731621	-0.367675	0.442	0.488	1	ENSRNOG00000003680	L2/3 IT	ENSRNOG00000003680	Gabrb2	gamma-aminobutyric acid type A receptor subunit beta 2
0.000769887	-0.310222	0.438	0.461	1	ENSRNOG00000067240	L2/3 IT	ENSRNOG00000067240	LOC103690742	uncharacterized LOC103690742
0.000780745	-0.301019	0.338	0.344	1	ENSRNOG00000022999	L2/3 IT	ENSRNOG00000022999	Ppp2r3a	protein phosphatase 2, regulatory subunit B'', alpha
0.000853317	0.255592	0.396	0.318	1	ENSRNOG00000047014	L2/3 IT	ENSRNOG00000047014	Homer1	homer scaffold protein 1
0.000860709	0.429132	0.288	0.215	1	ENSRNOG00000013587	L2/3 IT	ENSRNOG00000013587	Fam135a	family with sequence similarity 135, member A
0.00089965	-0.307377	0.426	0.448	1	ENSRNOG00000005634	L2/3 IT	ENSRNOG00000005634	Lingo2	leucine rich repeat and Ig domain containing 2
0.000985724	-0.263725	0.297	0.283	1	ENSRNOG00000013729	L2/3 IT	ENSRNOG00000013729	RGD1306271	similar to KIAA1549 protein
2.64e-14	1.2358	0.435	0.247	7.98e-10	ENSRNOG00000066598	inMGE	ENSRNOG00000066598
1.58e-12	1.0716	0.423	0.238	4.78e-08	ENSRNOG00000068515	inMGE	ENSRNOG00000068515
4.21e-12	0.671118	0.786	0.647	1.27e-07	ENSRNOG00000070905	inMGE	ENSRNOG00000070905
7.46e-08	-0.722532	0.355	0.477	0.00225241	ENSRNOG00000049410	inMGE	ENSRNOG00000049410	Chrm3	cholinergic receptor, muscarinic 3
1.65e-07	-0.345784	0.741	0.783	0.0049858	ENSRNOG00000002327	inMGE	ENSRNOG00000002327	Gabrb1	gamma-aminobutyric acid type A receptor subunit beta1
2.49e-07	0.352897	0.983	0.993	0.00753395	ENSRNOG00000031852	inMGE	ENSRNOG00000031852	Lsamp	limbic system-associated membrane protein
3.1e-07	0.376298	0.797	0.684	0.00936966	ENSRNOG00000006235	inMGE	ENSRNOG00000006235	Nell2	neural EGFL like 2
3.74e-07	-0.308899	0.647	0.658	0.0112929	ENSRNOG00000018602	inMGE	ENSRNOG00000018602	Camta1	calmodulin binding transcription activator 1
4.46e-07	-0.2837	0.868	0.903	0.0134715	ENSRNOG00000005550	inMGE	ENSRNOG00000005550	Lrfn5	leucine rich repeat and fibronectin type III domain containing 5
1e-06	-0.616724	0.409	0.51	0.0302052	ENSRNOG00000002053	inMGE	ENSRNOG00000002053	Fras1	Fraser extracellular matrix complex subunit 1
1.71e-06	0.375309	0.756	0.649	0.0515928	ENSRNOG00000065457	inMGE	ENSRNOG00000065457
2.33e-06	0.410111	0.645	0.513	0.0704311	ENSRNOG00000007916	inMGE	ENSRNOG00000007916	Ptk2	protein tyrosine kinase 2
4.07e-06	0.311696	0.341	0.236	0.122916	ENSRNOG00000028733	inMGE	ENSRNOG00000028733	Prkar1b	protein kinase cAMP-dependent type I regulatory subunit beta
1.17e-05	-0.395537	0.287	0.27	0.352278	ENSRNOG00000069273	inMGE	ENSRNOG00000069273	LOC120093341
1.27e-05	-0.50396	0.412	0.523	0.382327	ENSRNOG00000030285	inMGE	ENSRNOG00000030285	Epha3	Eph receptor A3
1.39e-05	-0.683851	0.266	0.366	0.421126	ENSRNOG00000025768	inMGE	ENSRNOG00000025768	Clk1	CDC-like kinase 1
2.04e-05	0.394254	0.377	0.266	0.61701	ENSRNOG00000025889	inMGE	ENSRNOG00000025889	Gnas	GNAS complex locus
3.28e-05	-0.335943	0.666	0.682	0.990809	ENSRNOG00000005133	inMGE	ENSRNOG00000005133	Mapt	microtubule-associated protein tau
4.2e-05	0.336786	0.316	0.223	1	ENSRNOG00000020915	inMGE	ENSRNOG00000020915	Setd2	SET domain containing 2, histone lysine methyltransferase
6.66e-05	0.649242	0.256	0.162	1	ENSRNOG00000024142	inMGE	ENSRNOG00000024142	Arglu1	arginine and glutamate rich 1
7.69e-05	0.649581	0.31	0.207	1	ENSRNOG00000013017	inMGE	ENSRNOG00000013017	Arnt2	aryl hydrocarbon receptor nuclear translocator 2
7.69e-05	0.649581	0.31	0.207	1	ENSRNOG00000063992	inMGE	ENSRNOG00000063992	Arnt2	aryl hydrocarbon receptor nuclear translocator 2
7.87e-05	0.34451	0.259	0.178	1	ENSRNOG00000012386	inMGE	ENSRNOG00000012386	Zbtb38	zinc finger and BTB domain containing 38
8.54e-05	-0.335403	0.522	0.546	1	ENSRNOG00000031536	inMGE	ENSRNOG00000031536	Syndig1	synapse differentiation inducing 1
9e-05	0.370362	0.648	0.535	1	ENSRNOG00000023908	inMGE	ENSRNOG00000023908	Egfem1	EGF-like and EMI domain containing 1
9.29e-05	-0.294293	0.427	0.421	1	ENSRNOG00000068779	inMGE	ENSRNOG00000068779	LOC108351885	uncharacterized LOC108351885
9.4e-05	-0.909697	0.135	0.221	1	ENSRNOG00000011508	inMGE	ENSRNOG00000011508	Zc3h12b	zinc finger CCCH-type containing 12B
9.91e-05	-0.28407	0.474	0.462	1	ENSRNOG00000005818	inMGE	ENSRNOG00000005818	Elapor2	endosome-lysosome associated apoptosis and autophagy regulator family member 2
0.000118199	0.346839	0.525	0.41	1	ENSRNOG00000032391	inMGE	ENSRNOG00000032391	Esyt2	extended synaptotagmin 2
0.000124213	0.27054	0.266	0.186	1	ENSRNOG00000004908	inMGE	ENSRNOG00000004908	Smc6	structural maintenance of chromosomes 6
0.000143677	0.262965	0.456	0.35	1	ENSRNOG00000064927	inMGE	ENSRNOG00000064927	LOC120093365	small nucleolar RNA SNORD113/SNORD114 family
0.000145336	0.345727	0.403	0.305	1	ENSRNOG00000018425	inMGE	ENSRNOG00000018425	Dym	dymeclin
0.000204922	-0.472825	0.314	0.347	1	ENSRNOG00000001764	inMGE	ENSRNOG00000001764	Vps8	VPS8 subunit of CORVET complex
0.000213794	-0.313383	0.636	0.714	1	ENSRNOG00000063828	inMGE	ENSRNOG00000063828	Pcdh7	protocadherin 7
0.000224747	-0.428735	0.335	0.373	1	ENSRNOG00000054669	inMGE	ENSRNOG00000054669	Sanbr	SANT and BTB domain regulator of CSR
0.000229278	-0.256547	0.779	0.805	1	ENSRNOG00000011858	inMGE	ENSRNOG00000011858	Unc5d	unc-5 netrin receptor D
0.000234083	0.361851	0.605	0.494	1	ENSRNOG00000031038	inMGE	ENSRNOG00000031038	Gtdc1	glycosyltransferase-like domain containing 1
0.000234658	0.311413	0.623	0.513	1	ENSRNOG00000013305	inMGE	ENSRNOG00000013305	Atp2c1	ATPase secretory pathway Ca2+ transporting 1
0.000258957	-0.550388	0.26	0.334	1	ENSRNOG00000008471	inMGE	ENSRNOG00000008471	Kif21b	kinesin family member 21B
0.000259972	-0.34057	0.444	0.461	1	ENSRNOG00000061279	inMGE	ENSRNOG00000061279	AABR07069611.1
0.000309975	-0.294449	0.322	0.312	1	ENSRNOG00000008451	inMGE	ENSRNOG00000008451	Fut8	fucosyltransferase 8
0.000318664	-0.296797	0.626	0.645	1	ENSRNOG00000046333	inMGE	ENSRNOG00000046333	Ablim1	actin-binding LIM protein 1
0.00032318	0.251012	0.848	0.845	1	ENSRNOG00000070119	inMGE	ENSRNOG00000070119	Pbx1	PBX homeobox 1
0.000333818	0.475528	0.552	0.497	1	ENSRNOG00000003205	inMGE	ENSRNOG00000003205	Ldb2	LIM domain binding 2
0.000458816	0.487451	0.335	0.24	1	ENSRNOG00000017493	inMGE	ENSRNOG00000017493	Pias2	protein inhibitor of activated STAT, 2
0.00048094	-0.633542	0.281	0.341	1	ENSRNOG00000011634	inMGE	ENSRNOG00000011634	Xkr6	XK related 6
0.000483303	-0.423058	0.265	0.293	1	ENSRNOG00000012852	inMGE	ENSRNOG00000012852	Bin1	bridging integrator 1
0.00048982	-0.432155	0.385	0.452	1	ENSRNOG00000018797	inMGE	ENSRNOG00000018797	Myrip	myosin VIIA and Rab interacting protein
0.000516837	0.276367	0.211	0.152	1	ENSRNOG00000070442	inMGE	ENSRNOG00000070442
0.000555581	-0.394528	0.483	0.526	1	ENSRNOG00000001989	inMGE	ENSRNOG00000001989	Alcam	activated leukocyte cell adhesion molecule
0.000584168	-0.33671	0.448	0.454	1	ENSRNOG00000057996	inMGE	ENSRNOG00000057996	Phactr3	phosphatase and actin regulator 3
0.000597008	-0.326123	0.463	0.452	1	ENSRNOG00000056658	inMGE	ENSRNOG00000056658	Xylt1	xylosyltransferase 1
0.000652045	-0.562611	0.205	0.215	1	ENSRNOG00000010311	inMGE	ENSRNOG00000010311	Dzip1	DAZ interacting zinc finger protein 1
0.00068876	0.313051	0.26	0.185	1	ENSRNOG00000017113	inMGE	ENSRNOG00000017113	Ccnt2	cyclin T2
0.000697015	-0.256348	0.744	0.776	1	ENSRNOG00000016189	inMGE	ENSRNOG00000016189	Frmd5	FERM domain containing 5
0.000708219	0.338377	0.439	0.34	1	ENSRNOG00000043357	inMGE	ENSRNOG00000043357	Zfp407	zinc finger protein 407
0.000769146	-0.334882	0.224	0.224	1	ENSRNOG00000046257	inMGE	ENSRNOG00000046257	Ctdspl	CTD small phosphatase like
0.000772158	-0.364238	0.484	0.532	1	ENSRNOG00000012440	inMGE	ENSRNOG00000012440	Msra	methionine sulfoxide reductase A
0.000828779	-0.337187	0.414	0.421	1	ENSRNOG00000024402	inMGE	ENSRNOG00000024402	Focad	focadhesin
0.000833699	-0.399326	0.214	0.208	1	ENSRNOG00000013135	inMGE	ENSRNOG00000013135	Ptpn12	protein tyrosine phosphatase, non-receptor type 12
0.000941705	0.568817	0.409	0.312	1	ENSRNOG00000010753	inMGE	ENSRNOG00000010753	Aig1	androgen-induced 1
0.000951308	-0.309377	0.409	0.425	1	ENSRNOG00000020519	inMGE	ENSRNOG00000020519	Olfm2	olfactomedin 2
6.97e-07	0.526199	0.324	0.202	0.0210545	ENSRNOG00000007410	L4/5 IT 1	ENSRNOG00000007410	Dab1	DAB adaptor protein 1
1.07e-05	0.583694	0.213	0.123	0.324184	ENSRNOG00000004150	L4/5 IT 1	ENSRNOG00000004150	Slc9a7	solute carrier family 9 member A7
1.31e-05	0.259109	0.819	0.711	0.395841	ENSRNOG00000023809	L4/5 IT 1	ENSRNOG00000023809	Opcml	opioid binding protein/cell adhesion molecule-like
2.16e-05	0.397977	0.459	0.337	0.653219	ENSRNOG00000012284	L4/5 IT 1	ENSRNOG00000012284	Khdrbs2	KH RNA binding domain containing, signal transduction associated 2
2.77e-05	0.533062	0.213	0.124	0.838228	ENSRNOG00000023238	L4/5 IT 1	ENSRNOG00000023238	Dgkd	diacylglycerol kinase, delta
3.19e-05	-0.403211	0.484	0.533	0.965079	ENSRNOG00000069588	L4/5 IT 1	ENSRNOG00000069588
0.000130028	0.471784	0.306	0.208	1	ENSRNOG00000064399	L4/5 IT 1	ENSRNOG00000064399	LOC120094123	uncharacterized LOC120094123
0.000134964	0.575511	0.259	0.166	1	ENSRNOG00000047014	L4/5 IT 1	ENSRNOG00000047014	Homer1	homer scaffold protein 1
0.000146969	0.367737	0.359	0.256	1	ENSRNOG00000018200	L4/5 IT 1	ENSRNOG00000018200	Gad2	glutamate decarboxylase 2
0.000153591	0.451679	0.306	0.21	1	ENSRNOG00000056106	L4/5 IT 1	ENSRNOG00000056106	Dip2b	disco-interacting protein 2 homolog B
0.000159756	-0.434123	0.3	0.299	1	ENSRNOG00000011614	L4/5 IT 1	ENSRNOG00000011614	Tmcc1	transmembrane and coiled-coil domain family 1
0.00044847	-0.386103	0.494	0.548	1	ENSRNOG00000009419	L4/5 IT 1	ENSRNOG00000009419	Ptprg	protein tyrosine phosphatase, receptor type, G
0.000451793	-0.365944	0.659	0.701	1	ENSRNOG00000008666	L4/5 IT 1	ENSRNOG00000008666	Etl4	enhancer trap locus 4
0.000614051	0.358418	0.337	0.246	1	ENSRNOG00000018674	L4/5 IT 1	ENSRNOG00000018674	Ntrk3	neurotrophic receptor tyrosine kinase 3
0.000713678	0.377056	0.558	0.455	1	ENSRNOG00000045771	L4/5 IT 1	ENSRNOG00000045771	Chl1	cell adhesion molecule L1-like
0.000825423	-0.599569	0.191	0.213	1	ENSRNOG00000058057	L4/5 IT 1	ENSRNOG00000058057	Uggt2	UDP-glucose glycoprotein glucosyltransferase 2
0.000943835	0.340189	0.37	0.283	1	ENSRNOG00000058866	L4/5 IT 1	ENSRNOG00000058866	Myo5a	myosin VA
0.000962325	-0.411538	0.551	0.6	1	ENSRNOG00000012428	L4/5 IT 1	ENSRNOG00000012428	Maf	MAF bZIP transcription factor
0.000987883	-0.321493	0.322	0.298	1	ENSRNOG00000049361	L4/5 IT 1	ENSRNOG00000049361	Gas7	growth arrest specific 7
1.48e-08	0.477671	0.839	0.704	0.000448507	ENSRNOG00000012424	L4/5 IT 2	ENSRNOG00000012424	Adam23	ADAM metallopeptidase domain 23
7.42e-08	0.577814	0.518	0.346	0.00224102	ENSRNOG00000047712	L4/5 IT 2	ENSRNOG00000047712	Dcx	doublecortin
2.13e-07	-0.477804	0.697	0.761	0.00644882	ENSRNOG00000063828	L4/5 IT 2	ENSRNOG00000063828	Pcdh7	protocadherin 7
1.15e-06	0.481187	0.766	0.636	0.0347293	ENSRNOG00000070905	L4/5 IT 2	ENSRNOG00000070905
1.78e-06	-0.385755	0.802	0.844	0.053832	ENSRNOG00000012061	L4/5 IT 2	ENSRNOG00000012061	Prkcb	protein kinase C, beta
2.13e-06	0.349475	0.476	0.333	0.0642216	ENSRNOG00000012531	L4/5 IT 2	ENSRNOG00000012531	Ephb2	Eph receptor B2
3.88e-06	-0.410581	0.681	0.756	0.117102	ENSRNOG00000011585	L4/5 IT 2	ENSRNOG00000011585	Fat3	FAT atypical cadherin 3
6.96e-06	-0.76981	0.299	0.401	0.21024	ENSRNOG00000025768	L4/5 IT 2	ENSRNOG00000025768	Clk1	CDC-like kinase 1
7.28e-06	0.465525	0.624	0.476	0.219861	ENSRNOG00000023908	L4/5 IT 2	ENSRNOG00000023908	Egfem1	EGF-like and EMI domain containing 1
8.21e-06	0.552915	0.664	0.524	0.247886	ENSRNOG00000037886	L4/5 IT 2	ENSRNOG00000037886	Hs6st3	heparan sulfate 6-O-sulfotransferase 3
8.32e-06	0.412616	0.749	0.64	0.25139	ENSRNOG00000065457	L4/5 IT 2	ENSRNOG00000065457
9.73e-06	0.369468	0.923	0.886	0.293835	ENSRNOG00000014503	L4/5 IT 2	ENSRNOG00000014503	Celf4	CUGBP, Elav-like family member 4
1.1e-05	-0.509673	0.463	0.588	0.332184	ENSRNOG00000033064	L4/5 IT 2	ENSRNOG00000033064	Edil3	EGF like repeats and discoidin domains 3
2.74e-05	0.271977	0.766	0.638	0.826764	ENSRNOG00000031038	L4/5 IT 2	ENSRNOG00000031038	Gtdc1	glycosyltransferase-like domain containing 1
2.83e-05	0.691758	0.443	0.311	0.853719	ENSRNOG00000024507	L4/5 IT 2	ENSRNOG00000024507	Smg5l1	Smg5 nonsense mediated mRNA decay factor like 1
3.55e-05	-0.415828	0.781	0.796	1	ENSRNOG00000006617	L4/5 IT 2	ENSRNOG00000006617	Cntnap2	contactin associated protein 2
4.93e-05	-0.676139	0.301	0.393	1	ENSRNOG00000001764	L4/5 IT 2	ENSRNOG00000001764	Vps8	VPS8 subunit of CORVET complex
7.65e-05	0.455607	0.432	0.305	1	ENSRNOG00000005957	L4/5 IT 2	ENSRNOG00000005957	Slc4a7	solute carrier family 4 member 7
0.000135098	-0.452025	0.376	0.395	1	ENSRNOG00000057556	L4/5 IT 2	ENSRNOG00000057556	Pdzrn3	PDZ domain containing RING finger 3
0.000148117	-0.269708	0.44	0.406	1	ENSRNOG00000017003	L4/5 IT 2	ENSRNOG00000017003	Plxna1	plexin A1
0.00015868	0.596469	0.415	0.292	1	ENSRNOG00000025053	L4/5 IT 2	ENSRNOG00000025053	Lrp1	LDL receptor related protein 1
0.000172957	-0.515205	0.37	0.415	1	ENSRNOG00000055371	L4/5 IT 2	ENSRNOG00000055371	Sptbn4	spectrin, beta, non-erythrocytic 4
0.000179613	0.279922	0.718	0.597	1	ENSRNOG00000065497	L4/5 IT 2	ENSRNOG00000065497	LOC102547183
0.00018234	-0.506466	0.305	0.353	1	ENSRNOG00000004585	L4/5 IT 2	ENSRNOG00000004585	Tmtc2	transmembrane O-mannosyltransferase targeting cadherins 2
0.000211717	0.260078	0.829	0.792	1	ENSRNOG00000003205	L4/5 IT 2	ENSRNOG00000003205	Ldb2	LIM domain binding 2
0.000266634	-0.305355	0.489	0.5	1	ENSRNOG00000042118	L4/5 IT 2	ENSRNOG00000042118	Cplane1	ciliogenesis and planar polarity effector complex subunit 1
0.000278741	0.265151	0.407	0.303	1	ENSRNOG00000016280	L4/5 IT 2	ENSRNOG00000016280	Btrc	beta-transducin repeat containing E3 ubiquitin protein ligase
0.0002848	0.319508	0.672	0.551	1	ENSRNOG00000020423	L4/5 IT 2	ENSRNOG00000020423	Apc	APC regulator of WNT signaling pathway
0.000329878	-0.260477	0.718	0.741	1	ENSRNOG00000002327	L4/5 IT 2	ENSRNOG00000002327	Gabrb1	gamma-aminobutyric acid type A receptor subunit beta1
0.000368651	-0.257001	0.864	0.91	1	ENSRNOG00000057716	L4/5 IT 2	ENSRNOG00000057716	Sgcz	sarcoglycan zeta
0.000388197	-0.391641	0.449	0.485	1	ENSRNOG00000066491	L4/5 IT 2	ENSRNOG00000066491
0.000456752	0.388081	0.702	0.643	1	ENSRNOG00000027233	L4/5 IT 2	ENSRNOG00000027233	Trpc5	transient receptor potential cation channel, subfamily C, member 5
0.000493225	-0.493569	0.434	0.483	1	ENSRNOG00000032410	L4/5 IT 2	ENSRNOG00000032410	Mtus2	microtubule associated scaffold protein 2
0.000568645	0.313748	0.509	0.393	1	ENSRNOG00000048205	L4/5 IT 2	ENSRNOG00000048205	Ube2h	ubiquitin-conjugating enzyme E2H
0.000586841	-0.258237	0.662	0.682	1	ENSRNOG00000038406	L4/5 IT 2	ENSRNOG00000038406	Tmem132b	transmembrane protein 132B
0.000680373	0.428146	0.511	0.399	1	ENSRNOG00000049361	L4/5 IT 2	ENSRNOG00000049361	Gas7	growth arrest specific 7
0.000714968	-0.564519	0.234	0.243	1	ENSRNOG00000006378	L4/5 IT 2	ENSRNOG00000006378	Mga	MAX dimerization protein MGA
0.000721624	-0.294652	0.528	0.522	1	ENSRNOG00000005905	L4/5 IT 2	ENSRNOG00000005905	Pde4b	phosphodiesterase 4B
0.000725303	0.314397	0.476	0.364	1	ENSRNOG00000060367	L4/5 IT 2	ENSRNOG00000060367	Rfx7	regulatory factor X, 7
0.000771593	-0.530783	0.422	0.487	1	ENSRNOG00000002626	L4/5 IT 2	ENSRNOG00000002626	Car10	carbonic anhydrase 10
0.000842632	-0.315109	0.539	0.579	1	ENSRNOG00000010777	L4/5 IT 2	ENSRNOG00000010777	Tox	thymocyte selection-associated high mobility group box
0.000907813	-0.283613	0.821	0.847	1	ENSRNOG00000005550	L4/5 IT 2	ENSRNOG00000005550	Lrfn5	leucine rich repeat and fibronectin type III domain containing 5
0.000974702	0.364896	0.386	0.285	1	ENSRNOG00000069273	L4/5 IT 2	ENSRNOG00000069273	LOC120093341
4.58e-09	1.27756	0.23	0.086	0.000138412	ENSRNOG00000063871	L6 CT	ENSRNOG00000063871
8.17e-06	-0.36617	0.478	0.446	0.246776	ENSRNOG00000037911	L6 CT	ENSRNOG00000037911
1.59e-05	-0.62581	0.378	0.446	0.479883	ENSRNOG00000031306	L6 CT	ENSRNOG00000031306	Zfp804b	zinc finger protein 804B
2.31e-05	0.329742	0.409	0.282	0.698006	ENSRNOG00000068818	L6 CT	ENSRNOG00000068818	LOC120093345
3.71e-05	-0.29236	0.324	0.256	1	ENSRNOG00000067970	L6 CT	ENSRNOG00000067970
4.28e-05	0.460308	0.293	0.181	1	ENSRNOG00000062614	L6 CT	ENSRNOG00000062614	LOC120093355
4.98e-05	0.443606	0.585	0.44	1	ENSRNOG00000065457	L6 CT	ENSRNOG00000065457
0.000131432	-0.596195	0.407	0.453	1	ENSRNOG00000009145	L6 CT	ENSRNOG00000009145	Klf12	KLF transcription factor 12
0.000140788	0.39806	0.735	0.61	1	ENSRNOG00000054204	L6 CT	ENSRNOG00000054204	Gria2	glutamate ionotropic receptor AMPA type subunit 2
0.000141512	-0.550061	0.441	0.53	1	ENSRNOG00000038406	L6 CT	ENSRNOG00000038406	Tmem132b	transmembrane protein 132B
0.00023536	0.318579	0.23	0.142	1	ENSRNOG00000059705	L6 CT	ENSRNOG00000059705	Elmo1	engulfment and cell motility 1
0.000242068	0.383492	0.248	0.149	1	ENSRNOG00000018123	L6 CT	ENSRNOG00000018123	Ccny	cyclin Y
0.000244606	0.27623	0.391	0.276	1	ENSRNOG00000010702	L6 CT	ENSRNOG00000010702	Ube3c	ubiquitin protein ligase E3C
0.000251461	0.556852	0.228	0.129	1	ENSRNOG00000010415	L6 CT	ENSRNOG00000010415	Atxn7l1	ataxin 7-like 1
0.000287041	0.575622	0.278	0.17	1	ENSRNOG00000011158	L6 CT	ENSRNOG00000011158	Ppp2r2a	protein phosphatase 2, regulatory subunit B, alpha
0.000321909	0.413137	0.326	0.216	1	ENSRNOG00000069647	L6 CT	ENSRNOG00000069647
0.000323206	-0.65484	0.207	0.216	1	ENSRNOG00000001764	L6 CT	ENSRNOG00000001764	Vps8	VPS8 subunit of CORVET complex
0.000331904	0.428311	0.263	0.164	1	ENSRNOG00000014319	L6 CT	ENSRNOG00000014319	Smchd1	structural maintenance of chromosomes flexible hinge domain containing 1
0.00036311	0.791602	0.263	0.157	1	ENSRNOG00000042419	L6 CT	ENSRNOG00000042419	Acyp2	acylphosphatase 2
0.000376434	-1.12029	0.15	0.211	1	ENSRNOG00000014290	L6 CT	ENSRNOG00000014290	Grm1	glutamate metabotropic receptor 1
0.000424711	-0.282262	0.611	0.588	1	ENSRNOG00000015396	L6 CT	ENSRNOG00000015396	Sptan1	spectrin, alpha, non-erythrocytic 1
0.000477448	0.417859	0.32	0.211	1	ENSRNOG00000047712	L6 CT	ENSRNOG00000047712	Dcx	doublecortin
0.000487556	-0.380835	0.263	0.239	1	ENSRNOG00000016910	L6 CT	ENSRNOG00000016910	Ralgps1	Ral GEF with PH domain and SH3 binding motif 1
0.000522498	-0.944222	0.189	0.256	1	ENSRNOG00000002626	L6 CT	ENSRNOG00000002626	Car10	carbonic anhydrase 10
0.000544818	0.305923	0.348	0.241	1	ENSRNOG00000064399	L6 CT	ENSRNOG00000064399	LOC120094123	uncharacterized LOC120094123
0.000569314	0.320796	0.285	0.192	1	ENSRNOG00000008782	L6 CT	ENSRNOG00000008782	Pnisr	PNN interacting serine and arginine rich protein
0.00064963	-0.610971	0.359	0.403	1	ENSRNOG00000068779	L6 CT	ENSRNOG00000068779	LOC108351885	uncharacterized LOC108351885
0.000715554	0.549964	0.348	0.239	1	ENSRNOG00000008656	L6 CT	ENSRNOG00000008656	Snca	synuclein alpha
0.000725694	-0.476336	0.296	0.304	1	ENSRNOG00000014999	L6 CT	ENSRNOG00000014999	Tnpo1	transportin 1
0.000806733	0.40924	0.274	0.183	1	ENSRNOG00000012325	L6 CT	ENSRNOG00000012325	Adk	adenosine kinase
0.000947755	-0.64753	0.215	0.259	1	ENSRNOG00000025768	L6 CT	ENSRNOG00000025768	Clk1	CDC-like kinase 1
0.000971628	0.357971	0.437	0.321	1	ENSRNOG00000016213	L6 CT	ENSRNOG00000016213	Ssbp2	single-stranded DNA binding protein 2
0.00099352	0.285203	0.515	0.409	1	ENSRNOG00000008053	L6 CT	ENSRNOG00000008053	Atp8a2	ATPase phospholipid transporting 8A2
3.33e-06	-1.02309	0.438	0.562	0.100523	ENSRNOG00000060687	inCGE	ENSRNOG00000060687	Slc24a3	solute carrier family 24 member 3
3.57e-06	0.362369	0.858	0.672	0.107851	ENSRNOG00000010649	inCGE	ENSRNOG00000010649	Ctnnd2	catenin delta 2
2.54e-05	0.39839	0.599	0.404	0.768524	ENSRNOG00000014503	inCGE	ENSRNOG00000014503	Celf4	CUGBP, Elav-like family member 4
2.79e-05	0.677094	0.336	0.174	0.844169	ENSRNOG00000007445	inCGE	ENSRNOG00000007445	Asph	aspartate-beta-hydroxylase
9.56e-05	0.609519	0.5	0.319	1	ENSRNOG00000070905	inCGE	ENSRNOG00000070905
0.000119995	0.337776	0.77	0.596	1	ENSRNOG00000030149	inCGE	ENSRNOG00000030149	Adgrl3	adhesion G protein-coupled receptor L3
0.000154344	1.13633	0.208	0.081	1	ENSRNOG00000002246	inCGE	ENSRNOG00000002246	Slc30a9	solute carrier family 30 member 9
0.000164231	0.592684	0.31	0.162	1	ENSRNOG00000016396	inCGE	ENSRNOG00000016396	Fbxo11	F-box protein 11
0.000174401	0.9938	0.252	0.111	1	ENSRNOG00000007865	inCGE	ENSRNOG00000007865	Ephb1	Eph receptor B1
0.000427251	-0.624929	0.522	0.574	1	ENSRNOG00000028991	inCGE	ENSRNOG00000028991	Kcnb2	potassium voltage-gated channel subfamily B member 2
0.000460922	1.24196	0.219	0.094	1	ENSRNOG00000054514	inCGE	ENSRNOG00000054514	Mkln1	muskelin 1
0.000491264	0.52869	0.318	0.179	1	ENSRNOG00000029212	inCGE	ENSRNOG00000029212	Vcan	versican
0.000731351	0.548576	0.445	0.285	1	ENSRNOG00000002079	inCGE	ENSRNOG00000002079	Mapk10	mitogen activated protein kinase 10
0.000799803	0.475141	0.639	0.472	1	ENSRNOG00000058308	inCGE	ENSRNOG00000058308	Asic2	acid sensing ion channel subunit 2
0.000861398	0.519236	0.23	0.119	1	ENSRNOG00000004827	inCGE	ENSRNOG00000004827	Papola	poly (A) polymerase alpha
0.00014859	-0.753683	0.39	0.369	1	ENSRNOG00000027770	Astrocytes	ENSRNOG00000027770	Trpm3	transient receptor potential cation channel, subfamily M, member 3
0.00019864	0.730336	0.297	0.148	1	ENSRNOG00000011627	Astrocytes	ENSRNOG00000011627	Zfr	zinc finger RNA binding protein
0.0002152	1.23135	0.213	0.079	1	ENSRNOG00000056243	Astrocytes	ENSRNOG00000056243	ST7	suppression of tumorigenicity 7
0.000216015	0.727552	0.313	0.158	1	ENSRNOG00000001352	Astrocytes	ENSRNOG00000001352	Hectd4	HECT domain E3 ubiquitin protein ligase 4
0.000230954	0.251421	0.414	0.256	1	ENSRNOG00000018602	Astrocytes	ENSRNOG00000018602	Camta1	calmodulin binding transcription activator 1
0.000477049	-0.633064	0.719	0.773	1	ENSRNOG00000027145	Astrocytes	ENSRNOG00000027145	Rora	RAR-related orphan receptor A
0.000515497	-0.416326	0.494	0.448	1	ENSRNOG00000000894	Astrocytes	ENSRNOG00000000894	Fry	FRY microtubule binding protein
0.000598616	0.604414	0.237	0.108	1	ENSRNOG00000017105	Astrocytes	ENSRNOG00000017105	Dpyd	dihydropyrimidine dehydrogenase
0.000598881	0.910572	0.253	0.113	1	ENSRNOG00000001103	Astrocytes	ENSRNOG00000001103	Sdk1	sidekick cell adhesion molecule 1
0.00074978	-0.79114	0.353	0.389	1	ENSRNOG00000015658	Astrocytes	ENSRNOG00000015658	Sorbs1	sorbin and SH3 domain containing 1
0.000762146	0.436512	0.365	0.212	1	ENSRNOG00000067282	Astrocytes	ENSRNOG00000067282	Galntl6	polypeptide N-acetylgalactosaminyltransferase-like 6
0.000108378	1.67306	0.246	0.082	1	ENSRNOG00000004496	OPCs	ENSRNOG00000004496	Rock2	Rho-associated coiled-coil containing protein kinase 2
0.000187984	0.89717	0.287	0.119	1	ENSRNOG00000065457	OPCs	ENSRNOG00000065457
0.000106679	-1.63659	0.119	0.344	1	ENSRNOG00000007882	Inhibitory_N	ENSRNOG00000007882	Ablim2	actin binding LIM protein family, member 2
0.000834543	1.86732	0.211	0.04	1	ENSRNOG00000052687	ECs	ENSRNOG00000052687	Megf8	multiple EGF-like-domains 8
0.000981643	1.5385	0.356	0.129	1	ENSRNOG00000052296	ECs	ENSRNOG00000052296	Shank3	SH3 and multiple ankyrin repeat domains 3
0.00041699	0.525722	0.652	0.382	1	ENSRNOG00000005018	L5/6 NP	ENSRNOG00000005018	Scn2a	sodium voltage-gated channel alpha subunit 2
0.000608943	0.417427	0.618	0.363	1	ENSRNOG00000011969	L5/6 NP	ENSRNOG00000011969	Dock9	dedicator of cytokinesis 9
0.000633394	0.663932	0.506	0.255	1	ENSRNOG00000012747	L5/6 NP	ENSRNOG00000012747	Spock1	sparc/osteonectin, cwcv and kazal like domains proteoglycan 1
0.000617571	1.72778	0.397	0.121	1	ENSRNOG00000018712	L5 PT	ENSRNOG00000018712	Camk2a	calcium/calmodulin-dependent protein kinase II alpha
0.000672923	1.05792	0.397	0.136	1	ENSRNOG00000014153	L5 PT	ENSRNOG00000014153	Lhfpl6	LHFPL tetraspan subfamily member 6
0.000800863	1.50116	0.538	0.242	1	ENSRNOG00000019848	L5 PT	ENSRNOG00000019848	Rbm39	RNA binding motif protein 39
0.000895624	1.79547	0.487	0.197	1	ENSRNOG00000049361	L5 PT	ENSRNOG00000049361	Gas7	growth arrest specific 7

## Sheet: fig2F
p_val	avg_log2FC	pct.1	pct.2	p_val_adj	gene_id	rgd_symbol
0	-5.13828	0.287	0.84	0	ENSRNOG00000014248	Erbb4
0	-3.93837	0.15	0.553	0	ENSRNOG00000001575	Grik1
1.27e-260	1.14016	0.775	0.397	3.83e-256	ENSRNOG00000007014	Cnksr2
5.36e-227	1.14529	0.688	0.319	1.62e-222	ENSRNOG00000002327	Gabrb1
3.32e-201	0.902129	0.696	0.352	1e-196	ENSRNOG00000007410	Dab1
5.79e-183	1.00335	0.561	0.238	1.75e-178	ENSRNOG00000001528	Gap43

## Sheet: fig3A_cluster_DEG
Cluster_ID	Cell_type	Cells	DEGs
0	Immature_N	2189	7
1	L2/3_IT	1992	104
2	inMGE	1359	38
3	L4/5_IT1	1276	107
4	L4/5_IT2	1249	183
5	L6_CT	966	54
6	L6_IT	539	6
7	inCGE	509	21
8	Astrocytes	454	32
9	OPCs	376	6
10	Inhibitory_N	218	1
11	ECs	190	2
12	L5/6_NP	188	11
13	L5_PT	94	2
14	CRs	57	0

## Sheet: fig3B_excit-inhib_Ecig_DEGs
p_val	avg_log2FC	pct.1	pct.2	p_val_adj	gene_id	rgd_symbol	type
9.53e-12	0.703457	0.386	0.244	2.88e-07	ENSRNOG00000062886	LOC120100313	Excit_N
9.79e-09	0.48888	0.362	0.244	0.000295675	ENSRNOG00000063661	LOC120093332	Excit_N
1.69e-08	-0.45661	0.439	0.489	0.000510728	ENSRNOG00000069588		Excit_N
2.22e-07	0.305638	0.458	0.345	0.00669357	ENSRNOG00000012284	Khdrbs2	Excit_N
2.81e-07	-0.380358	0.565	0.593	0.00847707	ENSRNOG00000028991	Kcnb2	Excit_N
2.94e-07	0.232894	0.381	0.283	0.00888113	ENSRNOG00000007410	Dab1	Excit_N
4.69e-07	0.331017	0.327	0.232	0.0141676	ENSRNOG00000061121	Wdfy3	Excit_N
7.7e-07	0.576167	0.241	0.152	0.0232579	ENSRNOG00000047014	Homer1	Excit_N
2.06e-06	-0.281357	0.456	0.44	0.0623215	ENSRNOG00000031092	Rock1	Excit_N
2.13e-06	0.332569	0.281	0.198	0.0644858	ENSRNOG00000016744	Chd6	Excit_N
2.14e-06	0.414923	0.266	0.178	0.0647432	ENSRNOG00000070272	LOC120093361	Excit_N
6.72e-06	0.525248	0.256	0.171	0.202928	ENSRNOG00000068604	LOC120093372	Excit_N
7.78e-06	0.665244	0.218	0.138	0.234886	ENSRNOG00000063802	LOC120100330	Excit_N
8.47e-06	0.381997	0.368	0.275	0.255984	ENSRNOG00000010731	Gpm6a	Excit_N
8.83e-06	-0.348046	0.554	0.573	0.266593	ENSRNOG00000008666	Etl4	Excit_N
1.03e-05	0.393402	0.274	0.19	0.309757	ENSRNOG00000068799	LOC120093364	Excit_N
1.2e-05	-0.328891	0.52	0.538	0.362771	ENSRNOG00000009419	Ptprg	Excit_N
1.26e-05	0.220437	0.275	0.204	0.380093	ENSRNOG00000001120	Med13l	Excit_N
2.51e-05	0.552688	0.241	0.163	0.75816	ENSRNOG00000005877	Lrpprc	Excit_N
2.55e-05	0.449235	0.245	0.167	0.770846	ENSRNOG00000006490	Neo1	Excit_N
2.8e-05	0.250964	0.335	0.256	0.845173	ENSRNOG00000012424	Adam23	Excit_N
2.81e-05	0.358586	0.239	0.167	0.850076	ENSRNOG00000052080	Camk2b	Excit_N
3.14e-05	-0.225344	0.337	0.312	0.949655	ENSRNOG00000004680	Kif5c	Excit_N
3.17e-05	0.359069	0.546	0.449	0.957271	ENSRNOG00000045771	Chl1	Excit_N
3.29e-05	0.443386	0.284	0.203	0.993041	ENSRNOG00000064399	LOC120094123	Excit_N
3.97e-05	0.654597	0.214	0.141	1	ENSRNOG00000070984	LOC120100297	Excit_N
4.46e-05	0.644628	0.2	0.129	1	ENSRNOG00000066907	LOC120100296	Excit_N
4.46e-05	-0.349873	0.538	0.566	1	ENSRNOG00000012428	Maf	Excit_N
4.48e-05	0.657226	0.21	0.137	1	ENSRNOG00000069804	LOC120100325	Excit_N
4.56e-05	0.639271	0.21	0.137	1	ENSRNOG00000069614	LOC120100327	Excit_N
4.65e-05	-0.207924	0.272	0.251	1	ENSRNOG00000020350	Pacs1	Excit_N
5.51e-05	0.601771	0.212	0.139	1	ENSRNOG00000065738	LOC120100315	Excit_N
6.36e-05	0.628906	0.211	0.139	1	ENSRNOG00000062499	LOC120100326	Excit_N
6.44e-05	-0.217973	0.508	0.513	1	ENSRNOG00000005550	Lrfn5	Excit_N
6.89e-05	-0.282869	0.288	0.271	1	ENSRNOG00000016358	Apba2	Excit_N
7.12e-05	0.618813	0.203	0.133	1	ENSRNOG00000063530	LOC120100295	Excit_N
7.18e-05	0.438141	0.263	0.186	1	ENSRNOG00000052405	Cdh4	Excit_N
7.78e-05	0.342977	0.277	0.203	1	ENSRNOG00000003679	Med13	Excit_N
8.43e-05	0.298664	0.25	0.183	1	ENSRNOG00000025278	Scai	Excit_N
8.89e-05	0.219206	0.569	0.479	1	ENSRNOG00000002079	Mapk10	Excit_N
9.11e-05	-0.212282	0.339	0.307	1	ENSRNOG00000049361	Gas7	Excit_N
9.64e-05	-0.243317	0.213	0.191	1	ENSRNOG00000008237	Unc13b	Excit_N
9.88e-05	0.238148	0.412	0.337	1	ENSRNOG00000013798	Fnbp1l	Excit_N
0.000115248	0.370946	0.248	0.179	1	ENSRNOG00000061337	Mindy2	Excit_N
0.00012861	0.333243	0.248	0.178	1	ENSRNOG00000008782	Pnisr	Excit_N
0.000133036	0.218002	0.26	0.194	1	ENSRNOG00000006248	Trim37	Excit_N
0.000135662	-0.339452	0.29	0.29	1	ENSRNOG00000011614	Tmcc1	Excit_N
0.000141259	0.614378	0.212	0.144	1	ENSRNOG00000068157	LOC120100324	Excit_N
0.000146551	0.205762	0.234	0.171	1	ENSRNOG00000003205	Ldb2	Excit_N
0.000160784	-0.585484	0.18	0.212	1	ENSRNOG00000025768	Clk1	Excit_N
0.000175065	0.275702	0.262	0.192	1	ENSRNOG00000064927	LOC120093365	Excit_N
0.000182633	-0.504778	0.304	0.321	1	ENSRNOG00000060687	Slc24a3	Excit_N
0.000182881	0.277103	0.297	0.225	1	ENSRNOG00000007030	Epha7	Excit_N
0.000187606	-0.283171	0.372	0.358	1	ENSRNOG00000015514	Bcat1	Excit_N
0.000202011	0.294024	0.424	0.342	1	ENSRNOG00000010155	Pcm1	Excit_N
0.000205289	0.224992	0.547	0.459	1	ENSRNOG00000014576	Dock3	Excit_N
0.00020717	0.283678	0.537	0.449	1	ENSRNOG00000065457		Excit_N
0.000210524	0.242846	0.232	0.173	1	ENSRNOG00000002248	Fryl	Excit_N
0.000224982	0.231787	0.252	0.187	1	ENSRNOG00000063542	LOC120093363	Excit_N
0.000314881	0.271594	0.338	0.265	1	ENSRNOG00000026319	Akap9	Excit_N
0.000347106	0.222011	0.355	0.279	1	ENSRNOG00000023176	Kidins220	Excit_N
0.000347409	-0.527656	0.223	0.251	1	ENSRNOG00000018342	Ctif	Excit_N
0.000371932	0.312954	0.237	0.176	1	ENSRNOG00000004973	Ppp2r5c	Excit_N
0.000395252	-0.577931	0.224	0.267	1	ENSRNOG00000001764	Vps8	Excit_N
0.000404208	-0.279894	0.259	0.242	1	ENSRNOG00000062590	LOC360998	Excit_N
0.000435687	0.257526	0.258	0.193	1	ENSRNOG00000004826	Sos2	Excit_N
0.000438738	0.449747	0.239	0.173	1	ENSRNOG00000053577	Gramd1b	Excit_N
0.000444845	-0.430856	0.246	0.267	1	ENSRNOG00000042118	Cplane1	Excit_N
0.000446428	-0.276074	0.401	0.41	1	ENSRNOG00000009771	Cdh10	Excit_N
0.000450228	0.204614	0.434	0.353	1	ENSRNOG00000006509	Srgap3	Excit_N
0.000452082	0.33839	0.289	0.219	1	ENSRNOG00000056907	Nipbl	Excit_N
0.00045637	0.263663	0.227	0.166	1	ENSRNOG00000070175	LOC120093353	Excit_N
0.000471958	0.222301	0.213	0.16	1	ENSRNOG00000043357	Zfp407	Excit_N
0.000483756	-0.204993	0.483	0.48	1	ENSRNOG00000017163	Pfkp	Excit_N
0.000536437	-0.35151	0.333	0.343	1	ENSRNOG00000023993	Kif1a	Excit_N
0.000542251	-0.292343	0.275	0.263	1	ENSRNOG00000028624	Kif26b	Excit_N
0.000542882	-0.413013	0.191	0.2	1	ENSRNOG00000036658	Tbcd	Excit_N
0.000560123	0.391967	0.24	0.175	1	ENSRNOG00000004207	Eml5	Excit_N
0.000562775	0.266749	0.255	0.193	1	ENSRNOG00000056716	Zbtb20	Excit_N
0.000584801	-0.200625	0.439	0.429	1	ENSRNOG00000008728	Unc79	Excit_N
0.000600212	-0.220677	0.387	0.365	1	ENSRNOG00000027869	Sox5	Excit_N
0.000617675	0.221372	0.38	0.307	1	ENSRNOG00000051170	Ddx17	Excit_N
0.000647488	-0.21948	0.275	0.249	1	ENSRNOG00000049676	St6galnac5	Excit_N
0.000670045	-0.326905	0.321	0.331	1	ENSRNOG00000056487	Oxr1	Excit_N
0.000695677	-0.216636	0.259	0.254	1	ENSRNOG00000002833	Gsk3b	Excit_N
0.000706131	0.227761	0.24	0.179	1	ENSRNOG00000007242	Ehmt1	Excit_N
0.00070714	0.238133	0.359	0.288	1	ENSRNOG00000013391	Sorbs2	Excit_N
0.000776583	0.28003	0.244	0.183	1	ENSRNOG00000007515	Kif3a	Excit_N
0.000845518	-0.24807	0.36	0.344	1	ENSRNOG00000005309	Scn8a	Excit_N
0.000849186	0.289674	0.229	0.171	1	ENSRNOG00000005957	Slc4a7	Excit_N
0.000927465	0.238423	0.323	0.256	1	ENSRNOG00000004181	Sdccag8	Excit_N
0.000929411	-0.305317	0.225	0.206	1	ENSRNOG00000062221	Il1rapl2	Excit_N
9.53e-12	0.703457	0.386	0.244	2.88e-07	ENSRNOG00000062886	LOC120100313	Inhib_N
9.79e-09	0.48888	0.362	0.244	0.000295675	ENSRNOG00000063661	LOC120093332	Inhib_N
1.69e-08	-0.45661	0.439	0.489	0.000510728	ENSRNOG00000069588		Inhib_N
2.22e-07	0.305638	0.458	0.345	0.00669357	ENSRNOG00000012284	Khdrbs2	Inhib_N
2.81e-07	-0.380358	0.565	0.593	0.00847707	ENSRNOG00000028991	Kcnb2	Inhib_N
2.94e-07	0.232894	0.381	0.283	0.00888113	ENSRNOG00000007410	Dab1	Inhib_N
4.69e-07	0.331017	0.327	0.232	0.0141676	ENSRNOG00000061121	Wdfy3	Inhib_N
7.7e-07	0.576167	0.241	0.152	0.0232579	ENSRNOG00000047014	Homer1	Inhib_N
2.06e-06	-0.281357	0.456	0.44	0.0623215	ENSRNOG00000031092	Rock1	Inhib_N
2.13e-06	0.332569	0.281	0.198	0.0644858	ENSRNOG00000016744	Chd6	Inhib_N
2.14e-06	0.414923	0.266	0.178	0.0647432	ENSRNOG00000070272	LOC120093361	Inhib_N
6.72e-06	0.525248	0.256	0.171	0.202928	ENSRNOG00000068604	LOC120093372	Inhib_N
7.78e-06	0.665244	0.218	0.138	0.234886	ENSRNOG00000063802	LOC120100330	Inhib_N
8.47e-06	0.381997	0.368	0.275	0.255984	ENSRNOG00000010731	Gpm6a	Inhib_N
8.83e-06	-0.348046	0.554	0.573	0.266593	ENSRNOG00000008666	Etl4	Inhib_N
1.03e-05	0.393402	0.274	0.19	0.309757	ENSRNOG00000068799	LOC120093364	Inhib_N
1.2e-05	-0.328891	0.52	0.538	0.362771	ENSRNOG00000009419	Ptprg	Inhib_N
1.26e-05	0.220437	0.275	0.204	0.380093	ENSRNOG00000001120	Med13l	Inhib_N
2.51e-05	0.552688	0.241	0.163	0.75816	ENSRNOG00000005877	Lrpprc	Inhib_N
2.55e-05	0.449235	0.245	0.167	0.770846	ENSRNOG00000006490	Neo1	Inhib_N
2.8e-05	0.250964	0.335	0.256	0.845173	ENSRNOG00000012424	Adam23	Inhib_N
2.81e-05	0.358586	0.239	0.167	0.850076	ENSRNOG00000052080	Camk2b	Inhib_N
3.14e-05	-0.225344	0.337	0.312	0.949655	ENSRNOG00000004680	Kif5c	Inhib_N
3.17e-05	0.359069	0.546	0.449	0.957271	ENSRNOG00000045771	Chl1	Inhib_N
3.29e-05	0.443386	0.284	0.203	0.993041	ENSRNOG00000064399	LOC120094123	Inhib_N
3.97e-05	0.654597	0.214	0.141	1	ENSRNOG00000070984	LOC120100297	Inhib_N
4.46e-05	0.644628	0.2	0.129	1	ENSRNOG00000066907	LOC120100296	Inhib_N
4.46e-05	-0.349873	0.538	0.566	1	ENSRNOG00000012428	Maf	Inhib_N
4.48e-05	0.657226	0.21	0.137	1	ENSRNOG00000069804	LOC120100325	Inhib_N
4.56e-05	0.639271	0.21	0.137	1	ENSRNOG00000069614	LOC120100327	Inhib_N
4.65e-05	-0.207924	0.272	0.251	1	ENSRNOG00000020350	Pacs1	Inhib_N
5.51e-05	0.601771	0.212	0.139	1	ENSRNOG00000065738	LOC120100315	Inhib_N
6.36e-05	0.628906	0.211	0.139	1	ENSRNOG00000062499	LOC120100326	Inhib_N
6.44e-05	-0.217973	0.508	0.513	1	ENSRNOG00000005550	Lrfn5	Inhib_N
6.89e-05	-0.282869	0.288	0.271	1	ENSRNOG00000016358	Apba2	Inhib_N
7.12e-05	0.618813	0.203	0.133	1	ENSRNOG00000063530	LOC120100295	Inhib_N
7.18e-05	0.438141	0.263	0.186	1	ENSRNOG00000052405	Cdh4	Inhib_N
7.78e-05	0.342977	0.277	0.203	1	ENSRNOG00000003679	Med13	Inhib_N
8.43e-05	0.298664	0.25	0.183	1	ENSRNOG00000025278	Scai	Inhib_N
8.89e-05	0.219206	0.569	0.479	1	ENSRNOG00000002079	Mapk10	Inhib_N
9.11e-05	-0.212282	0.339	0.307	1	ENSRNOG00000049361	Gas7	Inhib_N
9.64e-05	-0.243317	0.213	0.191	1	ENSRNOG00000008237	Unc13b	Inhib_N
9.88e-05	0.238148	0.412	0.337	1	ENSRNOG00000013798	Fnbp1l	Inhib_N
0.000115248	0.370946	0.248	0.179	1	ENSRNOG00000061337	Mindy2	Inhib_N
0.00012861	0.333243	0.248	0.178	1	ENSRNOG00000008782	Pnisr	Inhib_N
0.000133036	0.218002	0.26	0.194	1	ENSRNOG00000006248	Trim37	Inhib_N
0.000135662	-0.339452	0.29	0.29	1	ENSRNOG00000011614	Tmcc1	Inhib_N
0.000141259	0.614378	0.212	0.144	1	ENSRNOG00000068157	LOC120100324	Inhib_N
0.000146551	0.205762	0.234	0.171	1	ENSRNOG00000003205	Ldb2	Inhib_N
0.000160784	-0.585484	0.18	0.212	1	ENSRNOG00000025768	Clk1	Inhib_N
0.000175065	0.275702	0.262	0.192	1	ENSRNOG00000064927	LOC120093365	Inhib_N
0.000182633	-0.504778	0.304	0.321	1	ENSRNOG00000060687	Slc24a3	Inhib_N
0.000182881	0.277103	0.297	0.225	1	ENSRNOG00000007030	Epha7	Inhib_N
0.000187606	-0.283171	0.372	0.358	1	ENSRNOG00000015514	Bcat1	Inhib_N
0.000202011	0.294024	0.424	0.342	1	ENSRNOG00000010155	Pcm1	Inhib_N
0.000205289	0.224992	0.547	0.459	1	ENSRNOG00000014576	Dock3	Inhib_N
0.00020717	0.283678	0.537	0.449	1	ENSRNOG00000065457		Inhib_N
0.000210524	0.242846	0.232	0.173	1	ENSRNOG00000002248	Fryl	Inhib_N
0.000224982	0.231787	0.252	0.187	1	ENSRNOG00000063542	LOC120093363	Inhib_N
0.000314881	0.271594	0.338	0.265	1	ENSRNOG00000026319	Akap9	Inhib_N
0.000347106	0.222011	0.355	0.279	1	ENSRNOG00000023176	Kidins220	Inhib_N
0.000347409	-0.527656	0.223	0.251	1	ENSRNOG00000018342	Ctif	Inhib_N
0.000371932	0.312954	0.237	0.176	1	ENSRNOG00000004973	Ppp2r5c	Inhib_N
0.000395252	-0.577931	0.224	0.267	1	ENSRNOG00000001764	Vps8	Inhib_N
0.000404208	-0.279894	0.259	0.242	1	ENSRNOG00000062590	LOC360998	Inhib_N
0.000435687	0.257526	0.258	0.193	1	ENSRNOG00000004826	Sos2	Inhib_N
0.000438738	0.449747	0.239	0.173	1	ENSRNOG00000053577	Gramd1b	Inhib_N
0.000444845	-0.430856	0.246	0.267	1	ENSRNOG00000042118	Cplane1	Inhib_N
0.000446428	-0.276074	0.401	0.41	1	ENSRNOG00000009771	Cdh10	Inhib_N
0.000450228	0.204614	0.434	0.353	1	ENSRNOG00000006509	Srgap3	Inhib_N
0.000452082	0.33839	0.289	0.219	1	ENSRNOG00000056907	Nipbl	Inhib_N
0.00045637	0.263663	0.227	0.166	1	ENSRNOG00000070175	LOC120093353	Inhib_N
0.000471958	0.222301	0.213	0.16	1	ENSRNOG00000043357	Zfp407	Inhib_N
0.000483756	-0.204993	0.483	0.48	1	ENSRNOG00000017163	Pfkp	Inhib_N
0.000536437	-0.35151	0.333	0.343	1	ENSRNOG00000023993	Kif1a	Inhib_N
0.000542251	-0.292343	0.275	0.263	1	ENSRNOG00000028624	Kif26b	Inhib_N
0.000542882	-0.413013	0.191	0.2	1	ENSRNOG00000036658	Tbcd	Inhib_N
0.000560123	0.391967	0.24	0.175	1	ENSRNOG00000004207	Eml5	Inhib_N
0.000562775	0.266749	0.255	0.193	1	ENSRNOG00000056716	Zbtb20	Inhib_N
0.000584801	-0.200625	0.439	0.429	1	ENSRNOG00000008728	Unc79	Inhib_N
0.000600212	-0.220677	0.387	0.365	1	ENSRNOG00000027869	Sox5	Inhib_N
0.000617675	0.221372	0.38	0.307	1	ENSRNOG00000051170	Ddx17	Inhib_N
0.000647488	-0.21948	0.275	0.249	1	ENSRNOG00000049676	St6galnac5	Inhib_N
0.000670045	-0.326905	0.321	0.331	1	ENSRNOG00000056487	Oxr1	Inhib_N
0.000695677	-0.216636	0.259	0.254	1	ENSRNOG00000002833	Gsk3b	Inhib_N
0.000706131	0.227761	0.24	0.179	1	ENSRNOG00000007242	Ehmt1	Inhib_N
0.00070714	0.238133	0.359	0.288	1	ENSRNOG00000013391	Sorbs2	Inhib_N
0.000776583	0.28003	0.244	0.183	1	ENSRNOG00000007515	Kif3a	Inhib_N
0.000845518	-0.24807	0.36	0.344	1	ENSRNOG00000005309	Scn8a	Inhib_N
0.000849186	0.289674	0.229	0.171	1	ENSRNOG00000005957	Slc4a7	Inhib_N
0.000927465	0.238423	0.323	0.256	1	ENSRNOG00000004181	Sdccag8	Inhib_N
0.000929411	-0.305317	0.225	0.206	1	ENSRNOG00000062221	Il1rapl2	Inhib_N

## Sheet: fig3C_excit-inhib_Ecig_DEG_heat
F_Ecig	F_Ctr	M_Ecig	M_Ctr	genes	type
0.491223	0.419982	0.441721	0.360398	LOC120102105	Excit_N
0.808434	0.820912	0.723314	0.907157		Excit_N
0.59368	0.616532	0.568151	0.751053	LOC100360856	Excit_N
0.400071	0.322069	0.412429	0.311933	LOC120093332	Excit_N
0.467035	0.493389	0.491847	0.752623	Plekhh2	Excit_N
1.49909	1.59549	1.50008	1.76068	LOC120093397	Excit_N
0.368108	0.281775	0.38164	0.284873	LOC120093378	Excit_N
1.62438	1.45852	1.50702	1.37923	LOC120100295	Excit_N
0.491658	0.518887	0.451845	0.565033	LOC120100297	Excit_N
0.650549	0.705814	0.659974	0.78399	LOC120093369	Excit_N
0.989557	1.00775	0.916107	1.01184	LOC120093364	Excit_N
0.430935	0.328343	0.390993	0.313885	Ptbp2	Excit_N
1.48952	1.54244	1.45774	1.62023	LOC120093365	Excit_N
0.48895	0.474463	0.473088	0.540571	Gtdc1	Excit_N
1.2987	1.05605	1.19594	1.0568	LOC120093353	Excit_N
0.546471	0.450587	0.444809	0.519714	Bltp1	Excit_N
1.74077	1.74368	1.70198	1.91234	LOC120093331	Excit_N
0.755584	0.64981	0.734684	0.580519	LOC120093372	Excit_N
1.12797	1.00643	1.0975	0.951294	Hfm1	Excit_N
3.01711	2.78772	3.01995	2.97728	LOC120093339	Excit_N
0.872491	0.914446	0.841607	0.97851	Cntnap2	Excit_N
2.10368	2.1794	1.96219	2.32887	Hcn1	Excit_N
0.681189	0.610386	0.57327	0.737712	Jazf1	Excit_N
2.83548	2.85601	2.75955	3.00499	Pde10a	Excit_N
0.608517	0.483591	0.560983	0.453207	Grik5	Excit_N
1.97918	2.07584	2.00422	2.1897	Adam23	Excit_N
1.26243	1.1226	1.05228	1.05134	LOC120093341	Excit_N
0.541712	0.477654	0.534951	0.435134	Smarca2	Excit_N
1.05879	0.92338	0.905642	1.02572	Hecw2	Excit_N
2.12785	2.28203	2.17199	2.39687	Kcnh7	Excit_N
2.70729	2.51765	2.5268	2.40484	LOC120093350	Excit_N
1.72074	1.56336	1.57999	1.59561	Nlk	Excit_N
0.659687	0.57502	0.699383	0.595424	Fbxl17	Excit_N
2.22743	2.31329	2.20214	2.4748	Marchf1	Excit_N
0.675219	0.714349	0.613986	0.734581	LOC120094123	Excit_N
0.974658	1.03734	0.924529	1.09194	Clk1	Excit_N
0.435164	0.534512	0.420943	0.546197	Grm7	Excit_N
0.860645	0.931387	0.787701	0.913668	Mcf2l	Excit_N
0.377821	0.450863	0.356392	0.457688	Gabrb1	Excit_N
2.99642	3.03996	2.89263	3.13397	Camta1	Excit_N
1.44533	1.45267	1.39774	1.52842	Celf4	Excit_N
0.662421	0.552566	0.642514	0.516156	Gucy1a1	Excit_N
0.574956	0.604315	0.499626	0.614229	LOC108351885	Excit_N
0.560274	0.650354	0.609578	0.73652	Hdac9	Excit_N
1.3081	1.04136	1.21523	0.997625	LOC360998	Excit_N
1.18959	1.06655	1.58803	1.30557	LOC102547183	Excit_N
0.910234	0.878425	0.79437	0.931503	Apc	Excit_N
0.44084	0.390618	0.395137	0.513593	Sorl1	Excit_N
0.442173	0.419421	0.399583	0.50855	Ncald	Excit_N
0.562823	0.586213	0.494823	0.66439	Fgf14	Excit_N
1.24814	1.22164	1.06274	1.28841	Scn3a	Excit_N
0.874351	0.735575	0.866035	0.720694	Kcnj3	Excit_N
0.733723	0.737059	0.6748	0.800098	Prr16	Excit_N
1.6243	1.63785	1.58027	1.71379	Igsf21	Excit_N
2.38006	2.21485	2.33586	2.30336	Mtcl1	Excit_N
0.628428	0.474696	0.589392	0.493553	Ablim1	Excit_N
1.73333	1.76074	1.62664	1.77166	Acvr1	Excit_N
1.66712	1.7225	1.5541	1.94824	Slc4a7	Excit_N
1.23244	1.00599	1.27088	1.19875	Srpx	Excit_N
0.409117	0.530823	0.450896	0.643486	Ppp3ca	Excit_N
0.524113	0.411383	0.514532	0.371717	LOC120093338	Excit_N
0.61645	0.629808	0.657303	0.567458	Kidins220	Excit_N
0.775508	0.762665	0.716119	0.845125	Gucy1a2	Excit_N
1.097	1.08691	1.06044	1.17361	Grid2	Excit_N
1.08785	0.966821	0.964267	1.06737	Uggt2	Excit_N
0.683409	0.676662	0.635267	0.737318	Relch	Excit_N
0.579062	0.549524	0.678801	0.466899	Ahi1	Excit_N
2.73682	2.7728	2.54622	2.75924	Prkcb	Excit_N
1.99375	1.75846	1.84548	1.76698	Trim24	Excit_N
0.482066	0.384492	0.455977	0.543967	Lrfn5	Excit_N
1.25119	1.28386	1.23145	1.35031	Frmd5	Excit_N
0.475013	0.401914	0.494794	0.412578	Mtus2	Excit_N
1.5134	1.52259	1.36709	1.60198	Atp2b2	Excit_N
0.726927	0.614319	0.707732	0.595403	LOC103690742	Excit_N
0.496538	0.487668	0.488328	0.41665	Plcb1	Excit_N
0.384405	0.292412	0.339716	0.248108	Elp1	Excit_N
0.385638	0.294172	0.339716	0.248108	Arnt2	Excit_N
0.443757	0.356359	0.419025	0.347035	Thsd4	Excit_N
0.605934	0.613826	0.535353	0.705622	Rock1	Excit_N
0.714462	0.70105	0.753646	0.860104	Inpp4b	Excit_N
0.43012	0.353333	0.353564	0.425874	Igf1r	Excit_N
0.408387	0.31139	0.387985	0.308953	Prickle2	Excit_N
1.28229	1.33796	1.19971	1.41361	Rbms1	Excit_N
0.449096	0.450644	0.408288	0.52856	Vps8	Excit_N
0.680667	0.671725	0.565956	0.659701	Sez6l	Excit_N
0.592951	0.633144	0.66554	0.57025	Kcnq2	Excit_N
0.463977	0.469833	0.449009	0.354976	Ptprr	Excit_N
1.09612	0.791591	0.950988	0.70327	LOC120093343	Excit_N
0.485172	0.277533	0.370751	0.472925	Ube4b	Excit_N
0.81311	0.623782	0.741318	0.622507	Ski	Excit_N
0.891703	0.714248	0.778216	0.577343	Clmp	Excit_N
0.608432	0.798745	0.580521	0.391404	Zfand3	Excit_N
0.393819	0.419897	0.386531	0.263644	Egfem1	Excit_N
0.768694	0.619603	0.642637	0.52651	Kif3a	Excit_N
0.832193	0.60793	0.71243	0.613633	Wwox	Excit_N
0.340148	0.362449	0.330677	0.259627	Rapgef6	Excit_N
0.510285	0.606184	0.484896	0.310457	Dst	Excit_N
0.697697	0.529131	0.582613	0.487198	AABR07069611.1	Excit_N
0.370766	0.394469	0.354854	0.281211	Ptpro	Excit_N
0.630249	0.670975	0.636012	0.473544	Galnt18	Excit_N
0.498108	0.618601	0.461937	0.383736	Sacs	Excit_N
0.376457	0.472999	0.400022	0.563193	Dis3l2	Excit_N
1.17063	1.01108	1.16423	0.988795	Xylt1	Excit_N
0.845441	0.80566	0.703106	0.825595	Casp2	Excit_N
0.625628	0.645875	0.571724	0.687727	Bicdl1	Excit_N
0.554802	0.5836	0.454537	0.534857	LOC120093334	Excit_N
0.684723	0.683936	0.58249	0.687189	Tmem139	Excit_N
0.957972	0.986076	1.14199	0.988128	Oxr1	Excit_N
0.41195	0.273107	0.38557	0.291177	Unc5d	Excit_N
0.756706	0.821575	0.737316	0.918346	Nos1ap	Excit_N
0.678389	0.711451	0.664671	0.830645	Dab1	Excit_N
0.750202	0.775108	0.73283	0.901352	Nrip1	Excit_N
1.30737	1.16427	1.32624	0.98854	Copg2	Excit_N
0.354242	0.282139	0.448174	0.362535	LOC120093329	Excit_N
0.395768	0.361721	0.339577	0.418045	Tmem63c	Excit_N
2.34951	2.10183	2.16873	2.18141	Prpf18	Excit_N
1.0984	1.155	1.0926	1.36832	LOC120093371	Excit_N
0.719643	0.613033	0.697747	0.813527	Hnrnpu	Excit_N
0.870764	0.886259	0.772552	0.952308	Arglu1	Excit_N
1.12746	1.1203	1.10056	1.21461	Bicd1	Excit_N
0.380924	0.392102	0.352355	0.49413	Aopep	Excit_N
0.758025	0.826407	0.761142	0.942416	Decr2	Excit_N
0.558975	0.472184	0.632692	0.540375	Cntn5	Excit_N
1.41364	1.42899	1.30905	1.5997	Phactr1	Excit_N
0.447549	0.300288	0.344899	0.229765	Wdpcp	Excit_N
0.597716	0.455988	0.463076	0.33377	Edil3	Excit_N
0.603308	0.4773	0.559992	0.471765	Vezt	Excit_N
0.775224	0.766965	0.738714	0.781511	Fstl4	Excit_N
1.31462	1.12277	1.31336	1.20569	Tra2a	Excit_N
0.878241	0.783074	0.769052	0.936908	Olfm2	Excit_N
1.13054	1.10899	1.07527	1.24007	Erbb4	Excit_N
1.35026	1.35704	1.22151	1.40546	Hdac4	Excit_N
0.107562	0.359386	0.21851	0.454492	Ccdc85a	Excit_N
0.603085	0.600058	0.682604	0.581863	Kcnd2	Excit_N
0.509885	0.313527	0.590589	0.501818	Ldb2	Excit_N
0.538932	0.346441	0.620099	0.513859	Arl15	Excit_N
0.422977	0.318103	0.3917	0.305636	Srrm2	Excit_N
0.480197	0.47998	0.450272	0.521672	Gipr	Excit_N
1.28568	1.09969	1.21796	1.10773	Dcx	Excit_N
0.436287	0.360157	0.364674	0.468676	Myrip	Excit_N
1.32401	1.43188	1.27447	1.4485	Xkr6	Excit_N
0.634185	0.712936	0.681577	0.895782	Mark3	Excit_N
0.947159	0.926696	0.832101	1.04796	Pcdh7	Excit_N
0.592632	0.609391	0.52729	0.616016	Dpysl3	Excit_N
0.541175	0.57416	0.45616	0.597173	Brinp1	Excit_N
0.657613	0.644357	0.559727	0.679291	Grin2a	Excit_N
2.9711	3.53895	3.79433	3.27003	Zfp532	Excit_N
0.961576	0.95146	0.955391	1.09258	Cdh12	Excit_N
1.25461	1.07089	1.08926	1.23245	Cacna1g	Excit_N
1.64214	1.68313	1.57514	1.79509	Fmn1	Excit_N
1.01206	1.01447	0.893347	1.09276	Cdh18	Excit_N
0.872377	0.737408	0.885726	0.763097	LOC120102105	Inhib_N
0.599991	0.471456	0.558728	0.456882	LOC120100313	Inhib_N
1.13189	0.962418	1.04681	0.882585		Inhib_N
0.962121	0.733386	0.822049	0.941892	Kcnb2	Inhib_N
1.37722	1.46212	1.34062	1.52842	LOC120093332	Inhib_N
3.16979	3.1968	3.42148	3.11163	Map1b	Inhib_N
1.42216	1.63888	1.53749	1.71163	LOC120093397	Inhib_N
1.70477	1.73882	1.55706	1.70468	Gad2	Inhib_N
0.959516	0.757944	0.895332	0.752625	Pcm1	Inhib_N
0.759156	0.599525	0.662161	0.718473	Gpc5	Inhib_N
1.56552	1.6106	1.517	1.80628	Schip1	Inhib_N
0.454551	0.365528	0.611	0.421782	Wdfy3	Inhib_N
1.28616	1.32405	1.50055	1.23959	Grid1	Inhib_N
0.402021	0.445744	0.444463	0.356217	LOC120093372	Inhib_N
0.527172	0.636613	0.753151	0.632402	Nrg1	Inhib_N
0.9972	1.24408	1.2241	1.08724	Arpp21	Inhib_N
1.36584	1.41818	1.22683	1.50893	Pak5	Inhib_N
0.916903	0.769352	1.00736	0.817808	Ptprm	Inhib_N
0.449222	0.555431	0.566983	0.417677	Ralyl	Inhib_N
1.60649	1.69271	1.86138	1.5451	Dab1	Inhib_N
1.01869	1.00866	1.3048	1.04896	Lrfn5	Inhib_N
1.55871	1.65853	1.78169	1.52039	LOC360998	Inhib_N
1.64771	1.37361	1.36202	1.48313	Foxp1	Inhib_N
0.597917	0.678205	0.526089	0.689364	LOC108351885	Inhib_N
1.02134	1.13049	1.02783	1.31433	Pnisr	Inhib_N
2.10782	2.15611	1.96286	2.18715	Homer1	Inhib_N
1.17067	1.24264	1.47003	1.23788	Satb2	Inhib_N
0.725122	0.535792	0.715364	0.600557	Qki	Inhib_N
0.842652	0.576159	0.781332	0.541034	Cntnap5a	Inhib_N
0.439888	0.63224	0.459856	0.298686	Celf2	Inhib_N
0.601619	0.392922	0.557142	0.408339	Dpp6	Inhib_N
0.925006	0.799113	0.719644	0.863986	Ptprd	Inhib_N
0.687253	0.669906	0.902691	0.695455	Kidins220	Inhib_N
0.552177	0.511384	0.522067	0.655677	Cplane1	Inhib_N
0.600543	0.552048	0.556424	0.704862	Med13l	Inhib_N
2.96706	2.92393	3.03398	2.84052	Gabrg3	Inhib_N
0.503803	0.385535	0.352928	0.477211	Zfp804b	Inhib_N
2.00587	1.75118	1.80531	2.00312	Ptprg	Inhib_N
0.511147	0.617288	0.553229	0.643466	Gtdc1	Inhib_N
1.37253	1.18729	1.39452	1.11607	Camk2b	Inhib_N
0.523967	0.362828	0.495099	0.354126	Pbx1	Inhib_N
0.919893	0.853837	0.810092	0.866632	Cdh4	Inhib_N
0.506423	0.404644	0.514704	0.390529	Prkar2b	Inhib_N
0.602045	0.446268	0.57545	0.435897	Rev3l	Inhib_N
0.841157	0.392148	0.930324	0.768204	Copg2	Inhib_N
0.955647	1.10722	0.997096	1.15725	Atp1a3	Inhib_N
1.38244	1.15234	1.27477	1.39044	Etl4	Inhib_N
0.717059	0.594587	0.739664	0.60029	Hcn1	Inhib_N
0.616902	0.524815	0.631292	0.491671	Nipbl	Inhib_N
0.439799	0.318219	0.491939	0.365627	Tsga10	Inhib_N
0.647708	0.463739	0.750707	0.626902	Zbtb16	Inhib_N
1.04741	1.20536	1.34568	1.06623	Cacna1c	Inhib_N
3.05528	3.75785	4.01051	3.428	Satb1	Inhib_N
0.80827	0.844112	0.855029	1.0115	St6galnac3	Inhib_N
1.89762	1.69906	1.80724	1.62183	Chl1	Inhib_N

## Sheet: fig3D_female-male_combined_KEGG
Enrichment FDR	nGenes	Pathway Genes	Fold Enrichment	Pathway	type
1.03e-06	13	40	6.14255	Nicotine addiction	Excit_N
1.07e-15	34	108	5.95005	Glutamatergic synapse	Excit_N
1.09e-12	28	91	5.81543	Circadian entrainment	Excit_N
1.33e-08	19	64	5.61099	Long-term potentiation	Excit_N
9.66e-08	17	59	5.44581	Calcium reabsorption	Excit_N
5.35e-08	19	70	5.13004	Adherens junction	Excit_N
2.47e-09	23	86	5.05469	GABAergic synapse	Excit_N
9.6e-10	26	104	4.72504	Cholinergic synapse	Excit_N
8.61e-16	44	177	4.69835	Axon guidance	Excit_N
5.35e-08	21	85	4.66945	Insulin secretion	Excit_N
6.42e-08	21	87	4.56211	Morphine addiction	Excit_N
1.62e-07	20	84	4.50004	ErbB signaling pathway	Excit_N
6.42e-08	22	95	4.37688	Aldosterone synthesis and secretion	Excit_N
7.43e-10	29	126	4.35004	Dopaminergic synapse	Excit_N
2.26e-10	32	144	4.20004	Adrenergic signaling in cardiomyocytes	Excit_N
2.47e-09	30	143	3.96507	Spinocerebellar ataxia	Excit_N
2.65e-08	29	149	3.67856	Oxytocin signaling pathway	Excit_N
7.31e-08	28	149	3.55171	Phospholipase D signaling pathway	Excit_N
5.14e-07	26	144	3.41253	Retrograde endocannabinoid signaling	Excit_N
5.36e-08	35	214	3.09115	cAMP signaling pathway	Excit_N
0.00021395	8	60	7.83579	Long-term depression	Inhib_N
1.18e-07	16	126	7.46266	Dopaminergic synapse	Inhib_N
0.000278803	8	63	7.46266	GnRH secretion	Inhib_N
0.00028541	8	64	7.34606	Long-term potentiation	Inhib_N
2.1e-05	11	91	7.10388	Circadian entrainment	Inhib_N
2.45e-06	13	108	7.07398	Glutamatergic synapse	Inhib_N
6.49e-05	10	85	6.91394	Insulin secretion	Inhib_N
0.000491514	8	70	6.71639	Adherens junction	Inhib_N
2.87e-07	16	144	6.52983	Adrenergic signaling in cardiomyocytes	Inhib_N
1.9e-07	18	177	5.97645	Axon guidance	Inhib_N
0.000162098	11	117	5.52524	Neurotrophin signaling pathway	Inhib_N
0.000491514	10	114	5.15513	Growth hormone synthesis secretion and action	Inhib_N
0.00112401	9	104	5.08573	Cholinergic synapse	Inhib_N
0.00076378	10	121	4.8569	Sphingolipid signaling pathway	Inhib_N
3.68e-05	16	214	4.3939	cAMP signaling pathway	Inhib_N
0.000846986	11	149	4.33861	Oxytocin signaling pathway	Inhib_N
0.00242415	10	144	4.08114	Retrograde endocannabinoid signaling	Inhib_N
0.00257437	12	206	3.4234	Rap1 signaling pathway	Inhib_N
0.00242415	13	232	3.29306	Calcium signaling pathway	Inhib_N
0.00192053	15	287	3.07152	MAPK signaling pathway	Inhib_N

## Sheet: fig3E_female_KEGG_plot
Enrichment FDR	nGenes	Pathway Genes	Fold Enrichment	Pathway	type
8.65e-06	12	64	6.87381	Long-term potentiation	Excit_N
3.09e-09	20	108	6.78895	Glutamatergic synapse	Excit_N
1.07e-06	15	87	6.32074	Morphine addiction	Excit_N
0.000128035	10	59	6.21361	Endocrine and other factor-regulated calcium reabsorption	Excit_N
8.65e-06	14	91	5.64005	Circadian entrainment	Excit_N
0.000322012	10	66	5.55459	Amphetamine addiction	Excit_N
0.000479798	9	60	5.49905	Long-term depression	Excit_N
0.000361713	10	69	5.31309	Renin secretion	Excit_N
7.84e-08	23	177	4.76377	Axon guidance	Excit_N
0.00038445	11	85	4.74428	Gap junction	Excit_N
0.000399406	11	86	4.68911	GABAergic synapse	Excit_N
0.000409678	11	88	4.58254	GnRH signaling pathway	Excit_N
7.83e-05	15	126	4.36432	Dopaminergic synapse	Excit_N
0.000409678	12	104	4.23004	Cholinergic synapse	Excit_N
0.000339857	13	114	4.18056	Growth hormone synthesis secretion and action	Excit_N
0.000409678	13	121	3.93871	Sphingolipid signaling pathway	Excit_N
0.000121309	16	149	3.93668	Oxytocin signaling pathway	Excit_N
0.000612958	15	164	3.35308	cGMP-PKG signaling pathway	Excit_N
0.000624744	15	165	3.33276	Wnt signaling pathway	Excit_N
0.000339857	22	287	2.8102	MAPK signaling pathway	Excit_N
5.23e-06	10	85	10.3315	Insulin secretion	Inhib_N
0.000568943	7	70	8.78175	Adherens junction	Inhib_N
0.000300524	8	84	8.36357	ErbB signaling pathway	Inhib_N
0.00184893	6	64	8.23289	Long-term potentiation	Inhib_N
0.000300524	9	108	7.31812	Glutamatergic synapse	Inhib_N
3.84e-06	14	177	6.94602	Axon guidance	Inhib_N
0.00184893	7	91	6.75519	Circadian entrainment	Inhib_N
0.000478615	9	121	6.53188	Thyroid hormone signaling pathway	Inhib_N
0.00205989	7	95	6.47076	Aldosterone synthesis and secretion	Inhib_N
0.00141454	8	114	6.16263	Growth hormone synthesis secretion and action	Inhib_N
0.0060914	6	86	6.1268	GABAergic synapse	Inhib_N
0.00561109	7	117	5.25404	Neurotrophin signaling pathway	Inhib_N
0.00412455	8	144	4.87875	Adrenergic signaling in cardiomyocytes	Inhib_N
0.00412455	8	144	4.87875	Retrograde endocannabinoid signaling	Inhib_N
0.00700951	7	126	4.87875	Dopaminergic synapse	Inhib_N
0.0012052	11	214	4.51398	cAMP signaling pathway	Inhib_N
0.00184893	10	196	4.48048	Focal adhesion	Inhib_N
0.00700951	8	164	4.28378	cGMP-PKG signaling pathway	Inhib_N
0.00612214	11	287	3.36583	MAPK signaling pathway	Inhib_N
0.00438047	16	513	2.73895	Pathways in cancer	Inhib_N

## Sheet: fig3F_male_KEGG_plot
Enrichment FDR	nGenes	Pathway Genes	Fold Enrichment	Pathway	type
5.11e-06	8	40	13.3118	Nicotine addiction	Excit_N
9.13e-09	14	91	10.2399	Circadian entrainment	Excit_N
1.47e-09	16	108	9.8606	Glutamatergic synapse	Excit_N
1.23e-05	9	63	9.50844	GnRH secretion	Excit_N
1.44e-05	9	66	9.07624	Amphetamine addiction	Excit_N
0.000514676	7	60	7.76523	Long-term depression	Excit_N
0.000638965	7	64	7.2799	Long-term potentiation	Excit_N
4.15e-06	13	126	6.86721	Dopaminergic synapse	Excit_N
0.000925143	7	69	6.75237	Renin secretion	Excit_N
7.38e-05	10	104	6.39991	Cholinergic synapse	Excit_N
0.000593052	8	85	6.26438	Insulin secretion	Excit_N
9.25e-06	13	143	6.05083	Spinocerebellar ataxia	Excit_N
0.00098664	8	95	5.60497	Aldosterone synthesis and secretion	Excit_N
4.06e-05	12	144	5.54659	Retrograde endocannabinoid signaling	Excit_N
0.000661316	9	113	5.30117	Serotonergic synapse	Excit_N
1.34e-05	14	177	5.26456	Axon guidance	Excit_N
4.9e-06	17	232	4.87717	Calcium signaling pathway	Excit_N
0.000985711	10	149	4.46705	Oxytocin signaling pathway	Excit_N
0.000593052	11	164	4.46433	cGMP-PKG signaling pathway	Excit_N
0.000406862	13	214	4.04331	cAMP signaling pathway	Excit_N
0.00251374	4	47	13.556	Type II diabetes mellitus	Inhib_N
5.9e-05	7	85	13.1174	Insulin secretion	Inhib_N
5.9e-05	7	86	12.9649	GABAergic synapse	Inhib_N
0.00107121	5	67	11.8868	Cortisol synthesis and secretion	Inhib_N
0.00132261	5	73	10.9098	Gastric acid secretion	Inhib_N
0.000204778	7	108	10.3239	Glutamatergic synapse	Inhib_N
0.0049951	4	63	10.1132	GnRH secretion	Inhib_N
0.000649415	6	95	10.06	Aldosterone synthesis and secretion	Inhib_N
4.91e-05	9	144	9.95517	Adrenergic signaling in cardiomyocytes	Inhib_N
0.000947272	6	104	9.18939	Cholinergic synapse	Inhib_N
0.00251374	5	87	9.15418	Morphine addiction	Inhib_N
0.00251374	5	88	9.05016	GnRH signaling pathway	Inhib_N
0.000413752	7	126	8.84904	Dopaminergic synapse	Inhib_N
0.0027062	5	91	8.7518	Circadian entrainment	Inhib_N
0.0027062	5	92	8.65667	Dilated cardiomyopathy	Inhib_N
0.00112964	7	162	6.88259	Cell adhesion molecules	Inhib_N
0.00320171	6	149	6.41407	Oxytocin signaling pathway	Inhib_N
0.000413752	9	232	6.17907	Calcium signaling pathway	Inhib_N
0.00365741	6	156	6.12626	Cushing syndrome	Inhib_N
0.003473	7	214	5.21018	cAMP signaling pathway	Inhib_N

[truncated: 7 more sheets: fig4A_cluster_DePkeas_plot, fig4B_H3K4me1-H3K27me3_anno_sum, fig5C_gex_heatmap_data, fig5F_hist_mark_boxplot, fig5G_gex_boxplot, fig5H_k4me1-expression_correlat, fig5H_k27me3-expression_correla]
